# Supplementary material for: Function and phylogeny support the independent evolution of an ASIC-like Deg/ENaC channel in the Placozoa
Source: Commun Biol. 2023 Sep 18;6:951. doi: 10.1038/s42003-023-05312-0 (PMC10507113; doi:10.1038/s42003-023-05312-0)
Supplement: Supplementary file 12 — Supplementary Data 9 [file 42003_2023_5312_MOESM12_ESM.txt]

#NEXUS
begin trees;
	tree tree_1 = [&R] (((((((((((((Chordat_hASIC1_NP_064423_2_acid_sensing_ion_channel_1_isoform_a__Homo_sapiens_:0.043692,Deuterostome_chordata_Ggallus_sp_Q1XA76_ASIC1_CHICK_Acid_sensing_ion_channel_1_OS_Gallus_gallus_OX_9031_GN_ASIC1_PE_1_SV_1:0.059848)[&BS=0.99]:0.101077,(((Chordat_hASIC2_NP_001085_2_acid_sensing_ion_channel_2_isoform_MDEG1__Homo_sapiens_:4.54E-4,Deuterostome_chordata_Ggallus_tr_F1NBJ4_F1NBJ4_CHICK_Uncharacterized_protein_OS_Gallus_gallus_OX_9031_PE_3_SV_4:0.309694)[&BS=1.0]:0.072126,Deuterostome_chordata_Ggallus_tr_F1NU43_F1NU43_CHICK_Uncharacterized_protein_OS_Gallus_gallus_OX_9031_GN_ASIC2_PE_4_SV_5:0.134776)[&BS=0.915]:0.120207,(Deuterostome_chordata_PetMar_tr_S4RYH7_S4RYH7_PETMA_Uncharacterized_protein_OS_Petromyzon_marinus_OX_7757_PE_3_SV_1:0.175801,Deuterostome_chordata_PetMar_tr_S4RU13_S4RU13_PETMA_Uncharacterized_protein_OS_Petromyzon_marinus_OX_7757_PE_4_SV_1:0.109016)[&BS=0.99]:0.152323)[&BS=0.745]:0.052327)[&BS=0.648333]:0.04147,(((Chordat_hASIC3_NP_004760_1_acid_sensing_ion_channel_3_isoform_a__Homo_sapiens_:0.091112,sp_O35240_ASIC3_RAT_Acid_sensing_ion_channel_3_OS_Rattus_norvegicus_OX_10116_GN_Asic3_PE_1_SV_1:0.055679)[&BS=1.0]:0.3117,Deuterostome_chordata_PetMar_tr_S4RG90_S4RG90_PETMA_Uncharacterized_protein_OS_Petromyzon_marinus_OX_7757_PE_4_SV_1:0.127132)[&BS=0.82]:0.02973,Deutero_Cephalo_088110F_t1__name__chr_scaffold187_start_387182_end_389737_strand_pro_len_368_:0.864076)[&BS=0.63]:0.033814)[&BS=0.647]:0.044239,((Chordat_hASIC4_NP_878267_2_acid_sensing_ion_channel_4_isoform_2__Homo_sapiens_:0.007439,sp_Q9JHS6_ASIC4_RAT_Acid_sensing_ion_channel_4_OS_Rattus_norvegicus_OX_10116_GN_Asic4_PE_2_SV_1:0.011885)[&BS=1.0]:0.288193,Deuterostome_chordata_Ggallus_tr_A0A3Q2UMV1_A0A3Q2UMV1_CHICK_Uncharacterized_protein_OS_Gallus_gallus_OX_9031_GN_ASIC4_PE_3_SV_1:0.234993)[&BS=0.995]:0.238902)[&BS=0.842308]:0.072186,((Deutero_Cephalo_088070F_t1__name__chr_scaffold187_start_346867_end_347508_strand_pro_len_214_:0.336161,Deutero_Cephalo_088030F_t2__name__chr_scaffold187_start_203431_end_230405_strand_pro_len_665_:0.398141)[&BS=0.95]:0.137062,Deutero_Urochord_tr_F6SR69_F6SR69_CIOIN_Uncharacterized_protein_OS_CioInt:0.323008)[&BS=0.685]:0.052018)[&BS=0.94125]:0.049436,Deutero_Cephalo_088140F_t1__name__chr_scaffold187_start_416588_end_437049_strand_pro_len_689_:0.309328)[&BS=0.984706,!collapse={"collapsed",1.547034}]:0.31482,(((((Deutero_Ambulac_Sakowv30017787m:0.177886,Deu_Ambulacrar_hemi_Ptyfla_40v0_9_20150316_1g15842_t1_scaffold11883_cov108:0.199863)[&BS=1.0]:0.223485,(((Deutero_Ambulac_Apla_gbr173_7_t1:0.143232,Deutero_Ambulac_Apla_gbr173_6_t1:0.157016)[&BS=1.0]:0.192322,Deutero_Ambulac_Spurpu_015310:0.355016)[&BS=0.945]:0.091309,Deu_Ambulacrar_hemi_Ptyfla_40v0_9_20150316_1g7465_t1_scaffold3698_cov112:0.512209)[&BS=0.916667]:0.062635)[&BS=0.94]:0.06601,Deu_Ambulacrar_hemi_Ptyfla_40v0_9_20150316_1g14838_t1_scaffold10372_cov150:0.560897)[&BS=0.996667]:0.131971,(Deutero_Cephalo_105580R_t1__name__chr_scaffold204_start_135507_end_150745_strand_pro_len_555_:0.07942,Deutero_Cephalo_105620R_t1__name__chr_scaffold204_start_174789_end_189091_strand_pro_len_745_:0.15891)[&BS=1.0]:0.34211)[&BS=0.995]:0.129611,((Protostome_Lophotroco_annelid_CAC9633462_1__Ofus_G091394_Owenia__fusiformis_:0.462046,Protostome_Lophotroco_brch_Lingula_XP_023930484_1_ASIC_channel_Lingula_anatina:0.444587)[&BS=0.67]:0.059229,Lopho_Phor_aus_TRINITY_DN307417_c2_g3_i8_p1_T:0.46107)[&BS=0.96]:0.127861)[&BS=0.957273,!collapse={"collapsed",1.9381730000000004}]:0.084996)[&BS=0.988621,!rotate=true]:0.222501,(((((((Chordat_hASIC5_NP_059115_1_acid_sensing_ion_channel_5__Homo_sapiens_:0.093302,sp_Q9R0W5_ASIC5_RAT_Acid_sensing_ion_channel_5_OS_Rattus_norvegicus_OX_10116_GN_Asic5_PE_1_SV_1:0.101664)[&BS=0.96]:0.112793,Deuterostome_chordata_Ggallus_tr_F1P0L7_F1P0L7_CHICK_Uncharacterized_protein_OS_Gallus_gallus_OX_9031_GN_ASIC5_PE_3_SV_3:0.23367)[&BS=1.0]:0.337396,Deuterostome_chordata_PetMar_tr_S4RS34_S4RS34_PETMA_Acid_sensing_ion_channel_subunit_family_member_5_OS_Petromyzon_marinus_OX_7757_PE_3_SV_1:0.589525)[&BS=1.0]:0.26824,((Deutero_Urochord_tr_H2XR32_H2XR32_CIOIN_Uncharacterized_protein_OS_CioInt:0.658109,Deutero_Urochord_tr_F6VJJ2_F6VJJ2_CIOIN_Uncharacterized_protein_OS_CioInt:0.607469)[&BS=0.17]:0.11966,(Deutero_Urochord_tr_F6TDC8_F6TDC8_CIOIN_Uncharacterized_protein_OS_CioInt:0.624313,Deutero_Urochord_tr_F6ULW5_F6ULW5_CIOIN_Uncharacterized_protein_OS_CioInt:0.559429)[&BS=0.67]:0.201548)[&BS=0.773333]:0.21093)[&BS=0.645714,!collapse={"collapsed",1.637070000000001}]:0.145936,((((((Protostome_Lophotroco_brch_Lingula_anatina_comp137912_c0_seq2_p1_comp137912_c0__comp137912_c0_seq2_p1__ORF_type_complete_len_204___score_29_30_comp137912_c0_seq2_78_614_:0.258039,Protostome_Lophotroco_brch_Lingula_anatina_comp132718_c0_seq1_p1_comp132718_c0__comp132718_c0_seq1_p1__ORF_type_complete_len_399___score_16_97_comp132718_c0_seq1_93_1289_:0.367535)[&BS=0.4]:0.029767,Protostome_Lophotroco_brch_Lingula_anatina_comp113654_c0_seq1_p1_comp113654_c0__comp113654_c0_seq1_p1__ORF_type_3prime_partial_len_335___score_38_56_comp113654_c0_seq1_158_1159_:0.322099)[&BS=0.785]:0.090584,Protostome_Lophotroco_brch_Lingula_anatina_comp131367_c2_seq1_p1_comp131367_c2__comp131367_c2_seq1_p1__ORF_type_complete_len_272___score_27_15_comp131367_c2_seq1_50_817_:0.307568)[&BS=0.986667]:0.13268,Protostome_Lophotroco_brch_Lingula_anatina_comp131367_c0_seq1_p1_comp131367_c0__comp131367_c0_seq1_p1__ORF_type_3prime_partial_len_243___score_7_97_comp131367_c0_seq1_219_944_:0.237298)[&BS=0.935]:0.102065,(Protostome_Lophotroco_brch_Lingula_anatina_comp136149_c7_seq1_p1_comp136149_c7__comp136149_c7_seq1_p1__ORF_type_5prime_partial_len_219___score_18_23_comp136149_c7_seq1_2_658_:0.196796,Protostome_Lophotroco_brch_Lingula_anatina_comp136986_c0_seq2_p1_comp136986_c0__comp136986_c0_seq2_p1__ORF_type_complete_len_518___score_46_16_comp136986_c0_seq2_175_1728_:0.180381)[&BS=1.0]:0.297254)[&BS=0.993333]:0.233234,(Protostome_Lophotroco_annelid_CAC9474682_1__Ofus_G012955_partial_Owenia__fusiformis_:0.480031,Protostome_Lophotroco_brch_Lingula_anatina_comp149479_c1_seq4_p1_comp149479_c1__comp149479_c1_seq4_p1__ORF_type_complete_len_482___score_29_72_comp149479_c1_seq4_182_1627_:0.529227)[&BS=0.68]:0.119351)[&BS=0.90875,!collapse={"collapsed",1.7894859999999997}]:0.074446)[&BS=0.64125]:0.061949,((((((Deutero_Ambulac_Apla_gbr54_22_t1:0.307583,Deutero_Ambulac_Apla_gbr54_23_t1:0.096055)[&BS=1.0]:0.141377,Deutero_Ambulac_Apla_gbr54_20_t1:0.154851)[&BS=1.0]:0.113138,Deutero_Ambulac_Apla_gbr54_16_t1:0.182766)[&BS=0.99]:0.116031,(Deutero_Ambulac_Apla_gbr54_19_t1:0.140603,Deutero_Ambulac_Apla_gbr54_18_t1:0.177903)[&BS=1.0]:0.137133)[&BS=1.0]:0.267093,(((Deutero_Ambulac_Sakowv30000480m:0.467207,Deutero_Ambulac_Sakowv30000474m:0.510772)[&BS=0.58]:0.112323,Deu_Ambulacrar_hemi_Ptyfla_40v0_9_20150316_1g5424_t1_scaffold2509_cov138:0.383826)[&BS=0.605]:0.044313,Deutero_Ambulac_Apla_gbr81_93_t1:0.823067)[&BS=0.54]:0.064159)[&BS=0.718889,!collapse={"collapsed",1.811115}]:0.055787,(((((((Deutero_Cephalo_132380R_t1__name__chr_scaffold26_start_1779766_end_1783909_strand_pro_len_308_:0.066027,Deutero_Cephalo_132390R_t1__name__chr_scaffold26_start_1783973_end_1797692_strand_pro_len_606_:0.355092)[&BS=0.95]:0.117728,(Deutero_Cephalo_194160R_t1__name__chr_scaffold41_start_1865858_end_1873272_strand_pro_len_477_:0.14047,Deutero_Cephalo_107760F_t1__name__chr_scaffold21_start_1172790_end_1185891_strand_pro_len_591_:0.199799)[&BS=0.69]:0.075812)[&BS=0.996667]:0.131892,(Deutero_Cephalo_298690R_t1__name__chr_scaffold94_start_933624_end_940952_strand_pro_len_484_:0.44217,Deutero_Cephalo_298710F_t1__name__chr_scaffold94_start_964637_end_983448_strand_pro_len_755_:0.41545)[&BS=0.89]:0.078288)[&BS=0.982]:0.116274,Deutero_Cephalo_032830F_t2__name__chr_scaffold117_start_653459_end_666145_strand_pro_len_509_:0.313732)[&BS=0.998333]:0.218645,(Deutero_Cephalo_131190F_t1__name__chr_scaffold26_start_146491_end_151392_strand_pro_len_479_:0.466967,Deutero_Cephalo_045710F_t1__name__chr_scaffold13_start_1042295_end_1051096_strand_pro_len_494_:0.333028)[&BS=0.81]:0.059167)[&BS=0.99875]:0.200346,(Deutero_Cephalo_293250R_t1__name__chr_scaffold9_start_4819346_end_4829052_strand_pro_len_487_:0.305169,Deutero_Cephalo_292990F_t1__name__chr_scaffold9_start_4371418_end_4385499_strand_pro_len_504_:0.335526)[&BS=0.97]:0.115724)[&BS=0.976]:0.112115,(Deutero_Cephalo_091770R_t1__name__chr_scaffold19_start_3668070_end_3674027_strand_pro_len_457_:0.512644,Deutero_Cephalo_091790R_t1__name__chr_scaffold19_start_3687569_end_3692166_strand_pro_len_488_:0.402511)[&BS=0.97]:0.164532)[&BS=0.941667,!collapse={"collapsed",1.4696399999999996}]:0.090392)[&BS=0.737727]:0.069622)[&BS=0.936923]:0.165114,((((Placozoa_TadNaC1_XP_002114386_1_hypothetical_protein_TRIADDRAFT_58138__Trichoplax_adhaerens_:0.072463,Placozoa_HhoNaC1_TR8933_c0_g1_i1_m_19478__Hoilungia_hongkongensis_:0.094748)[&BS=1.0]:0.430471,(Placozoa_TadNaC3_MK547544:0.209256,Placozoa_HhoNaC3_TR31058_c1_g1_i2_m_67045__Hoilungia_hongkongensis_:0.197554)[&BS=1.0]:0.343739)[&BS=0.993333]:0.333998,(((Placozoa_TadNaC2_MK547543:0.131071,Placozoa_HhoNaC2_TR15906_c0_g1_i7_m_30554__Hoilungia_hongkongensis_:0.12249)[&BS=1.0]:0.367585,(Placozoa_TadNaC5_MK547546:0.038113,Placozoa_HhoNaC5_TR3219_c3_g1_i1_m_8097__Hoilungia_hongkongensis_:0.068446)[&BS=1.0]:0.32096)[&BS=0.986667]:0.124906,(((Placozoa_TadNaC4_MK547545:0.337493,((Placozoa_TadNaC6_MK547547:0.193679,Placozoa_TadNaC7_MK547548:0.161288)[&BS=0.97]:0.104609,(Placozoa_HhoNaC6_7_TR9228_c0_g1_i2_m_20240__Hoilungia_hongkongensis_:0.024041,Placozoa_Hoilungia_hongkongensis__1_g02560_t1:0.003514)[&BS=1.0,!collapse={"collapsed",1.6361069999999995},!name="HhoNaC4/6/7"]:0.239729)[&BS=1.0]:0.190796)[&BS=1.0]:0.32712,(Placozoa_TadNaC11_XP_002114391_1_hypothetical_protein_TRIADDRAFT_58144__Trichoplax_adhaerens_:0.197658,Placozoa_HhoNaC11_TR28363_c2_g1_i3_m_60033__Hoilungia_hongkongensis_:0.221855)[&BS=1.0]:0.365259)[&BS=0.91]:0.078653,(Placozoa_TadNaC9_MK547550:0.25122,Placozoa_HhoNaC9_TR3133_c0_g1_i7_m_7432__Hoilungia_hongkongensis_:0.318544)[&BS=1.0]:0.687286)[&BS=0.9425]:0.11534)[&BS=0.988333]:0.197064)[&BS=0.968125]:0.130723,(Placozoa_TadNaC8_MK547549:0.142038,Placozoa_HhoNaC8_TR7882_c1_g1_i1_m_16465__Hoilungia_hongkongensis_:0.180417)[&BS=1.0]:0.551362)[&BS=0.965556]:0.107287)[&BS=0.842931]:0.101246)[&BS=0.783409]:0.073993,((((((((((((((((Cnidaria_HyNaC9_NP_001296667_1_acid_sensing_ion_channel_1_like__Hydra_vulgaris_:3.0E-6,Cnidar_HydraVulSc4wPfr_248_2_g2926_t1:0.085517)[&BS=1.0]:0.239651,(Cnidaria_HyNaC10_NP_001296656_1_acid_sensing_ion_channel_1_like__Hydra_vulgaris_:2.0E-6,Cnidar_HydraVulSc4wPfr_248_2_g2925_t1:1.0E-6)[&BS=1.0]:0.170689)[&BS=0.77]:0.041075,((Cnidaria_HyNaC11_NP_001296594_1_acid_sensing_ion_channel_1_like__Hydra_vulgaris_:2.0E-6,Cnidar_HydraVulSc4wPfr_824_g11302_t1:0.018262)[&BS=1.0]:0.07937,Cnidaria_HyNaC3_CAL36112_1_hydra_Na_channel_3__Hydra_vulgaris_:0.042918)[&BS=1.0]:0.098663)[&BS=0.675]:0.031169,(Cnidaria_HyNaC4_CAL36113_1_hydra_Na_channel_4__Hydra_vulgaris_:2.0E-6,(Cnidar_HydraVulSc4wPfr_248_2_g2932_t1:0.548681,Cnidar_HydraVulSc4wPfr_824_g11301_t1:0.007045)[&BS=0.49]:0.002814)[&BS=0.995]:0.222625)[&BS=0.997778]:0.13733,(Cnidaria_HyNaC8_NP_001296668_1_acid_sensing_ion_channel_5_like__Hydra_vulgaris_:2.0E-6,Cnidar_HydraVulSc4wPfr_391_g24657_t1:0.188963)[&BS=1.0]:0.352349)[&BS=0.996364]:0.223531,(Cnidar_AlaAla_c59883_g1_i1_p1__GENE_c59883_g1_i1__c59883_g1_i1_p1__ORF__type_5prime_partial__len_400__score_24_40__c59883_g1_i1_3994_5193_:0.20535,((Cnidar_Rhopilema_esculentum_TR103737_c1_g2_i1_p1__Rhopilema_esculentum_TR103737_c1_g2__Rhopilema_esculentum_TR103737_c1_g2_i1_p1__ORF__type_complete__len_466__score_59_67__Rhopilema_esculentum_TR103737_c1_g2_i1_277_1674_:0.502449,(Cnidar_Rhopilema_esculentum_TR90022_c1_g5_i1_p1__Rhopilema_esculentum_TR90022_c1_g5__Rhopilema_esculentum_TR90022_c1_g5_i1_p1__ORF__type_complete__len_497__score_69_36__Rhopilema_esculentum_TR90022_c1_g5_i1_126_1616_:0.338849,Cnidar_Rhopilema_esculentum_TR40535_c0_g1_i1_p1__Rhopilema_esculentum_TR40535_c0_g1__Rhopilema_esculentum_TR40535_c0_g1_i1_p1__ORF__type_complete__len_501__score_55_33__Rhopilema_esculentum_TR40535_c0_g1_i1_597_2099_:0.38149)[&BS=0.62]:0.047085)[&BS=0.54]:0.033878,Cnidar_Rhopilema_esculentum_TR103127_c0_g2_i1_p1__Rhopilema_esculentum_TR103127_c0_g2__Rhopilema_esculentum_TR103127_c0_g2_i1_p1__ORF__type_complete__len_487__score_56_61__Rhopilema_esculentum_TR103127_c0_g2_i1_686_2146_:0.188286)[&BS=0.703333]:0.058335)[&BS=0.7725]:0.082105)[&BS=0.94125]:0.051248,Cnidar_Polpod_Hydrif_GBGH01017297_1__p1__GENE_GBGH01017297_1_GBGH01017297_1__p1__ORF__type_complete__len_459__score_52_80__GBGH01017297_1__223_1599_:0.659176)[&BS=0.96]:0.076389,Cnidar_HydraVulSc4wPfr_1152_g30239_t1:0.440676)[&BS=0.988333]:0.067432,Cnidar_AlaAla_agalma_gene_93708_1_isoform_1_p1__GENE_agalma_gene_93708_1_isoform_1__agalma_gene_93708_1_isoform_1_p1__ORF__type_5prime_partial__len_223__score_15_94__agalma_gene_93708_1_isoform_1_482_1150_:0.854899)[&BS=0.967368]:0.053131,Cnidar_NemVecNVEC200_006432_1_1_protein_AED_0_27_eAED_0_27_QI_414_1_1_1_1_1_6_1486_449:0.514935)[&BS=0.9695]:0.071599,((((Cnidaria_HyNaC2_CAL36110_1_hydra_Na_channel_2__Hydra_vulgaris_:0.364818,(Cnidar_AlaAla_agalma_gene_74369_1_isoform_1_p1__GENE_agalma_gene_74369_1_isoform_1__agalma_gene_74369_1_isoform_1_p1__ORF__type_internal__len_217__score_15_73__agalma_gene_74369_1_isoform_1_3_650_:0.289101,(Cnidar_AlaAla_agalma_gene_723_1_isoform_1_p1__GENE_agalma_gene_723_1_isoform_1__agalma_gene_723_1_isoform_1_p1__ORF__type_5prime_partial__len_231__score_31_89__agalma_gene_723_1_isoform_1_79_771_:0.225816,Cnidar_Rhopilema_esculentum_TR55888_c0_g2_i1_p1__Rhopilema_esculentum_TR55888_c0_g2__Rhopilema_esculentum_TR55888_c0_g2_i1_p1__ORF__type_complete__len_604__score_83_96__Rhopilema_esculentum_TR55888_c0_g2_i1_896_2707_:0.224227)[&BS=0.73]:0.025651)[&BS=0.905]:0.092012)[&BS=0.873333]:0.058755,Cnidar_Polpod_Hydrif_GBGH01000761_1__p1__GENE_GBGH01000761_1_GBGH01000761_1__p1__ORF__type_complete__len_571__score_27_43__GBGH01000761_1__228_1940_:0.539257)[&BS=0.8325]:0.074372,(((Cnidaria_HyNaC7_CDG50528_1_Hydra_sodium_channel_7__Hydra_vulgaris_:2.0E-6,Cnidar_HydraVulSc4wPfr_147_g8550_t1:0.038812)[&BS=1.0]:0.149507,Cnidar_HydraVulSc4wPfr_2074_g13182_t1:0.091711)[&BS=1.0]:0.203341,(Cnidaria_HyNaC5_CAX62741_1_hydra_Na_channel_subunit_5__Hydra_vulgaris_:3.0E-6,Cnidar_HydraVulSc4wPfr_1269_g30727_t3:0.203515)[&BS=1.0]:0.336212)[&BS=1.0]:0.293194)[&BS=0.998889]:0.293404,Cnidar_NemVecNVEC200_006433_1_1_protein_AED_0_26_eAED_0_26_QI_422_1_1_1_1_1_6_1527_500:0.758929)[&BS=0.965]:0.112642)[&BS=0.99]:0.206021,(Cnidar_NemVecNVEC200_002361_1_1_protein_AED_0_18_eAED_0_18_QI_193_1_1_1_0_83_0_71_7_1153_461:0.424613,Cnidar_NemVecNVEC200_005287_1_1_protein_AED_0_07_eAED_0_07_QI_337_1_1_1_1_1_7_300_471:0.43072)[&BS=1.0]:0.528305)[&BS=0.948182]:0.068884,(Cnidar_NemVecNVEC200_001060_1_1_protein_AED_0_01_eAED_0_01_QI_333_1_1_1_1_1_8_1063_559:0.166785,Cnidar_AlaAla_c48440_g1_i1_p1__GENE_c48440_g1_i1__c48440_g1_i1_p1__ORF__type_complete__len_576__score_42_88__c48440_g1_i1_504_2231_:0.30419)[&BS=1.0]:0.444368)[&BS=0.929143]:0.049805,((((Cnidar_Rhopilema_esculentum_TR51305_c0_g1_i1_p1__Rhopilema_esculentum_TR51305_c0_g1__Rhopilema_esculentum_TR51305_c0_g1_i1_p1__ORF__type_5prime_partial__len_139__score_19_66__Rhopilema_esculentum_TR51305_c0_g1_i1_373_789_:3.0E-6,Cnidar_Rhopilema_esculentum_TR106686_c0_g1_i1_p1__Rhopilema_esculentum_TR106686_c0_g1__Rhopilema_esculentum_TR106686_c0_g1_i1_p1__ORF__type_3prime_partial__len_383__score_42_81__Rhopilema_esculentum_TR106686_c0_g1_i1_3_1148_:0.05438)[&BS=0.98]:0.153125,Cnidar_Rhopilema_esculentum_TR36932_c0_g1_i1_p1__Rhopilema_esculentum_TR36932_c0_g1__Rhopilema_esculentum_TR36932_c0_g1_i1_p1__ORF__type_complete__len_485__score_76_67__Rhopilema_esculentum_TR36932_c0_g1_i1_1028_2482_:0.150947)[&BS=0.995]:0.313759,Cnidar_Rhopilema_esculentum_TR92117_c0_g1_i1_p1__Rhopilema_esculentum_TR92117_c0_g1__Rhopilema_esculentum_TR92117_c0_g1_i1_p1__ORF__type_5prime_partial__len_461__score_66_22__Rhopilema_esculentum_TR92117_c0_g1_i1_1_1383_:0.741704)[&BS=0.82]:0.109344,Cnidar_AlaAla_agalma_gene_23162_1_isoform_1_p1__GENE_agalma_gene_23162_1_isoform_1__agalma_gene_23162_1_isoform_1_p1__ORF__type_complete__len_476__score_44_57__agalma_gene_23162_1_isoform_1_424_1851_:0.53002)[&BS=0.99]:0.520426)[&BS=0.86775,!collapse={"collapsed",1.2715059999999996}]:0.084367,(((Cyclo_DEL_10_NP_495302_3_Degenerin_like_protein_del_10__Caenorhabditis_elegans_:1.080415,((((((PanArt_PPK4_NP_001334723_1_nach__isoform_D__Drosophila_melanogaster_:1.110591,(PanArt_PPK6_NP_611461_3_pickpocket_6__Drosophila_melanogaster_:1.052222,Proto_ecdy_PANarthopod_Tcas_tr_A0A139WFX5_A0A139WFX5_TRICA_Uncharacterized_protein_OS_Tribolium_castaneum_OX_7070_GN_TcasGA2_TC033556_PE_3_SV_1:0.617887)[&BS=0.61]:0.112092)[&BS=0.77]:0.152979,((PanArt_PPK22_NP_733051_2_pickpocket_22__isoform_B__Drosophila_melanogaster_:0.515024,PanArt_PPK24_NP_651860_2_pickpocket_24__Drosophila_melanogaster_:0.603236)[&BS=1.0]:0.456211,((Proto_ecdy_PANarthopod_Tcas_tr_D2A5I2_D2A5I2_TRICA_Sodium_channel_protein_Nach_like_Protein_OS_Tribolium_castaneum_OX_7070_GN_TcasGA2_TC015541_PE_3_SV_2:0.38995,Proto_ecdy_PANarthopod_Tcas_tr_A0A139WGL3_A0A139WGL3_TRICA_Pickpocket_protein_19_like_protein_OS_Tribolium_castaneum_OX_7070_GN_TcasGA2_TC034728_PE_3_SV_1:0.463242)[&BS=0.57]:0.090704,Proto_ecdy_PANarthopod_Tcas_tr_A0A139WEV4_A0A139WEV4_TRICA_Pickpocket_protein_28_like_protein_OS_Tribolium_castaneum_OX_7070_GN_TcasGA2_TC034797_PE_3_SV_1:0.369135)[&BS=1.0]:0.392886)[&BS=0.975]:0.330646)[&BS=0.782857]:0.050832,(PanArt_PPK16_NP_001334673_1_pickpocket_16__Drosophila_melanogaster_:0.603296,Proto_ecdy_PANarthopod_Tcas_tr_A0A139WHB4_A0A139WHB4_TRICA_Pickpocket_protein_28_like_protein_OS_Tribolium_castaneum_OX_7070_GN_TcasGA2_TC034701_PE_3_SV_1:0.540355)[&BS=0.99]:0.288949)[&BS=0.86]:0.148232,((((PanArt_PPK7_NP_609016_2_pickpocket_7__Drosophila_melanogaster_:0.3727,PanArt_PPK14_NP_609017_2_pickpocket_14__Drosophila_melanogaster_:0.656586)[&BS=0.99]:0.300869,(PanArt_PPK19_NP_651708_2_pickpocket_19__Drosophila_melanogaster_:0.907252,(PanArt_PPK20_NP_651705_2_pickpocket_20__isoform_A__Drosophila_melanogaster_:0.656196,PanArt_PPK21_NP_651704_2_pickpocket_21__isoform_A__Drosophila_melanogaster_:0.59149)[&BS=0.6]:0.065394)[&BS=0.835]:0.129549)[&BS=0.865]:0.152466,Proto_ecdy_PANarthopod_Dmel_tr_Q9VAJ5_Q9VAJ5_DROME_Pickpocket_30__isoform_A_OS_Drosophila_melanogaster__Fruit_fly__OX_7227_GN_ppk30_PE_3_SV_2:0.866803)[&BS=0.988]:0.468294,(((((((PanArt_PPK9_NP_611622_2_pickpocket_9__isoform_A__Drosophila_melanogaster_:0.568098,Proto_ecdy_PANarthopod_Tcas_tr_D7EHU3_D7EHU3_TRICA_Pickpocket_protein_11_like_Protein_OS_Tribolium_castaneum_OX_7070_GN_TcasGA2_TC002260_PE_3_SV_2:0.294446)[&BS=0.88]:0.130119,PanArt_PPK10_NP_001033894_1_pickpocket_10__Drosophila_melanogaster_:1.04228)[&BS=0.775]:0.118807,(Proto_ecdy_PANarthopod_Tcas_tr_A0A139WNY4_A0A139WNY4_TRICA_Uncharacterized_protein_OS_Tribolium_castaneum_OX_7070_GN_TcasGA2_TC004432_PE_3_SV_1:0.574869,Proto_ecdy_PANarthopod_Dmel_tr_Q8MLR6_Q8MLR6_DROME_Pickpocket_3_OS_Drosophila_melanogaster__Fruit_fly__OX_7227_GN_ppk3_PE_3_SV_1:0.64255)[&BS=1.0]:0.451746)[&BS=0.835]:0.118825,Proto_ecdy_PANarthopod_Tcas_tr_D6W9K7_D6W9K7_TRICA_Uncharacterized_protein_OS_Tribolium_castaneum_OX_7070_GN_TcasGA2_TC000562_PE_3_SV_2:1.139731)[&BS=0.848]:0.055714,PanArt_PPK25_NP_995766_1_pickpocket_25__Drosophila_melanogaster_:1.039086)[&BS=0.956667]:0.218645,((((PanArt_PPK13_NP_001014495_1_pickpocket_13__Drosophila_melanogaster_:0.401433,Proto_ecdy_PANarthopod_Tcas_tr_D6WYQ4_D6WYQ4_TRICA_Sodium_channel_protein_Nach_like_Protein_OS_Tribolium_castaneum_OX_7070_GN_TcasGA2_TC006095_PE_3_SV_1:0.373038)[&BS=1.0]:0.225798,(Proto_ecdy_PANarthopod_Tcas_tr_A0A139WEM9_A0A139WEM9_TRICA_Sodium_channel_protein_Nach_like_Protein_OS_Tribolium_castaneum_OX_7070_GN_TcasGA2_TC033776_PE_3_SV_1:0.359273,Proto_ecdy_PANarthopod_Dmel_tr_A8JPJ8_A8JPJ8_DROME_4Fe_4S_ferredoxin_type_domain_containing_protein_OS_Drosophila_melanogaster__Fruit_fly__OX_7227_GN_ppk31_PE_3_SV_1:0.732398)[&BS=0.81]:0.236972)[&BS=0.853333]:0.138284,PanArt_PPK15_NP_001097937_1_pickpocket_15__Drosophila_melanogaster_:0.94032)[&BS=0.985]:0.22807,Proto_ecdy_PANarthopod_Dmel_tr_A8DYP1_A8DYP1_DROME_Pickpocket_29__isoform_D_OS_Drosophila_melanogaster__Fruit_fly__OX_7227_GN_ppk29_PE_3_SV_2:1.193267)[&BS=0.946]:0.181044)[&BS=0.8875]:0.075553,(Proto_ecdy_PANarthopod_Tcas_tr_D6X1W4_D6X1W4_TRICA_Sodium_channel_protein_Nach_like_Protein_OS_Tribolium_castaneum_OX_7070_GN_TcasGA2_TC012362_PE_3_SV_2:0.400045,Proto_ecdy_PANarthopod_Dmel_tr_A8JV41_A8JV41_DROME_Pickpocket_23__isoform_C_OS_Drosophila_melanogaster__Fruit_fly__OX_7227_GN_ppk23_PE_3_SV_1:0.392559)[&BS=1.0]:0.524698)[&BS=0.982857]:0.18327)[&BS=0.9035]:0.134887)[&BS=0.946667]:0.227829,(((((PanArt_PPK5_NP_996138_2_pickpocket_5__isoform_B__Drosophila_melanogaster_:0.581113,PanArt_PPK12_NP_611672_1_pickpocket_12__Drosophila_melanogaster_:0.434632)[&BS=0.81]:0.100329,PanArt_PPK8_NP_001036260_3_pickpocket_8__isoform_H__Drosophila_melanogaster_:0.571614)[&BS=0.845]:0.106576,PanArt_PPK28_NP_573169_2_pickpocket_28__Drosophila_melanogaster_:0.604262)[&BS=0.873333]:0.087477,Proto_ecdy_PANarthopod_Tcas_tr_D7EL39_D7EL39_TRICA_Pickpocket_protein_28_like_Protein_OS_Tribolium_castaneum_OX_7070_GN_TcasGA2_TC002095_PE_3_SV_2:0.555352)[&BS=1.0]:0.282528,(((PanArt_PPK26_NP_648125_3_pickpocket_26__Drosophila_melanogaster_:0.292186,(Proto_ecdy_PANarthopod_Dmel_tr_A0A0B4K691_A0A0B4K691_DROME_Ripped_pocket__isoform_B_OS_Drosophila_melanogaster__Fruit_fly__OX_7227_GN_rpk_PE_3_SV_1:0.304661,Proto_ecdy_PANarthopod_Dmel_tr_Q7KT94_Q7KT94_DROME_Amiloride_sensitive_Na__channel_OS_Drosophila_melanogaster__Fruit_fly__OX_7227_GN_ppk_PE_2_SV_1:0.704436)[&BS=0.73]:0.110701)[&BS=0.935]:0.200157,Proto_ecdy_PANarthopod_Tcas_tr_D6WXM6_D6WXM6_TRICA_Pickpocket_protein_28_like_Protein_OS_Tribolium_castaneum_OX_7070_GN_TcasGA2_TC006574_PE_3_SV_2:0.295572)[&BS=0.9]:0.112262,(((((Proto_ecdy_PANarthopod_Tcas_tr_A0A139WCP8_A0A139WCP8_TRICA_Pickpocket_protein_28_like_Protein_OS_Tribolium_castaneum_OX_7070_GN_TcasGA2_TC034126_PE_3_SV_1:0.284856,Proto_ecdy_PANarthopod_Tcas_tr_D6WXM8_D6WXM8_TRICA_Pickpocket_protein_28_like_Protein_OS_Tribolium_castaneum_OX_7070_GN_TcasGA2_TC005542_PE_3_SV_1:0.283141)[&BS=0.99]:0.093996,Proto_ecdy_PANarthopod_Tcas_tr_D2A5Z0_D2A5Z0_TRICA_Pickpocket_protein_28_like_Protein_OS_Tribolium_castaneum_OX_7070_GN_TcasGA2_TC015087_PE_3_SV_2:0.375616)[&BS=0.975]:0.081623,Proto_ecdy_PANarthopod_Tcas_tr_A0A139WKN8_A0A139WKN8_TRICA_Eukaryotic_translation_initiation_factor_6_OS_Tribolium_castaneum_OX_7070_GN_EIF6_PE_3_SV_1:0.594981)[&BS=1.0]:0.171254,Proto_ecdy_PANarthopod_Tcas_tr_D6X3F2_D6X3F2_TRICA_Pickpocket_protein_28_like_Protein_OS_Tribolium_castaneum_OX_7070_GN_TcasGA2_TC012955_PE_3_SV_1:0.394859)[&BS=0.8875]:0.116631,((Proto_ecdy_PANarthopod_Tcas_tr_D6WHS4_D6WHS4_TRICA_Pickpocket_protein_28_like_Protein_OS_Tribolium_castaneum_OX_7070_GN_TcasGA2_TC003563_PE_3_SV_2:0.098383,Proto_ecdy_PANarthopod_Tcas_tr_D6WXM7_D6WXM7_TRICA_Pickpocket_protein_28_like_Protein_OS_Tribolium_castaneum_OX_7070_GN_TcasGA2_TC006575_PE_3_SV_1:0.065392)[&BS=1.0]:0.336943,Proto_ecdy_PANarthopod_Tcas_tr_A0A139WB42_A0A139WB42_TRICA_RNA_helicase_OS_Tribolium_castaneum_OX_7070_GN_TcasGA2_TC031326_PE_3_SV_1:0.594363)[&BS=0.73]:0.079242)[&BS=0.815714]:0.058521)[&BS=0.999091]:0.378863)[&BS=0.959375]:0.150355)[&BS=0.987234,!collapse={"collapsed",0.35331700000000055}]:0.391741,Deutero_Ambulac_Spurpu_007150:0.883947)[&BS=0.966875]:0.033169)[&BS=0.948776,!rotate=true]:0.076056,((Porifera_OscCar_comp36352_c1_seq9_p1__comp36352_c1__comp36352_c1_seq9_p1__ORF__type_5prime_partial__len_476__score_66_85__comp36352_c1_seq9_2_1429_:0.273849,Porifera_OscCar_comp39857_c1_seq3_p1__comp39857_c1__comp39857_c1_seq3_p1__ORF__type_5prime_partial__len_507__score_68_95__comp39857_c1_seq3_3_1523_:0.318497)[&BS=0.99]:0.562961,Porifera_Syc_Cil_scpid45734_scgid16157_Acid_sensing__ion__channel__1_Amiloride_sensitive__cation__channel__2_neuronal_Brain__sodium__channel__2:0.987512)[&BS=0.56,!collapse={"collapsed",1.8989830000000003}]:0.143598)[&BS=0.899231,!rotate=true]:0.08117,((((((((((Porifera_Syc_Cil_scpid86841_scgid1215_:0.145482,Porifera_Syc_Cil_scpid91493_scgid1215_:0.056004)[&BS=0.65]:0.045948,Porifera_Syc_Cil_scpid76710_scgid1215_Acid_sensing__ion__channel__4_Acid_sensing__ion__channel__4_2_Amiloride_sensitive__cation__channel__4_B_ZASIC4_2:3.0E-6)[&BS=0.93]:0.166675,Porifera_Syc_Cil_scpid69199_scgid1215_Acid_sensing__ion__channel__4_Acid_sensing__ion__channel__4_2_Amiloride_sensitive__cation__channel__4_B_ZASIC4_2:1.13E-4)[&BS=0.996667,!collapse={"collapsed",1.5179959999999997}]:0.80565,((((Protostome_Lophotroco_brch_Lingula_anatina_comp130423_c2_seq1_p1_comp130423_c2__comp130423_c2_seq1_p1__ORF_type_internal_len_179___score_19_73_comp130423_c2_seq1_3_536_:0.523846,Protostome_Lophotroco_brch_Lingula_anatina_comp131676_c0_seq1_p1_comp131676_c0__comp131676_c0_seq1_p1__ORF_type_complete_len_484___score_23_39_comp131676_c0_seq1_234_1685_:0.282585)[&BS=0.39]:0.050879,(Protostome_Lophotroco_brch_Lingula_anatina_comp141843_c0_seq1_p2_comp141843_c0__comp141843_c0_seq1_p2__ORF_type_complete_len_288___score_27_42_comp141843_c0_seq1_2_865_:0.455918,Protostome_Lophotroco_brch_Lingula_anatina_comp141843_c0_seq1_p1_comp141843_c0__comp141843_c0_seq1_p1__ORF_type_complete_len_456___score_27_90_comp141843_c0_seq1_2150_3517_:0.419546)[&BS=0.38]:0.0755)[&BS=0.776667]:0.105165,Protostome_Lophotroco_brch_Lingula_anatina_comp134404_c2_seq5_p1_comp134404_c2__comp134404_c2_seq5_p1__ORF_type_complete_len_479___score_28_84_comp134404_c2_seq5_272_1708_:0.542198)[&BS=0.9925]:0.311906,Protostome_Lophotroco_brch_Lingula_anatina_comp131826_c1_seq2_p1_comp131826_c1__comp131826_c1_seq2_p1__ORF_type_5prime_partial_len_373___score_4_70_comp131826_c1_seq2_1_1119_:0.319719)[&BS=0.992,!collapse={"collapsed",1.3691820000000003}]:0.320773)[&BS=0.583333,!rotate=true]:0.117536,((Protostome_Lophotroco_brch_Lingula_anatina_comp140408_c2_seq1_p1_comp140408_c2__comp140408_c2_seq1_p1__ORF_type_complete_len_257___score_35_99_comp140408_c2_seq1_43_771_:0.187433,(Protostome_Lophotroco_brch_Lingula_anatina_comp138624_c0_seq2_p1_comp138624_c0__comp138624_c0_seq2_p1__ORF_type_complete_len_288___score_20_95_comp138624_c0_seq2_1394_2257_:0.143492,Protostome_Lophotroco_brch_Lingula_anatina_comp138624_c0_seq6_p1_comp138624_c0__comp138624_c0_seq6_p1__ORF_type_complete_len_459___score_26_12_comp138624_c0_seq6_318_1694_:0.079512)[&BS=1.0]:0.290454)[&BS=1.0]:0.432545,Protost_ecdy_cyclo_PriCa_ecdy_XP_014670949_1__PREDICTED_acid_sensing__ion__channel__1_like_Priapulus__caudatus_:0.945269)[&BS=0.77,!collapse={"collapsed",1.7022640000000004}]:0.151754)[&BS=0.546923,!rotate=true]:0.054041,(((((((((Deutero_Ambulac_Spurpu_019480:0.12736,Deutero_Ambulac_Spurpu_009902:0.576974)[&BS=0.53]:0.058756,Deutero_Ambulac_Spurpu_018815:0.382952)[&BS=0.835]:0.173973,Deutero_Ambulac_Spurpu_021761:0.499248)[&BS=0.886667]:0.204713,Deutero_Ambulac_Spurpu_018814:0.43244)[&BS=0.9275]:0.147793,Deutero_Ambulac_Spurpu_017119:0.473395)[&BS=0.908]:0.032529,Deutero_Ambulac_Spurpu_017120:0.553206)[&BS=0.9]:0.091279,(Deutero_Ambulac_Spurpu_019949:0.351336,(Deutero_Ambulac_Apla_gbr414_1_t1:0.563245,Deutero_Ambulac_Apla_gbr467_14_t1:0.233682)[&BS=1.0]:0.282185)[&BS=0.74]:0.135771)[&BS=0.913333]:0.129144,((Deu_Ambulacrar_hemi_Ptyfla_40v0_9_20150316_1g32037_t1_scaffold442052_cov104:0.362005,(Deu_Ambulacrar_hemi_Ptyfla_40v0_9_20150316_1g3003_t1_scaffold1254_cov111:0.537839,(Deu_Ambulacrar_hemi_Ptyfla_40v0_9_20150316_1g10161_t1_scaffold5763_cov99:0.162315,Deu_Ambulacrar_hemi_Ptyfla_40v0_9_20150316_1g22493_t1_scaffold26776_cov117:0.320999)[&BS=0.55]:0.10694)[&BS=0.94]:0.139735)[&BS=0.936667]:0.173775,Deu_Ambulacrar_hemi_Ptyfla_40v0_9_20150316_1g22274_t1_scaffold26004_cov112:0.920994)[&BS=0.9425]:0.288795)[&BS=0.872857,!collapse={"collapsed",1.2892010000000003}]:0.081545,(((Protostome_Lophotroco_annelid_Pdum_comp414035_c0_seq2_:3.0E-6,Protostome_Lophotroco_annelid_Pdum_comp414035_c0_seq4_:3.0E-6)[&BS=0.98]:0.349455,Protostome_Lophotroco_annelid_Pdum_comp418207_c0_seq2_:0.38277)[&BS=0.99]:0.443309,((Protostome_Lophotroco_annelid_Pdum_comp417550_c0_seq5_:0.075993,Protostome_Lophotroco_annelid_Pdum_comp417550_c0_seq1_:0.108316)[&BS=1.0]:0.371751,Protostome_Lophotroco_annelid_Pdum_comp412166_c0_seq4_:0.413614)[&BS=1.0]:0.353906)[&BS=0.98,!rotate=true,!collapse={"collapsed",1.5975369999999998}]:0.354397)[&BS=0.7695]:0.067421)[&BS=0.636765,!rotate=true]:0.061752,(((((((((Deu_Ambulacrar_hemi_Ptyfla_40v0_9_20150316_1g25472_t1_scaffold44668_cov97:0.131688,Deu_Ambulacrar_hemi_Ptyfla_40v0_9_20150316_1g20484_t1_scaffold20820_cov96:0.042282)[&BS=0.98]:0.098501,Deu_Ambulacrar_hemi_Ptyfla_40v0_9_20150316_1g24775_t1_scaffold38646_cov86:0.078965)[&BS=0.68]:3.0E-6,Deu_Ambulacrar_hemi_Ptyfla_40v0_9_20150316_1g24774_t1_scaffold38646_cov86:0.0443)[&BS=0.99]:0.104039,Deu_Ambulacrar_hemi_Ptyfla_40v0_9_20150316_1g16647_t1_scaffold13124_cov152:0.257152)[&BS=0.9325]:0.039162,(Deu_Ambulacrar_hemi_Ptyfla_40v0_9_20150316_1g29162_t1_scaffold115794_cov80:0.079336,Deu_Ambulacrar_hemi_Ptyfla_40v0_9_20150316_1g29125_t1_scaffold114812_cov86:0.058517)[&BS=1.0]:0.085372)[&BS=0.993333]:0.162787,Deutero_Ambulac_Sakowv30018851m:0.17765)[&BS=0.985714]:0.122637,Deutero_Ambulac_Sakowv30002567m:0.555461)[&BS=0.98625]:0.175513,(Deu_Ambulacrar_hemi_Ptyfla_40v0_9_20150316_1g8763_t1_scaffold4594_cov140:0.279475,Deu_Ambulacrar_hemi_Ptyfla_40v0_9_20150316_1g26495_t1_scaffold55703_cov149:0.224138)[&BS=1.0]:0.503585)[&BS=0.977]:0.216792,(Deu_Ambulacrar_hemi_Ptyfla_40v0_9_20150316_1g15975_t1_scaffold12140_cov134:0.176288,Deutero_Ambulac_Sakowv30038064m:0.22238)[&BS=1.0]:0.377124)[&BS=0.883333,!collapse={"collapsed",1.7489329999999996}]:0.115025)[&BS=0.677021,!rotate=true]:0.050295,((((((((((Protostome_Lophotroco_annelid_Pdum_comp286272_c0_seq1_:0.161521,Protostome_Lophotroco_annelid_Pdum_comp417651_c0_seq7_:0.096799)[&BS=0.95]:0.466753,Protostome_Lophotroco_annelid_Pdum_comp404879_c1_seq1_:0.421945)[&BS=0.705]:0.073524,Protostome_Lophotroco_annelid_Pdum_comp405647_c0_seq2_:0.288864)[&BS=0.766667]:0.159077,((Protostome_Lophotroco_annelid_Pdum_comp377163_c0_seq1_:0.0608,(Protostome_Lophotroco_annelid_Pdum_comp403089_c0_seq3_:0.286066,Protostome_Lophotroco_annelid_Pdum_comp420144_c1_seq15_:0.08491)[&BS=0.4]:0.095182)[&BS=0.99]:0.371309,Protostome_Lophotroco_annelid_Pdum_comp420047_c0_seq10_:0.493582)[&BS=0.83]:0.106517)[&BS=0.724286]:0.141712,((Protostome_Lophotroco_annelid_Pdum_comp382617_c0_seq1_:0.108276,Protostome_Lophotroco_annelid_Pdum_comp410722_c0_seq11_:0.049716)[&BS=0.93]:0.311196,(Protostome_Lophotroco_annelid_Pdum_comp419518_c0_seq2_:0.486364,Protostome_Lophotroco_annelid_Pdum_comp414816_c1_seq13_:0.327355)[&BS=0.98]:0.282987)[&BS=0.98]:0.356725)[&BS=0.76]:0.138819,(Protostome_Lophotroco_annelid_CAC9668428_1__Ofus_G16870_Owenia__fusiformis_:0.511216,Protostome_Lophotroco_annelid_CAC9565522_1__Ofus_G051249_Owenia__fusiformis_:0.446161)[&BS=0.61]:0.130713)[&BS=0.75]:0.189134,(Protostome_Lophotroco_annelid_Pdum_comp400938_c0_seq1_:0.459207,(Protostome_Lophotroco_annelid_Pdum_Contig7281_:0.325487,Protostome_Lophotroco_annelid_Pdum_comp422880_c0_seq1_:0.338025)[&BS=0.99]:0.334315)[&BS=0.955]:0.223518)[&BS=0.708125]:0.063701,(((Protostome_Lophotroco_annelid_Pdum_comp420350_c0_seq13_:0.039539,Protostome_Lophotroco_annelid_Pdum_comp420350_c0_seq1_:0.130513)[&BS=0.83]:0.073491,(Protostome_Lophotroco_annelid_Pdum_comp416029_c0_seq12_:0.009169,Protostome_Lophotroco_annelid_Pdum_comp411397_c0_seq1_:0.14207)[&BS=0.81]:0.073165)[&BS=0.986667]:0.573562,((Protostome_Lophotroco_annelid_Pdum_comp416177_c0_seq3_:0.533024,Protostome_Lophotroco_annelid_Pdum_comp417475_c0_seq2_:0.320659)[&BS=0.94]:0.202424,Protostome_Lophotroco_annelid_Pdum_comp421430_c0_seq2_:0.55605)[&BS=0.985]:0.278377)[&BS=0.7]:0.109589)[&BS=0.81913]:0.041282,(((((Protostome_Lophotroco_annelid_Pdum_comp419518_c0_seq4_:0.587628,Protostome_Lophotroco_annelid_Pdum_comp414816_c1_seq14_:0.407528)[&BS=0.32]:0.189137,(Protostome_Lophotroco_annelid_Pdum_comp421915_c0_seq9_:0.064399,Protostome_Lophotroco_annelid_Pdum_Contig10257_:0.013672)[&BS=1.0]:0.427662)[&BS=0.876667]:0.528275,(Protostome_Lophotroco_annelid_Pdum_comp41273_c0_seq1_:0.394789,((Protostome_Lophotroco_annelid_Pdum_comp392061_c0_seq1_:0.425193,Protostome_Lophotroco_annelid_Pdum_comp420310_c0_seq1_:0.348521)[&BS=0.87]:0.156927,Protostome_Lophotroco_annelid_Pdum_comp411065_c0_seq3_:0.679136)[&BS=0.84]:0.13105)[&BS=0.686667]:0.027916)[&BS=0.762857]:0.130943,Protostome_Lophotroco_annelid_Pdum_comp413503_c0_seq1_:0.418294)[&BS=0.855]:0.09979,Protostome_Lophotroco_annelid_Pdum_KN_1127_B_01_1_N11_SP6_abi_:0.27325)[&BS=0.947778]:1.196299)[&BS=0.819394]:0.062566,((((((Protostome_Lophotroco_brch_Lingula_anatina_comp141642_c3_seq5_p1_comp141642_c3__comp141642_c3_seq5_p1__ORF_type_3prime_partial_len_188___score_13_41_comp141642_c3_seq5_166_726_:0.0102,Protostome_Lophotroco_brch_Lingula_anatina_comp141642_c3_seq1_p1_comp141642_c3__comp141642_c3_seq1_p1__ORF_type_3prime_partial_len_213___score_11_60_comp141642_c3_seq1_35_670_:0.01183)[&BS=0.96]:0.381414,Protostome_Lophotroco_annelid_Pdum_Contig12523_:0.386086)[&BS=0.565]:0.044431,(Protostome_Lophotroco_brch_Lingula_anatina_comp141642_c0_seq2_p1_comp141642_c0__comp141642_c0_seq2_p1__ORF_type_5prime_partial_len_259___score_16_43_comp141642_c0_seq2_3_779_:0.31865,(((Protostome_Lophotroco_annelid_Pdum_comp418513_c0_seq7_:2.0E-6,Protostome_Lophotroco_annelid_Pdum_comp418513_c0_seq4_:2.0E-6)[&BS=0.94]:0.430716,Protostome_Lophotroco_annelid_Pdum_Contig12073_:0.248654)[&BS=0.92]:0.159278,((Protostome_Lophotroco_annelid_Pdum_comp401362_c0_seq2_:0.181699,Protostome_Lophotroco_annelid_Pdum_comp421979_c0_seq3_:0.128123)[&BS=0.97]:0.306175,Protostome_Lophotroco_annelid_Pdum_comp405417_c2_seq1_:0.344891)[&BS=0.61]:0.071867)[&BS=0.612]:0.05036)[&BS=0.591667]:0.03551)[&BS=0.766667]:0.064368,(Protostome_Lophotroco_annelid_Pdum_Contig1928_:0.485725,Protostome_Lophotroco_brch_Lingula_anatina_comp140230_c0_seq1_p1_comp140230_c0__comp140230_c0_seq1_p1__ORF_type_5prime_partial_len_751___score_30_91_comp140230_c0_seq1_1_2253_:0.336044)[&BS=0.5]:0.176322)[&BS=0.863636]:0.050939,(Protostome_Lophotroco_annelid_Pdum_Contig8214_:0.504754,Protostome_Lophotroco_annelid_Pdum_comp413124_c0_seq3_:0.723824)[&BS=0.28]:0.163289)[&BS=0.872308]:0.071732,((Protostome_Lophotroco_molsk_OctBim_tr_A0A0L8GPS6_A0A0L8GPS6_OCTBM_Uncharacterized_protein__Fragment__OS_Octopus_bimaculoides_OX_37653_GN_OCBIM_22030190mg_PE_3_SV_1:0.30075,Protostome_Lophotroco_molsk_OctBim_tr_A0A0L8I926_A0A0L8I926_OCTBM_Uncharacterized_protein_OS_Octopus_bimaculoides_OX_37653_GN_OCBIM_22028050mg_PE_3_SV_1:0.632352)[&BS=0.53]:0.098755,(Protostome_Lophotroco_molsk_AplCal_XP_035825598_1_acid_sensing_ion_channel_2__partial__Aplysia_californica_:0.205774,Protostome_Lophotroco_molsk_AplCal_XP_005111008_2_uncharacterized_protein_LOC101857070__Aplysia_californica_:0.309762)[&BS=1.0]:0.235713)[&BS=0.9]:0.126611)[&BS=0.951176]:0.121948)[&BS=0.921176,!collapse={"collapsed",0.0}]:0.170737)[&BS=0.823232,!rotate=true]:0.022693,Deutero_Ambulac_Apla_gbr40_206_t1:0.806258)[&BS=0.8244]:0.053269,(((((((Deutero_Ambulac_Spurpu_010266:0.171663,Deutero_Ambulac_Spurpu_016076:0.044747)[&BS=0.5]:0.04132,((Deutero_Ambulac_Spurpu_010858:0.159822,Deutero_Ambulac_Spurpu_027071:0.177048)[&BS=0.62]:0.03141,Deutero_Ambulac_Spurpu_010265:0.061611)[&BS=0.975]:0.109249)[&BS=0.995]:0.689065,(Deutero_Ambulac_Apla_gbr40_81_t1:0.602909,Deutero_Ambulac_Apla_gbr14_3_t1:0.677906)[&BS=0.68]:0.125562)[&BS=0.875]:0.228587,((((Deutero_Ambulac_Sakowv30036990m:0.32933,Deu_Ambulacrar_hemi_Ptyfla_40v0_9_20150316_1g1885_t1_scaffold848_cov143:0.491049)[&BS=0.89]:0.126056,Deutero_Ambulac_Sakowv30036989m:0.699772)[&BS=0.905]:0.145293,(Deutero_Ambulac_Sakowv30036986m:0.480379,(Deu_Ambulacrar_hemi_Ptyfla_40v0_9_20150316_1g15265_t1_scaffold10904_cov157:0.174008,Deutero_Ambulac_Sakowv30035415m:0.316516)[&BS=1.0]:0.280376)[&BS=0.905]:0.107914)[&BS=0.896]:0.07783,(Deutero_Ambulac_Sakowv30035231m:0.364554,Deu_Ambulacrar_hemi_Ptyfla_40v0_9_20150316_1g15264_t1_scaffold10904_cov157:0.489902)[&BS=0.99]:0.322907)[&BS=0.874286]:0.054154)[&BS=0.685714]:0.067622,((Deutero_Ambulac_Sakowv30045927m:0.433309,Deutero_Ambulac_Apla_gbr256_11_t1:0.510555)[&BS=0.48]:0.112336,((((Deutero_Ambulac_Apla_gbr243_2_t1:0.194747,Deutero_Ambulac_Apla_gbr658_1_t1:0.342018)[&BS=0.81]:0.08096,Deutero_Ambulac_Apla_gbr160_4_t1:0.317457)[&BS=1.0]:0.170717,(Deutero_Ambulac_Apla_gbr256_12_t1:0.313942,Deutero_Ambulac_Apla_gbr256_13_t1:0.201223)[&BS=0.99]:0.172739)[&BS=0.995]:0.147913,Deutero_Ambulac_Apla_gbr40_182_t1:0.530704)[&BS=0.978]:0.091914)[&BS=0.938571]:0.132683)[&BS=0.884091,!collapse={"collapsed",1.5672239999999995}]:0.075284,((Protostome_Lophotroco_annelid_Pdum_Contig8016_:0.207009,Protostome_Lophotroco_annelid_Pdum_Contig6895_:0.447686)[&BS=1.0]:0.546239,((Lopho_Phor_aus_TRINITY_DN297387_c12_g1_i2_p1_T:0.184642,Lopho_Phor_aus_TRINITY_DN312240_c0_g5_i3_p1_T:0.203778)[&BS=1.0]:0.347732,(Lopho_Phor_aus_TRINITY_DN307786_c0_g2_i2_p1_T:0.105229,Lopho_Phor_aus_TRINITY_DN307786_c0_g5_i2_p1_T:0.108387)[&BS=1.0]:0.231899)[&BS=1.0]:0.493219)[&BS=0.756,!collapse={"collapsed",1.7945100000000003}]:0.10625)[&BS=0.845714]:0.034242,Protostome_Lophotroco_brch_Lingula_anatina_comp130467_c0_seq1_p1_comp130467_c0__comp130467_c0_seq1_p1__ORF_type_complete_len_459___score_26_84_comp130467_c0_seq1_263_1639_:0.870392)[&BS=0.831379]:0.061606)[&BS=0.812923]:0.069926)[&BS=0.671967,!rotate=true]:0.0241)[&BS=0.704732,!rotate=true]:0.044249,(((((((((Cyclo_ACD_1_NP_491295_2_Uncharacterized_protein_CELE_C24G7_2__Caenorhabditis_elegans_:0.084064,Protost_ecdy_cyclo_nema_Cele_tr_P91103_P91103_CAEEL_DEgenerin_Linked_to_Mechanosensation_OS_Caenorhabditis_elegans_OX_6239_GN_delm_2_PE_3_SV_1:0.165555)[&BS=0.97]:0.075246,Protost_ecdy_cyclo_nema_Cele_tr_O45402_O45402_CAEEL_DEgenerin_Linked_to_Mechanosensation_OS_Caenorhabditis_elegans_OX_6239_GN_delm_1_PE_3_SV_2:0.161558)[&BS=1.0]:0.236018,Cyclo_ACD_5_NP_491196_3_Uncharacterized_protein_CELE_T28F2_7__Caenorhabditis_elegans_:0.279273)[&BS=0.97]:0.132305,(Cyclo_ACD_2_NP_001309477_1_Uncharacterized_protein_CELE_C24G7_4__Caenorhabditis_elegans_:0.16006,Cyclo_ACD_4_NP_505230_1_Uncharacterized_protein_CELE_F28A12_1__Caenorhabditis_elegans_:0.435945)[&BS=0.99]:0.194943)[&BS=1.0]:0.296383,Cyclo_FLR_1_NP_510243_1_Uncharacterized_protein_CELE_F02D10_5__Caenorhabditis_elegans_:0.916425)[&BS=0.996667,!collapse={"collapsed",1.4537050000000002}]:0.37019,((Protostome_Lophotroco_annelid_Pdum_comp409606_c1_seq5_:0.6172,(Protostome_Lophotroco_annelid_Pdum_comp417613_c0_seq6_:0.460597,Protostome_Lophotroco_annelid_Pdum_comp403194_c0_seq1_:0.361266)[&BS=0.95]:0.318965)[&BS=0.86]:0.471851,((Protostome_Lophotroco_annelid_Pdum_comp406638_c0_seq8_:0.138596,Protostome_Lophotroco_annelid_Pdum_comp406638_c0_seq15_:0.149418)[&BS=1.0]:0.387819,(Protostome_Lophotroco_annelid_Pdum_comp417182_c0_seq3_:0.343563,Protostome_Lophotroco_annelid_Pdum_comp407836_c0_seq2_:0.40805)[&BS=0.89]:0.221932)[&BS=0.99]:0.485809)[&BS=0.621667,!collapse={"collapsed",1.390794}]:0.108959)[&BS=0.789231]:0.17129,((Porifera_AqNaC1_Aqu2_1_34376_001_PorifAmpQue:0.698647,((Porifera_AmpQue_tr_A0A1X7TP70_A0A1X7TP70_AMPQE_Uncharacterized_protein_OS_Amphimedon_queenslandica__Sponge__OX_400682_GN_Aqu2_1_16668_PE_3_SV_1:0.123537,Porifera_AmpQue_tr_A0A1X7V3I9_A0A1X7V3I9_AMPQE_Uncharacterized_protein_OS_Amphimedon_queenslandica__Sponge__OX_400682_GN_Aqu2_1_34369_PE_3_SV_1:0.040966)[&BS=1.0]:0.294781,((Porifera_AmpQue_tr_A0A1X7TPC1_A0A1X7TPC1_AMPQE_Uncharacterized_protein_OS_Amphimedon_queenslandica__Sponge__OX_400682_GN_105314570_PE_3_SV_1:0.055438,Porifera_AmpQue_tr_A0A1X7V3J9_A0A1X7V3J9_AMPQE_Uncharacterized_protein_OS_Amphimedon_queenslandica__Sponge__OX_400682_GN_Aqu2_1_34379_PE_3_SV_1:0.137932)[&BS=0.3]:0.03276,Porifera_AmpQue_tr_A0A1X7V291_A0A1X7V291_AMPQE_Uncharacterized_protein_OS_Amphimedon_queenslandica__Sponge__OX_400682_GN_Aqu2_1_34370_PE_3_SV_1:0.114261)[&BS=1.0]:0.392865)[&BS=0.9475]:0.230187)[&BS=0.86]:0.086088,((Porifera_AqNaC2_Aqu2_1_09805_001_PorifAmpQue:0.180443,((((Porifera_AqNaC3_Aqu2_1_34363_001_PorifAmpQue:0.028867,Porifera_AqNaC5_Aqu2_1_09804_001_PorifAmpQue:0.019563)[&BS=1.0]:0.133531,(Porifera_AqNaC12_Aqu2_1_34365_001_PorifAmpQue:0.053327,((Porifera_AqNaC13_Aqu2_1_13200_001_PorifAmpQue:0.02856,Porifera_AqNaC14_Aqu2_1_20433_001_PorifAmpQue:0.050712)[&BS=1.0]:0.083058,Porifera_AmpQue_tr_A0A1X7TFM5_A0A1X7TFM5_AMPQE_Uncharacterized_protein_OS_Amphimedon_queenslandica__Sponge__OX_400682_GN_Aqu2_1_13197_PE_3_SV_1:0.151138)[&BS=1.0]:0.064652)[&BS=1.0]:0.182503)[&BS=0.786]:0.03423,(Porifera_AqNaC8_Aqu2_1_34361_001_PorifAmpQue:0.012832,Porifera_AmpQue_tr_A0A1X7T6E0_A0A1X7T6E0_AMPQE_Uncharacterized_protein_OS_Amphimedon_queenslandica__Sponge__OX_400682_GN_Aqu2_1_09807_PE_3_SV_1:0.027131)[&BS=1.0]:0.138818)[&BS=0.9]:0.044328,Porifera_AqNaC10_Aqu2_1_36244_001_PorifAmpQue:0.451091)[&BS=0.9375]:0.074505)[&BS=0.994444]:0.238618,((Porifera_AqNaC4_Aqu2_1_26218_001_PorifAmpQue:0.268333,(Porifera_AqNaC7_Aqu2_1_26220_001_PorifAmpQue:0.314665,(Porifera_AqNaC9_Aqu2_1_25935_001_PorifAmpQue:0.043888,Porifera_AqNaC11_Aqu2_1_26219_001_PorifAmpQue:0.049975)[&BS=1.0]:0.24167)[&BS=0.905]:0.079416)[&BS=0.856667]:0.052327,Porifera_AqNaC6_Aqu2_1_26214_001_PorifAmpQue:0.295906)[&BS=0.975]:0.186688)[&BS=0.999286]:0.414792)[&BS=0.9885,!collapse={"collapsed",1.3499189999999999}]:0.367771)[&BS=0.665882]:0.05919,((((((Cteno_Puk_Fal_comp1688_c0_seq1__p1__GENE_comp1688_c0_seq1_comp1688_c0_seq1__p1__ORF__type_5prime_partial__len_128__score_29_17__comp1688_c0_seq1__3_386_:0.127999,(Cteno_Ple_Bac_comp48643_c0_seq3_p1__comp48643_c0__comp48643_c0_seq3_p1__ORF__type_5prime_partial__len_344__score_41_94__comp48643_c0_seq3_3_1034_:0.148941,Ctenoph_Hormiphora_californiensis_evg1163616__p1_GENE_evg1163616_evg1163616__p1__ORF_type_5prime_partial_len_545___score_81_53_evg1163616__2_1636_:0.101331)[&BS=0.23]:0.030695)[&BS=0.835]:0.064399,Cteno_MneLey_comp13853_c0_seq1__p1__GENE_comp13853_c0_seq1_comp13853_c0_seq1__p1__ORF__type_3prime_partial__len_479__score_87_11__comp13853_c0_seq1__3_1436_:0.194601)[&BS=1.0]:0.419631,(((Cteno_Puk_Fal_comp4629_c0_seq1__p1__GENE_comp4629_c0_seq1_comp4629_c0_seq1__p1__ORF__type_5prime_partial__len_241__score_34_98__comp4629_c0_seq1__89_811_:0.015445,(Cteno_Ple_Bac_comp46220_c0_seq48_p1__comp46220_c0__comp46220_c0_seq48_p1__ORF__type_3prime_partial__len_242__score_38_17__comp46220_c0_seq48_1236_1958_:0.059887,Ctenoph_Hormiphora_californiensis_evg1639__p1_GENE_evg1639_evg1639__p1__ORF_type_internal_len_264___score_48_35_evg1639__2_790_:0.112635)[&BS=0.88]:0.060599)[&BS=0.985]:0.187713,((Cteno_Puk_Fal_comp26850_c0_seq10__p1__GENE_comp26850_c0_seq10_comp26850_c0_seq10__p1__ORF__type_5prime_partial__len_320__score_71_31__comp26850_c0_seq10__394_1353_:0.085668,Ctenoph_Hormiphora_californiensis_evg120240__p1_GENE_evg120240_evg120240__p1__ORF_type_complete_len_484___score_100_73_evg120240__313_1764_:0.081993)[&BS=0.86]:0.052901,Cteno_MneLey_comp16014_c0_seq2__p1__GENE_comp16014_c0_seq2_comp16014_c0_seq2__p1__ORF__type_5prime_partial__len_507__score_115_90__comp16014_c0_seq2__352_1872_:0.109027)[&BS=0.935]:0.117062)[&BS=0.728]:0.065163,(Cteno_Puk_Fal_comp27454_c0_seq1__p1__GENE_comp27454_c0_seq1_comp27454_c0_seq1__p1__ORF__type_complete__len_520__score_91_49__comp27454_c0_seq1__400_1959_:0.136269,Ctenoph_Hormiphora_californiensis_evg156929__p1_GENE_evg156929_evg156929__p1__ORF_type_complete_len_561___score_102_52_evg156929__369_2051_:0.082349)[&BS=1.0]:0.508214)[&BS=0.787143]:0.094864)[&BS=0.887273]:0.117694,((((Cteno_Puk_Fal_comp49951_c0_seq1__p1__GENE_comp49951_c0_seq1_comp49951_c0_seq1__p1__ORF__type_internal__len_142__score_16_39__comp49951_c0_seq1__1_423_:0.081883,Ctenoph_Hormiphora_californiensis_evg190294__p1_GENE_evg190294_evg190294__p1__ORF_type_internal_len_253___score_30_09_evg190294__2_757_:0.131944)[&BS=0.67]:0.061289,(Ctenoph_Hormiphora_californiensis_evg15555__p1_GENE_evg15555_evg15555__p1__ORF_type_internal_len_163___score_30_02_evg15555__3_488_:0.271424,Cteno_Puk_Fal_comp20088_c0_seq2__p1__GENE_comp20088_c0_seq2_comp20088_c0_seq2__p1__ORF__type_internal__len_505__score_74_57__comp20088_c0_seq2__2_1513_:0.481628)[&BS=0.87]:0.130022)[&BS=0.813333]:0.061341,(Cteno_Puk_Fal_comp20056_c0_seq1__p1__GENE_comp20056_c0_seq1_comp20056_c0_seq1__p1__ORF__type_5prime_partial__len_225__score_62_77__comp20056_c0_seq1__184_858_:0.168851,Ctenoph_Hormiphora_californiensis_evg16615__p1_GENE_evg16615_evg16615__p1__ORF_type_5prime_partial_len_265___score_62_43_evg16615__102_896_:0.132624)[&BS=0.96]:0.087859)[&BS=0.908]:0.095755,((Cteno_Puk_Fal_comp12245_c0_seq1__p1__GENE_comp12245_c0_seq1_comp12245_c0_seq1__p1__ORF__type_internal__len_176__score_12_40__comp12245_c0_seq1__2_526_:0.733808,((Cteno_Ple_Bac_comp47842_c0_seq1_p1__comp47842_c0__comp47842_c0_seq1_p1__ORF__type_complete__len_492__score_104_93__comp47842_c0_seq1_138_1613_:0.097291,Cteno_Puk_Fal_comp26884_c0_seq1__p1__GENE_comp26884_c0_seq1_comp26884_c0_seq1__p1__ORF__type_5prime_partial__len_531__score_77_18__comp26884_c0_seq1__1_1593_:0.113499)[&BS=0.96]:0.152256,Ctenoph_Hormiphora_californiensis_evg1138204__p1_GENE_evg1138204_evg1138204__p1__ORF_type_complete_len_508___score_90_51_evg1138204__158_1681_:0.114857)[&BS=0.885]:0.0669)[&BS=0.863333]:0.082032,Cteno_MneLey_comp15203_c0_seq1__p1__GENE_comp15203_c0_seq1_comp15203_c0_seq1__p1__ORF__type_complete__len_500__score_87_69__comp15203_c0_seq1__52_1551_:0.32898)[&BS=0.8825]:0.112597)[&BS=0.922]:0.144366)[&BS=0.991818]:0.284097,(Cteno_MneLey_comp601992_c0_seq1__p1__GENE_comp601992_c0_seq1_comp601992_c0_seq1__p1__ORF__type_complete__len_212__score_42_61__comp601992_c0_seq1__142_726_:0.282353,(Cteno_Puk_Fal_comp16196_c0_seq1__p1__GENE_comp16196_c0_seq1_comp16196_c0_seq1__p1__ORF__type_5prime_partial__len_243__score_44_61__comp16196_c0_seq1__1_729_:0.131559,Ctenoph_Hormiphora_californiensis_evg197715__p1_GENE_evg197715_evg197715__p1__ORF_type_complete_len_492___score_113_33_evg197715__97_1572_:0.05337)[&BS=0.88]:0.225811)[&BS=1.0]:0.459836)[&BS=0.9912]:0.214262,(((Cteno_Puk_Fal_comp42050_c0_seq1__p1__GENE_comp42050_c0_seq1_comp42050_c0_seq1__p1__ORF__type_5prime_partial__len_153__score_18_78__comp42050_c0_seq1__2_460_:0.1038,Cteno_Ple_Bac_comp44971_c3_seq2_p1__comp44971_c3__comp44971_c3_seq2_p1__ORF__type_complete__len_509__score_81_35__comp44971_c3_seq2_350_1876_:0.11566)[&BS=0.95]:0.09982,Ctenoph_Hormiphora_californiensis_evg197868__p1_GENE_evg197868_evg197868__p1__ORF_type_3prime_partial_len_168___score_33_29_evg197868__69_569_:0.15706)[&BS=0.98]:0.213934,((Ctenoph_Hormiphora_californiensis_evg1106631__p1_GENE_evg1106631_evg1106631__p1__ORF_type_5prime_partial_len_170___score_47_55_evg1106631__2_511_:0.087723,Cteno_Ple_Bac_comp39160_c0_seq1_p1__comp39160_c0__comp39160_c0_seq1_p1__ORF__type_5prime_partial__len_365__score_60_65__comp39160_c0_seq1_1_1095_:0.051826)[&BS=0.99]:0.602208,Cteno_Puk_Fal_comp27371_c0_seq1__p1__GENE_comp27371_c0_seq1_comp27371_c0_seq1__p1__ORF__type_5prime_partial__len_312__score_53_58__comp27371_c0_seq1__3_938_:0.384959)[&BS=0.765]:0.084446)[&BS=0.986]:0.265752)[&BS=0.993548,!collapse={"collapsed",0.7827070000000003}]:0.627777)[&BS=0.559697]:0.080746,(((Cteno_MneLey_comp1086195_c0_seq1__p1__GENE_comp1086195_c0_seq1_comp1086195_c0_seq1__p1__ORF__type_internal__len_190__score_29_76__comp1086195_c0_seq1__2_568_:0.272781,((Ctenoph_Hormiphora_californiensis_evg15900__p1_GENE_evg15900_evg15900__p1__ORF_type_5prime_partial_len_299___score_42_58_evg15900__2_898_:0.140482,Cteno_Puk_Fal_comp27722_c0_seq1__p1__GENE_comp27722_c0_seq1_comp27722_c0_seq1__p1__ORF__type_5prime_partial__len_329__score_62_50__comp27722_c0_seq1__161_1147_:0.046851)[&BS=0.67]:0.043119,Cteno_Ple_Bac_comp47367_c0_seq2_p1__comp47367_c0__comp47367_c0_seq2_p1__ORF__type_complete__len_969__score_158_83__comp47367_c0_seq2_123_3029_:0.024358)[&BS=0.92]:0.09984)[&BS=0.806667]:0.014838,Ctenoph_Hormiphora_californiensis_evg16414__p1_GENE_evg16414_evg16414__p1__ORF_type_internal_len_297___score_76_10_evg16414__3_890_:0.096754)[&BS=0.9975]:0.61061,(((Cteno_Puk_Fal_comp26472_c0_seq1__p1__GENE_comp26472_c0_seq1_comp26472_c0_seq1__p1__ORF__type_5prime_partial__len_221__score_43_26__comp26472_c0_seq1__674_1336_:0.064128,(Cteno_Ple_Bac_comp46643_c0_seq4_p1__comp46643_c0__comp46643_c0_seq4_p1__ORF__type_5prime_partial__len_272__score_55_68__comp46643_c0_seq4_3_818_:2.0E-6,Cteno_Ple_Bac_comp47578_c1_seq5_p1__comp47578_c1__comp47578_c1_seq5_p1__ORF__type_5prime_partial__len_459__score_71_82__comp47578_c1_seq5_141_1517_:0.048372)[&BS=0.55]:0.025271)[&BS=0.69]:0.032278,Ctenoph_Hormiphora_californiensis_evg1166627__p1_GENE_evg1166627_evg1166627__p1__ORF_type_complete_len_698___score_158_10_evg1166627__48_2141_:0.052655)[&BS=0.973333]:0.119167,Cteno_MneLey_comp19805_c0_seq2__p1__GENE_comp19805_c0_seq2_comp19805_c0_seq2__p1__ORF__type_complete__len_802__score_191_14__comp19805_c0_seq2__85_2490_:0.138582)[&BS=1.0]:0.474455)[&BS=0.992222,!collapse={"collapsed",1.7797170000000002}]:0.373786)[&BS=0.542763]:0.11722)[&BS=0.780365]:0.042487)[&BS=0.965615]:0.075105,(Cnidar_NemVecNVEC200_004441_1_1_protein_AED_0_09_eAED_0_09_QI_190_1_1_1_0_33_0_2_10_916_468:0.925994,Protostome_Lophotroco_molsk_AplCal_XP_005104865_2_uncharacterized_protein_LOC101849634__Aplysia_californica_:1.115891)[&BS=0.01]:0.147357)[&BS=0.968776]:0.051466,Porifera_Syc_Cil_scpid46263_scgid5448_Acid_sensing__ion__channel__1_Acid_sensing__ion__channel__1_3_Amiloride_sensitive__cation__channel__2_C_neuronal_ZASIC1_3:0.873593)[&BS=0.970534]:0.072476,(((outgro_CafRoe_KAA0157466_1_hypothetical_protein_FNF29_00042__Cafeteria_roenbergensis_:0.145736,(outgro_CafRoe_KAA0153446_1_hypothetical_protein_FNF29_03263__Cafeteria_roenbergensis_:0.003588,CAE7949834_1_ASIC1_Symbiodinium_KB8:0.028014)[&BS=0.84]:0.073245)[&BS=1.0]:0.600668,outgro_CafRoe_KAA0150573_1_hypothetical_protein_FNF29_05148__Cafeteria_roenbergensis_:1.021052)[&BS=0.916667,!name="Heterokont",!collapse={"collapsed",1.9002170000000005}]:0.426685,(((((((Cnidar_AlaAla_agalma_gene_36048_1_isoform_1_p1__GENE_agalma_gene_36048_1_isoform_1__agalma_gene_36048_1_isoform_1_p1__ORF__type_5prime_partial__len_128__score_12_61__agalma_gene_36048_1_isoform_1_2_385_:0.101271,((Cnidar_AlaAla_agalma_gene_38098_1_isoform_1_p1__GENE_agalma_gene_38098_1_isoform_1__agalma_gene_38098_1_isoform_1_p1__ORF__type_3prime_partial__len_358__score_25_88__agalma_gene_38098_1_isoform_1_1_1071_:0.17829,Cnidar_AlaAla_agalma_gene_58222_2_isoform_1_p1__GENE_agalma_gene_58222_2_isoform_1__agalma_gene_58222_2_isoform_1_p1__ORF__type_complete__len_483__score_50_45__agalma_gene_58222_2_isoform_1_499_1947_:0.182491)[&BS=0.32]:0.050341,Cnidar_AlaAla_c58222_g1_i1_p1__GENE_c58222_g1_i1__c58222_g1_i1_p1__ORF__type_complete__len_507__score_37_28__c58222_g1_i1_27_1547_:0.157133)[&BS=0.785]:0.145841)[&BS=1.0]:0.308097,(Cnidar_Rhopilema_esculentum_TR74840_c0_g1_i1_p1__Rhopilema_esculentum_TR74840_c0_g1__Rhopilema_esculentum_TR74840_c0_g1_i1_p1__ORF__type_complete__len_481__score_64_39__Rhopilema_esculentum_TR74840_c0_g1_i1_867_2309_:0.311147,Cnidar_Rhopilema_esculentum_TR89610_c0_g1_i1_p1__Rhopilema_esculentum_TR89610_c0_g1__Rhopilema_esculentum_TR89610_c0_g1_i1_p1__ORF__type_complete__len_512__score_64_81__Rhopilema_esculentum_TR89610_c0_g1_i1_43_1578_:0.578032)[&BS=1.0]:0.329763)[&BS=0.924]:0.174793,(((((Cnidar_Rhopilema_esculentum_TR103753_c0_g1_i3_p1__Rhopilema_esculentum_TR103753_c0_g1__Rhopilema_esculentum_TR103753_c0_g1_i3_p1__ORF__type_internal__len_189__score_20_84__Rhopilema_esculentum_TR103753_c0_g1_i3_1_564_:0.10641,(Cnidar_Rhopilema_esculentum_TR103753_c0_g1_i1_p1__Rhopilema_esculentum_TR103753_c0_g1__Rhopilema_esculentum_TR103753_c0_g1_i1_p1__ORF__type_internal__len_240__score_28_34__Rhopilema_esculentum_TR103753_c0_g1_i1_1_717_:0.141341,Cnidar_Rhopilema_esculentum_TR103753_c0_g1_i2_p1__Rhopilema_esculentum_TR103753_c0_g1__Rhopilema_esculentum_TR103753_c0_g1_i2_p1__ORF__type_5prime_partial__len_425__score_38_48__Rhopilema_esculentum_TR103753_c0_g1_i2_1072_2346_:0.024968)[&BS=0.79]:0.053224)[&BS=1.0]:0.215441,Cnidar_Rhopilema_esculentum_TR91560_c0_g1_i1_p1__Rhopilema_esculentum_TR91560_c0_g1__Rhopilema_esculentum_TR91560_c0_g1_i1_p1__ORF__type_5prime_partial__len_281__score_42_85__Rhopilema_esculentum_TR91560_c0_g1_i1_154_996_:0.219296)[&BS=1.0]:0.293002,Cnidar_Rhopilema_esculentum_TR43793_c0_g3_i1_p1__Rhopilema_esculentum_TR43793_c0_g3__Rhopilema_esculentum_TR43793_c0_g3_i1_p1__ORF__type_5prime_partial__len_308__score_43_44__Rhopilema_esculentum_TR43793_c0_g3_i1_708_1631_:0.346611)[&BS=0.87]:0.069365,Cnidar_Rhopilema_esculentum_TR99659_c0_g1_i1_p1__Rhopilema_esculentum_TR99659_c0_g1__Rhopilema_esculentum_TR99659_c0_g1_i1_p1__ORF__type_5prime_partial__len_303__score_41_16__Rhopilema_esculentum_TR99659_c0_g1_i1_325_1233_:0.418933)[&BS=0.884]:0.065625,Cnidar_Rhopilema_esculentum_TR116928_c0_g1_i1_p1__Rhopilema_esculentum_TR116928_c0_g1__Rhopilema_esculentum_TR116928_c0_g1_i1_p1__ORF__type_5prime_partial__len_258__score_31_27__Rhopilema_esculentum_TR116928_c0_g1_i1_2_775_:0.480863)[&BS=0.995]:0.258879)[&BS=0.950833]:0.154845,((((Cnidar_Rhopilema_esculentum_TR85881_c1_g1_i1_p1__Rhopilema_esculentum_TR85881_c1_g1__Rhopilema_esculentum_TR85881_c1_g1_i1_p1__ORF__type_3prime_partial__len_149__score_20_75__Rhopilema_esculentum_TR85881_c1_g1_i1_66_509_:0.174712,(Cnidar_Rhopilema_esculentum_TR53675_c0_g1_i1_p1__Rhopilema_esculentum_TR53675_c0_g1__Rhopilema_esculentum_TR53675_c0_g1_i1_p1__ORF__type_5prime_partial__len_245__score_35_71__Rhopilema_esculentum_TR53675_c0_g1_i1_1_735_:0.0744,Cnidar_Rhopilema_esculentum_TR85881_c0_g2_i1_p1__Rhopilema_esculentum_TR85881_c0_g2__Rhopilema_esculentum_TR85881_c0_g2_i1_p1__ORF__type_3prime_partial__len_340__score_32_55__Rhopilema_esculentum_TR85881_c0_g2_i1_1_1017_:0.193024)[&BS=0.57]:0.003512)[&BS=0.99]:0.298907,Cnidar_Rhopilema_esculentum_TR91732_c0_g2_i1_p1__Rhopilema_esculentum_TR91732_c0_g2__Rhopilema_esculentum_TR91732_c0_g2_i1_p1__ORF__type_complete__len_486__score_46_22__Rhopilema_esculentum_TR91732_c0_g2_i1_876_2333_:0.488756)[&BS=0.993333]:0.393278,Cnidar_Rhopilema_esculentum_TR25170_c0_g1_i1_p1__Rhopilema_esculentum_TR25170_c0_g1__Rhopilema_esculentum_TR25170_c0_g1_i1_p1__ORF__type_5prime_partial__len_169__score_20_27__Rhopilema_esculentum_TR25170_c0_g1_i1_75_581_:0.647889)[&BS=0.9075]:0.102873,(((Cnidar_Rhopilema_esculentum_TR39512_c0_g1_i1_p1__Rhopilema_esculentum_TR39512_c0_g1__Rhopilema_esculentum_TR39512_c0_g1_i1_p1__ORF__type_3prime_partial__len_208__score_17_84__Rhopilema_esculentum_TR39512_c0_g1_i1_1_621_:0.272645,Cnidar_Rhopilema_esculentum_TR59902_c0_g1_i1_p1__Rhopilema_esculentum_TR59902_c0_g1__Rhopilema_esculentum_TR59902_c0_g1_i1_p1__ORF__type_complete__len_497__score_41_10__Rhopilema_esculentum_TR59902_c0_g1_i1_1078_2568_:0.41964)[&BS=0.63]:0.022218,Cnidar_Rhopilema_esculentum_TR51234_c0_g1_i1_p1__Rhopilema_esculentum_TR51234_c0_g1__Rhopilema_esculentum_TR51234_c0_g1_i1_p1__ORF__type_5prime_partial__len_222__score_25_64__Rhopilema_esculentum_TR51234_c0_g1_i1_840_1505_:0.393477)[&BS=0.945]:0.379095,(Cnidar_Rhopilema_esculentum_TR36173_c0_g1_i2_p1__Rhopilema_esculentum_TR36173_c0_g1__Rhopilema_esculentum_TR36173_c0_g1_i2_p1__ORF__type_3prime_partial__len_459__score_45_96__Rhopilema_esculentum_TR36173_c0_g1_i2_2_1375_:0.17624,Cnidar_Rhopilema_esculentum_TR96298_c0_g1_i1_p1__Rhopilema_esculentum_TR96298_c0_g1__Rhopilema_esculentum_TR96298_c0_g1_i1_p1__ORF__type_complete__len_593__score_56_12__Rhopilema_esculentum_TR96298_c0_g1_i1_111_1889_:0.204298)[&BS=1.0]:0.538193)[&BS=0.9475]:0.18656)[&BS=0.721111]:0.101978)[&BS=0.886818]:0.111161,(((((Cnidar_Rhopilema_esculentum_TR38848_c0_g1_i4_p2__Rhopilema_esculentum_TR38848_c0_g1__Rhopilema_esculentum_TR38848_c0_g1_i4_p2__ORF__type_complete__len_149__score_24_27__Rhopilema_esculentum_TR38848_c0_g1_i4_1899_2345_:0.046151,Cnidar_Rhopilema_esculentum_TR38848_c0_g1_i1_p1__Rhopilema_esculentum_TR38848_c0_g1__Rhopilema_esculentum_TR38848_c0_g1_i1_p1__ORF__type_complete__len_207__score_33_00__Rhopilema_esculentum_TR38848_c0_g1_i1_410_1030_:0.023015)[&BS=1.0]:0.248602,Cnidar_Rhopilema_esculentum_TR38848_c0_g1_i2_p1__Rhopilema_esculentum_TR38848_c0_g1__Rhopilema_esculentum_TR38848_c0_g1_i2_p1__ORF__type_5prime_partial__len_274__score_35_70__Rhopilema_esculentum_TR38848_c0_g1_i2_230_1051_:0.028549)[&BS=0.775]:0.085115,Cnidar_Rhopilema_esculentum_TR38848_c0_g1_i4_p1__Rhopilema_esculentum_TR38848_c0_g1__Rhopilema_esculentum_TR38848_c0_g1_i4_p1__ORF__type_complete__len_310__score_43_88__Rhopilema_esculentum_TR38848_c0_g1_i4_997_1926_:0.156269)[&BS=0.953333]:0.42358,Cnidar_Rhopilema_esculentum_TR119850_c1_g1_i1_p1__Rhopilema_esculentum_TR119850_c1_g1__Rhopilema_esculentum_TR119850_c1_g1_i1_p1__ORF__type_complete__len_461__score_57_27__Rhopilema_esculentum_TR119850_c1_g1_i1_1311_2693_:0.50359)[&BS=0.965]:0.404118,(Cnidar_Rhopilema_esculentum_TR51440_c0_g2_i1_p2__Rhopilema_esculentum_TR51440_c0_g2__Rhopilema_esculentum_TR51440_c0_g2_i1_p2__ORF__type_5prime_partial__len_234__score_26_81__Rhopilema_esculentum_TR51440_c0_g2_i1_1_702_:0.47853,Cnidar_Rhopilema_esculentum_TR102937_c0_g1_i1_p1__Rhopilema_esculentum_TR102937_c0_g1__Rhopilema_esculentum_TR102937_c0_g1_i1_p1__ORF__type_complete__len_475__score_61_96__Rhopilema_esculentum_TR102937_c0_g1_i1_837_2261_:0.506275)[&BS=0.89]:0.287114)[&BS=0.966667]:0.350471)[&BS=0.981724]:0.187187,((Cnidar_AlaAla_agalma_gene_91159_1_isoform_1_p2__GENE_agalma_gene_91159_1_isoform_1__agalma_gene_91159_1_isoform_1_p2__ORF__type_3prime_partial__len_143__score_22_99__agalma_gene_91159_1_isoform_1_483_908_:0.267062,Cnidar_AlaAla_c57327_g1_i1_p1__GENE_c57327_g1_i1__c57327_g1_i1_p1__ORF__type_complete__len_478__score_37_33__c57327_g1_i1_249_1682_:0.375949)[&BS=0.94]:0.421672,Cnidar_Rhopilema_esculentum_TR42024_c0_g3_i2_p1__Rhopilema_esculentum_TR42024_c0_g3__Rhopilema_esculentum_TR42024_c0_g3_i2_p1__ORF__type_complete__len_505__score_64_02__Rhopilema_esculentum_TR42024_c0_g3_i2_373_1887_:0.810261)[&BS=0.88]:0.223649)[&BS=0.950937,!collapse={"collapsed",1.5325979999999992}]:0.165483,(((((((((((Lopho_Phor_aus_Phoronis_g6004_t1_TESTED:0.934697,(Lopho_Phor_aus_Phoronis_g5063_t1_TESTED:0.065499,Lopho_Phor_aus_TRINITY_DN315771_c0_g2_i2_p1_T:0.049623)[&BS=1.0]:0.587053)[&BS=0.925]:0.27174,Protostome_Lophotroco_annelid_CAC9665778_1__Ofus_G14632_Owenia__fusiformis_:0.922018)[&BS=0.68]:0.01645,(Protostome_Lophotroco_annelid_Pdum_comp409581_c1_seq8_:0.972069,(Protos_Platyhelmin_Macrostomum_lignano_A0A267G3Q5_A0A267G3Q5_9PLAT_Uncharacterized_protein_OS_Macrostomum_lignano_OX_282301_GN_BOX15_Mlig003120g3_PE_3_SV_1:0.584146,Protos_Platyhelmin_Macrostomum_lignano_A0A267GVL0_A0A267GVL0_9PLAT_Uncharacterized_protein__Fragment__OS_Macrostomum_lignano_OX_282301_GN_BOX15_Mlig005363g1_PE_3_SV_1:0.839804)[&BS=0.97]:0.369234)[&BS=0.59]:0.138359)[&BS=0.453333]:0.105746,((((LsFaNaC_AAK20896_1_FMRFamide_gated_and_pH_modulated_sodium_channel__Lymnaea_stagnalis_:0.124721,AcFaNaC_XP_012938733_1_PREDICTED__FMRFamide_activated_amiloride_sensitive_sodium_channel_isoform_X1__Aplysia_californica__tested:0.056029)[&BS=1.0]:0.1905,Protostome_Lophotroco_molsk_OctBim_tr_A0A0L8FW45_A0A0L8FW45_OCTBM_Uncharacterized_protein_OS_Octopus_bimaculoides_OX_37653_GN_OCBIM_22006431mg_PE_3_SV_1:0.194158)[&BS=1.0]:0.401583,Protostome_Lophotroco_annelid_CAC9486619_1__Ofus_G015124_Owenia__fusiformis_:0.617475)[&BS=0.93]:0.213841,((((Protostome_Lophotroco_annelid_CAC9660887_1__Ofus_G111053_partial_Owenia__fusiformis_:0.298343,(Protostome_Lophotroco_annelid_CAC9539641_1__Ofus_G033690_Owenia__fusiformis_:0.310819,(Protostome_Lophotroco_annelid_CAC9574840_1__Ofus_G053378_Owenia__fusiformis_:0.140096,Protostome_Lophotroco_annelid_CAC9674171_1__Ofus_G24722_Owenia__fusiformis_:0.272932)[&BS=0.47]:0.049122)[&BS=0.845]:0.128826)[&BS=1.0]:0.338837,((Protostome_Lophotroco_annelid_CAC9674716_1__Ofus_G26148_Owenia__fusiformis_:0.515862,Protostome_Lophotroco_annelid_CAC9657917_1__Ofus_G102514_Owenia__fusiformis_:0.436879)[&BS=0.99]:0.319889,Protostome_Lophotroco_annelid_CAC9588452_1__Ofus_G061690_Owenia__fusiformis_:0.500143)[&BS=0.95]:0.12541)[&BS=0.836667]:0.103711,(((((Protostome_Lophotroco_annelid_CAC9477573_1__Ofus_G013340_Owenia__fusiformis_:0.162821,Protostome_Lophotroco_annelid_CAC9477543_1__Ofus_G013338_Owenia__fusiformis_:0.108556)[&BS=0.95]:0.131477,Protostome_Lophotroco_annelid_CAC9672326_1__Ofus_G21693_Owenia__fusiformis_:0.297513)[&BS=0.7]:0.058787,Protostome_Lophotroco_annelid_CAC9650466_1__Ofus_G101010_Owenia__fusiformis_:0.392348)[&BS=1.0]:0.355729,((((((Protostome_Lophotroco_annelid_CAC9667732_1__Ofus_G151678_Owenia__fusiformis_:0.152994,Protostome_Lophotroco_annelid_CAC9618795_1__Ofus_G081188_Owenia__fusiformis_:0.215502)[&BS=1.0]:0.26085,Protostome_Lophotroco_annelid_CAC9674854_1__Ofus_G26524_partial_Owenia__fusiformis_:0.310109)[&BS=0.75]:0.052813,((Protostome_Lophotroco_annelid_CAC9667655_1__Ofus_G151630_Owenia__fusiformis_:0.175532,Protostome_Lophotroco_annelid_CAC9672069_1__Ofus_G21330_Owenia__fusiformis_:0.125357)[&BS=0.82]:0.055703,Protostome_Lophotroco_annelid_CAC9661516_1__Ofus_G111721_Owenia__fusiformis_:0.18753)[&BS=1.0]:0.177297)[&BS=0.95]:0.0951,(((Protostome_Lophotroco_annelid_CAC9485189_1__Ofus_G014735_Owenia__fusiformis_:0.162391,Protostome_Lophotroco_annelid_CAC9510306_1__Ofus_G024263_Owenia__fusiformis_:0.200672)[&BS=0.55]:0.044198,Protostome_Lophotroco_annelid_CAC9522438_1__Ofus_G031129_Owenia__fusiformis_:0.200583)[&BS=1.0]:0.281931,Protostome_Lophotroco_annelid_CAC9662966_1__Ofus_G12887_Owenia__fusiformis_:0.436147)[&BS=0.986667]:0.139634)[&BS=0.987778]:0.124319,Protostome_Lophotroco_annelid_CAC9640639_1__Ofus_G092493_partial_Owenia__fusiformis_:0.444679)[&BS=0.999]:0.307223,Protostome_Lophotroco_annelid_CAC9602553_1__Ofus_G07376_Owenia__fusiformis_:0.581958)[&BS=0.940909]:0.069874)[&BS=0.903333]:0.055223,(Protostome_Lophotroco_annelid_CAC9628722_1__Ofus_G09545_Owenia__fusiformis_:0.796503,Protostome_Lophotroco_annelid_CAC9666691_1__Ofus_G142267_Owenia__fusiformis_:0.58236)[&BS=0.64]:0.140906)[&BS=0.963529]:0.128626)[&BS=0.956667]:0.092071,(((((Protostome_Lophotroco_annelid_CAC9669404_1__Ofus_G17801_Owenia__fusiformis_:0.055664,Protostome_Lophotroco_annelid_CAC9669406_1__Ofus_G17804_Owenia__fusiformis_:0.060247)[&BS=1.0]:0.190992,(Protostome_Lophotroco_annelid_CAC9509085_1__Ofus_G024052_Owenia__fusiformis_:0.191251,Protostome_Lophotroco_annelid_CAC9663096_1__Ofus_G121090_Owenia__fusiformis_:0.136875)[&BS=0.98]:0.195612)[&BS=0.87]:0.036647,Protostome_Lophotroco_annelid_CAC9599174_1__Ofus_G063499_Owenia__fusiformis_:0.252882)[&BS=1.0]:0.586047,((Protostome_Lophotroco_annelid_CAC9521433_1__Ofus_G03942_Owenia__fusiformis_:0.313976,Protostome_Lophotroco_annelid_CAC9668492_1__Ofus_G161027_Owenia__fusiformis_:0.31103)[&BS=0.47]:0.065357,Protostome_Lophotroco_annelid_CAC9484044_1__Ofus_G014320_Owenia__fusiformis_:0.274825)[&BS=1.0]:0.480528)[&BS=0.991429]:0.27181,Protostome_Lophotroco_annelid_CAC9629795_1__Ofus_G09673_Owenia__fusiformis_:0.914275)[&BS=0.88875]:0.07416)[&BS=0.934848]:0.133889)[&BS=0.886216]:0.093784)[&BS=0.785]:0.014413,((((Lopho_annelid_Pdum_MGIC_AWC68057_1_MIP_gated_ion_channel__Platynereis_dumerilii_:0.306231,(Protostome_Lophotroco_annelid_Pdum_Contig13621_:0.281286,Protostome_Lophotroco_annelid_Pdum_comp418040_c0_seq1_:0.157081)[&BS=0.96]:0.112279)[&BS=1.0]:0.226671,((Protostome_Lophotroco_annelid_Pdum_comp414793_c0_seq1_:0.680555,(Protostome_Lophotroco_annelid_CAC9670605_1__Ofus_G181373_Owenia__fusiformis_:0.114196,Protostome_Lophotroco_annelid_CAC9670604_1__Ofus_G181372_Owenia__fusiformis_:0.277873)[&BS=1.0]:0.386055)[&BS=0.74]:0.102236,Protostome_Lophotroco_annelid_CAC9657286_1__Ofus_G102358_Owenia__fusiformis_:0.624398)[&BS=0.61]:0.041766)[&BS=0.821667]:0.052923,Protostome_Lophotroco_annelid_Pdum_comp408841_c0_seq5_:0.562614)[&BS=0.921429]:0.129377,Protostome_Lophotroco_annelid_Pdum_comp411104_c0_seq3_:0.639573)[&BS=0.99375]:0.352642)[&BS=0.717358]:0.055969,((((((((Protostome_Lophotroco_annelid_Pdum_comp422306_c0_seq1_:0.225673,Protostome_Lophotroco_annelid_Pdum_Contig17650_:0.420341)[&BS=0.62]:0.089063,Protostome_Lophotroco_annelid_Pdum_comp418361_c0_seq1_:0.441078)[&BS=0.74]:0.045202,(Protostome_Lophotroco_annelid_Pdum_comp413322_c0_seq6_:0.272928,Protostome_Lophotroco_annelid_Pdum_comp395003_c1_seq1_:0.206746)[&BS=1.0]:0.416913)[&BS=0.9975]:0.302806,Protostome_Lophotroco_annelid_Pdum_comp416533_c1_seq1_:0.943875)[&BS=0.904]:0.099564,Protostome_Lophotroco_annelid_Pdum_comp417802_c0_seq3_:1.123901)[&BS=0.971667]:0.153533,(Protostome_Lophotroco_annelid_Pdum_comp414467_c0_seq1_:0.718518,Protostome_Lophotroco_annelid_Pdum_Contig14378_:0.734932)[&BS=0.98]:0.35865)[&BS=0.84125]:0.067024,((Protostome_Lophotroco_annelid_CAC9627304_1__Ofus_G09267_partial_Owenia__fusiformis_:0.497135,Protostome_Lophotroco_annelid_CAC9453486_1__Ofus_G01826_Owenia__fusiformis_:0.421644)[&BS=0.98]:0.278969,((Protostome_Lophotroco_annelid_CAC9672484_1__Ofus_G21979_partial_Owenia__fusiformis_:0.460091,(Protostome_Lophotroco_annelid_CAC9623000_1__Ofus_G082429_Owenia__fusiformis_:0.146587,Protostome_Lophotroco_annelid_CAC9651783_1__Ofus_G101132_Owenia__fusiformis_:0.238927)[&BS=1.0]:0.39777)[&BS=0.725]:0.083665,Protostome_Lophotroco_annelid_CAC9660748_1__Ofus_G11941_Owenia__fusiformis_:0.545069)[&BS=0.923333]:0.190353)[&BS=1.0]:0.477896)[&BS=0.834286]:0.096198,((((((((Protos_Platyhelmin_Macrostomum_lignano_A0A267ECD9_A0A267G0V5merged:0.00473,Protos_Platyhelmin_Macrostomum_lignano_A0A267GWZ5_A0A267GWZ5_9PLAT_Uncharacterized_protein__Fragment__OS_Macrostomum_lignano_OX_282301_GN_BOX15_Mlig024322g1_PE_3_SV_1:0.034642)[&BS=1.0]:0.217334,Protos_Platyhelmin_Macrostomum_lignano_A0A267DWC3_A0A267DWC3_9PLAT_Uncharacterized_protein_OS_Macrostomum_lignano_OX_282301_GN_BOX15_Mlig016990g1_PE_3_SV_1:0.282779)[&BS=0.89]:0.100256,Protos_Platyhelmin_Macrostomum_lignano_A0A267G831_A0A267G831_9PLAT_Uncharacterized_protein_OS_Macrostomum_lignano_OX_282301_GN_BOX15_Mlig007609g1_PE_3_SV_1:0.402269)[&BS=0.99]:0.312379,Protos_Platyhelmin_Macrostomum_lignano_A0A267EUK8_A0A267EUK8_9PLAT_Uncharacterized_protein_OS_Macrostomum_lignano_OX_282301_GN_BOX15_Mlig024916g1_PE_3_SV_1:0.563015)[&BS=1.0]:0.425575,(Protos_Platyhelmin_Macrostomum_lignano_A0A267EKX1_A0A267EKX1_9PLAT_Uncharacterized_protein_OS_Macrostomum_lignano_OX_282301_GN_BOX15_Mlig014550g1_PE_3_SV_1:0.303,Protos_Platyhelmin_Macrostomum_lignano_A0A267DCW3_A0A267DCW3_9PLAT_Uncharacterized_protein_OS_Macrostomum_lignano_OX_282301_GN_BOX15_Mlig012953g2_PE_3_SV_1:0.241599)[&BS=1.0]:0.44653)[&BS=0.905]:0.152602,((Protos_Platyhelmin_Macrostomum_lignano_A0A267DUE3_A0A267DUE3_9PLAT_Uncharacterized_protein_OS_Macrostomum_lignano_OX_282301_GN_BOX15_Mlig022931g1_PE_3_SV_1:0.154269,Protos_Platyhelmin_Macrostomum_lignano_A0A267EDH7_A0A267EDH7_9PLAT_Uncharacterized_protein_OS_Macrostomum_lignano_OX_282301_GN_BOX15_Mlig004551g1_PE_3_SV_1:0.169448)[&BS=1.0]:0.495625,(((Protos_Platyhelmin_schman_A0A3Q0KFY2_A0A3Q0KFY2_SCHMA_Amiloride_sensitive_sodium_channel_putative_OS_Schistosoma_mansoni_OX_6183_PE_3_SV_1:0.315157,Protos_Platyhelmin_schman_A0A5K4FAT6_A0A5K4FAT6_SCHMA_Uncharacterized_protein_OS_Schistosoma_mansoni_OX_6183_PE_3_SV_1:0.352721)[&BS=1.0]:0.146155,Protos_Platyhelmin_schman_A0A3Q0KNT0_A0A3Q0KNT0_SCHMA_Putative_fmrfamide_gated_Na__channel_OS_Schistosoma_mansoni_OX_6183_PE_3_SV_1:0.756303)[&BS=0.71]:0.089232,Protos_Platyhelmin_Macrostomum_lignano_A0A1I8H6N9_A0A1I8H6N9_9PLAT_Uncharacterized_protein_OS_Macrostomum_lignano_OX_282301_GN_BOX15_Mlig002809g2_PE_3_SV_1:0.614248)[&BS=0.57]:0.038975)[&BS=0.68]:0.09993)[&BS=0.983333]:0.487203,((((((Protos_Platyhelmin_Macrostomum_lignano_A0A267EWW3_A0A267EWW3_9PLAT_Uncharacterized_protein_OS_Macrostomum_lignano_OX_282301_GN_BOX15_Mlig009331g1_PE_3_SV_1:0.159055,Protos_Platyhelmin_Macrostomum_lignano_A0A267EHR1_A0A267EHR1_9PLAT_Uncharacterized_protein__Fragment__OS_Macrostomum_lignano_OX_282301_GN_BOX15_Mlig022967g1_PE_3_SV_1:2.0E-6)[&BS=1.0]:0.138914,Protos_Platyhelmin_Macrostomum_lignano_A0A267FQU6_A0A267FQU6_9PLAT_Uncharacterized_protein_OS_Macrostomum_lignano_OX_282301_GN_BOX15_Mlig021130g3_PE_3_SV_1:0.105434)[&BS=0.825]:0.064646,Protos_Platyhelmin_Macrostomum_lignano_A0A267GWK9_A0A267GWK9_9PLAT_Uncharacterized_protein_OS_Macrostomum_lignano_OX_282301_GN_BOX15_Mlig007558g1_PE_3_SV_1:0.123133)[&BS=0.77]:0.031223,Protos_Platyhelmin_Macrostomum_lignano_A0A267FQ21_A0A267FQ21_9PLAT_Uncharacterized_protein__Fragment__OS_Macrostomum_lignano_OX_282301_GN_BOX15_Mlig000989g5_PE_3_SV_1:0.107792)[&BS=1.0]:0.415543,Protos_Platyhelmin_schman_A0A3Q0KJ87_A0A3Q0KJ87_SCHMA_Putative_amiloride_sensitive_sodium_channel_OS_Schistosoma_mansoni_OX_6183_PE_3_SV_1:0.531449)[&BS=1.0]:0.229206,((Protos_Platyhelmin_Macrostomum_lignano_A0A267EZS4_A0A267EZS4_9PLAT_Uncharacterized_protein_OS_Macrostomum_lignano_OX_282301_GN_BOX15_Mlig028584g2_PE_3_SV_1:0.17935,Protos_Platyhelmin_Macrostomum_lignano_A0A267G692_A0A267G692_9PLAT_Uncharacterized_protein_OS_Macrostomum_lignano_OX_282301_GN_BOX15_Mlig031432g4_PE_3_SV_1:0.142793)[&BS=1.0]:0.249244,(Protos_Platyhelmin_schman_A0A3Q0KSP8_A0A3Q0KSP8_SCHMA_Putative_amiloride_sensitive_sodium_channel_OS_Schistosoma_mansoni_OX_6183_PE_3_SV_1:0.339057,Protos_Platyhelmin_schman_A0A3Q0KIM0_A0A3Q0KIM0_SCHMA_Amiloride_sensitive_sodium_channel_putative_OS_Schistosoma_mansoni_OX_6183_PE_3_SV_1:0.411954)[&BS=0.75]:0.112574)[&BS=1.0]:0.299434)[&BS=0.982222]:0.267883)[&BS=0.950455]:0.14502,((Protos_Platyhelmin_Macrostomum_lignano_A0A267ECQ9_A0A267ECQ9_9PLAT_Uncharacterized_protein_OS_Macrostomum_lignano_OX_282301_GN_BOX15_Mlig026396g1_PE_3_SV_1:0.740938,((Protos_Platyhelmin_Macrostomum_lignano_A0A267FME3_A0A267FME3_9PLAT_Uncharacterized_protein_OS_Macrostomum_lignano_OX_282301_GN_BOX15_Mlig017366g2_PE_3_SV_1:0.035133,Protos_Platyhelmin_Macrostomum_lignano_A0A267G7E7_A0A267G7E7_9PLAT_Uncharacterized_protein_OS_Macrostomum_lignano_OX_282301_GN_BOX15_Mlig023951g1_PE_3_SV_1:0.002279)[&BS=1.0]:0.323086,Protos_Platyhelmin_Macrostomum_lignano_A0A267DVT2_A0A267DVT2_9PLAT_Uncharacterized_protein_OS_Macrostomum_lignano_OX_282301_GN_BOX15_Mlig012217g1_PE_3_SV_1:0.341999)[&BS=1.0]:0.309856)[&BS=0.99]:0.36084,Protos_Platyhelmin_schman_A0A3Q0KRL7_A0A3Q0KRL7_SCHMA_Putative_amiloride_sensitive_sodium_channel_OS_Schistosoma_mansoni_OX_6183_PE_3_SV_1:0.932162)[&BS=0.905]:0.162662)[&BS=0.987407]:0.188544)[&BS=0.994048]:0.216978)[&BS=0.953854,!collapse={"collapsed",0.7838410000000002}]:0.07831,((Protostome_Lophotroco_annelid_CAC9651275_1__Ofus_G101167_Owenia__fusiformis_:0.904354,Deu_Ambulacrar_hemi_Ptyfla_40v0_9_20150316_1g12811_t1_scaffold8178_cov112:0.849413)[&BS=0.09]:0.127463,Protostome_Lophotroco_molsk_AplCal_XP_035828247_1_amiloride_sensitive_sodium_channel_subunit_gamma_2__Aplysia_californica_:1.111149)[&BS=0.045]:0.041673)[&BS=0.94404]:0.076695,(Protost_ecdy_cyclo_PriCa_ecdy_XP_014662731_1__PREDICTED_degenerin_like__protein__asic_1_Priapulus__caudatus_:0.84353,(Protos_Platyhelmin_Macrostomum_lignano_A0A267F1U6_A0A267F1U6_9PLAT_Uncharacterized_protein_OS_Macrostomum_lignano_OX_282301_GN_BOX15_Mlig031795g1_PE_3_SV_1:0.204755,Protos_Platyhelmin_Macrostomum_lignano_A0A267EQY0_A0A267EQY0_9PLAT_Uncharacterized_protein_OS_Macrostomum_lignano_OX_282301_GN_BOX15_Mlig025217g1_PE_3_SV_1:0.165151)[&BS=1.0]:0.788857)[&BS=0.565,!collapse={"collapsed",1.9865239999999997}]:0.142896)[&BS=0.921176,!rotate=false]:0.027627,(((((((((((Proto_ecdy_PANarthopod__XP_023234682_1_uncharacterized_protein_LOC111634194__Centruroides_sculpturatus_:0.019662,Proto_ecdy_PANarthopod__XP_023234691_1_uncharacterized_protein_LOC111634203__Centruroides_sculpturatus_:0.028072)[&BS=1.0]:0.324968,(((Proto_ecdy_PANarthopod__XP_023234400_1_amiloride_sensitive_sodium_channel_subunit_beta_like__Centruroides_sculpturatus_:0.559824,(Proto_ecdy_PANarthopod__XP_023234703_1_uncharacterized_protein_LOC111634211__Centruroides_sculpturatus_:0.156449,Proto_ecdy_PANarthopod__XP_023234266_1_degenerin_mec_10_like__Centruroides_sculpturatus_:0.179073)[&BS=1.0]:0.243231)[&BS=0.72]:0.057217,Proto_ecdy_PANarthopod__XP_023234316_1_uncharacterized_protein_LOC111633896__Centruroides_sculpturatus_:0.420908)[&BS=0.66]:0.056444,Proto_ecdy_PANarthopod__XP_023234651_1_uncharacterized_protein_LOC111634174__Centruroides_sculpturatus_:0.400409)[&BS=0.755]:0.051488)[&BS=0.951667]:0.155418,Proto_ecdy_PANarthopod__XP_023234660_1_uncharacterized_protein_LOC111634182__Centruroides_sculpturatus_:0.413458)[&BS=0.902857]:0.051302,((Proto_ecdy_PANarthopod__XP_023233835_1_degenerin_mec_10_like__Centruroides_sculpturatus_:0.102692,Proto_ecdy_PANarthopod__XP_023233842_1_uncharacterized_protein_LOC111633492_isoform_X1__Centruroides_sculpturatus_:0.107284)[&BS=0.83]:0.100196,Proto_ecdy_PANarthopod__XP_023243708_1_uncharacterized_protein_LOC111641733__Centruroides_sculpturatus_:0.291384)[&BS=0.995]:0.257768)[&BS=0.997]:0.365132,Proto_ecdy_PANarthopod__XP_023234948_1_degenerin_unc_8_like__Centruroides_sculpturatus_:0.537987)[&BS=0.960909]:0.088895,Proto_ecdy_PANarthopod__XP_023232914_1_uncharacterized_protein_LOC111632651__Centruroides_sculpturatus_:0.918759)[&BS=0.924167]:0.076981,((Proto_ecdy_PANarthopod__XP_023224506_1_uncharacterized_protein_LOC111625567__Centruroides_sculpturatus_:0.792754,Proto_ecdy_PANarthopod__XP_023226822_1_amiloride_sensitive_sodium_channel_subunit_gamma_like__Centruroides_sculpturatus_:0.877211)[&BS=0.3]:0.113259,Proto_ecdy_PANarthopod__XP_023228162_1_amiloride_sensitive_sodium_channel_subunit_gamma_like__Centruroides_sculpturatus_:0.842646)[&BS=0.485]:0.071574)[&BS=0.994]:0.339774,Proto_ecdy_PANarthopod__XP_023239326_1_amiloride_sensitive_sodium_channel_subunit_alpha_like__Centruroides_sculpturatus_:1.007183)[&BS=0.985]:0.208249,(Proto_ecdy_PANarthopod__XP_023229491_1_acid_sensing_ion_channel_1_like__Centruroides_sculpturatus_:0.462745,(((Proto_ecdy_PANarthopod__XP_023219715_1_acid_sensing_ion_channel_5_like__Centruroides_sculpturatus_:0.210277,Proto_ecdy_PANarthopod__XP_023219716_1_acid_sensing_ion_channel_1_like__Centruroides_sculpturatus_:0.027767)[&BS=0.99]:0.08685,Proto_ecdy_PANarthopod__XP_023219714_1_amiloride_sensitive_sodium_channel_subunit_alpha_like__Centruroides_sculpturatus_:0.245784)[&BS=0.995]:0.169457,Proto_ecdy_PANarthopod__XP_023229573_1_amiloride_sensitive_sodium_channel_subunit_beta_2_like__Centruroides_sculpturatus_:0.33643)[&BS=0.996667]:0.287016)[&BS=0.8825]:0.123442)[&BS=0.987143]:0.235931,(Proto_ecdy_PANarthopod__XP_023240338_1_acid_sensing_ion_channel_4_like__Centruroides_sculpturatus_:0.575349,(Proto_ecdy_PANarthopod__XP_023226921_1_amiloride_sensitive_sodium_channel_subunit_alpha_like__Centruroides_sculpturatus_:0.259873,Proto_ecdy_PANarthopod__XP_023226919_1_acid_sensing_ion_channel_4_like__Centruroides_sculpturatus_:0.251503)[&BS=1.0]:0.406908)[&BS=0.77]:0.084906)[&BS=0.97375]:0.086726,Proto_ecdy_PANarthopod__XP_023225242_1_amiloride_sensitive_sodium_channel_subunit_gamma_like_isoform_X1__Centruroides_sculpturatus_:0.674767)[&BS=0.9792,!collapse={"collapsed",0.4900359999999999}]:0.327242)[&BS=0.781953,!rotate=false]:0.015075,((Deutero_Urochord_tr_F7B3I7_F7B3I7_CIOIN_Uncharacterized_protein_OS_CioInt:0.774961,Proto_ecdy_PANarthopod__XP_023235401_1_degenerin_unc_8_like__Centruroides_sculpturatus_:0.700107)[&BS=0.03]:0.207933,((((Protostome_Lophotroco_RotSoc__A0A817WV45_A0A817WV45_9BILA_Hypothetical_protein_OS_Rotaria_socialis_OX_392032_GN_FME351_LOCUS5404_PE_4_SV_1:0.317749,Protostome_Lophotroco_RotSoc__A0A818Q233_A0A818Q233_9BILA_Hypothetical_protein_OS_Rotaria_socialis_OX_392032_GN_FME351_LOCUS4621_PE_4_SV_1:0.304478)[&BS=1.0]:0.729081,((Protostome_Lophotroco_RotSoc__A0A818JTG6_A0A818JTG6_9BILA_Hypothetical_protein_OS_Rotaria_socialis_OX_392032_GN_FME351_LOCUS19348_PE_4_SV_1:0.666839,((Protostome_Lophotroco_RotSoc__A0A818ZHA4_A0A818ZHA4_9BILA_Hypothetical_protein_OS_Rotaria_socialis_OX_392032_GN_FME351_LOCUS31822_PE_4_SV_1:0.26675,Protostome_Lophotroco_RotSoc__A0A820X5A2_A0A820X5A2_9BILA_Hypothetical_protein_OS_Rotaria_socialis_OX_392032_GN_FME351_LOCUS2233_PE_4_SV_1:0.171389)[&BS=0.99]:0.117212,Protostome_Lophotroco_RotSoc__A0A818HJ21_A0A818HJ21_9BILA_Hypothetical_protein_OS_Rotaria_socialis_OX_392032_GN_FME351_LOCUS17285_PE_4_SV_1:0.542158)[&BS=0.74]:0.029545)[&BS=0.816667]:0.046125,(Protostome_Lophotroco_RotSoc__A0A818AWC3_A0A818AWC3_9BILA_Hypothetical_protein_OS_Rotaria_socialis_OX_392032_GN_FME351_LOCUS9994_PE_4_SV_1:0.420422,Protostome_Lophotroco_RotSoc__A0A818CK20_A0A818CK20_9BILA_Hypothetical_protein_OS_Rotaria_socialis_OX_392032_GN_FME351_LOCUS12048_PE_4_SV_1:0.326144)[&BS=0.69]:0.073211)[&BS=0.984]:0.259759)[&BS=0.98]:0.16615,(Protostome_Lophotroco_RotSoc__A0A820XFQ4_A0A820XFQ4_9BILA_Hypothetical_protein_OS_Rotaria_socialis_OX_392032_GN_FME351_LOCUS29310_PE_4_SV_1:0.3663,Protostome_Lophotroco_RotSoc__A0A817V161_A0A817V161_9BILA_Hypothetical_protein_OS_Rotaria_socialis_OX_392032_GN_FME351_LOCUS3194_PE_4_SV_1:0.199102)[&BS=1.0]:0.707454)[&BS=0.96]:0.449953,Protos_Platyhelmin_Macrostomum_lignano_A0A267DFK0_A0A267DFK0_9PLAT_Uncharacterized_protein__Fragment__OS_Macrostomum_lignano_OX_282301_GN_BOX15_Mlig021913g2_PE_3_SV_1:1.12756)[&BS=0.875,!collapse={"collapsed",1.493176}]:0.075478)[&BS=0.731667,!rotate=false]:0.080531)[&BS=0.741418,!rotate=false]:0.05456,(((((((((((((((Deutero_Ambulac_Sakowv30016344m:0.486518,(Deu_Ambulacrar_hemi_Ptyfla_40v0_9_20150316_1g16876_t1_scaffold13442_cov91:0.11811,Deu_Ambulacrar_hemi_Ptyfla_40v0_9_20150316_1g16875_t1_scaffold13442_cov91:0.068998)[&BS=1.0]:0.407322)[&BS=0.61]:0.074059,(((((Deu_Ambulacrar_hemi_Ptyfla_40v0_9_20150316_1g20851_t1_scaffold21886_cov93:0.015328,Deu_Ambulacrar_hemi_Ptyfla_40v0_9_20150316_1g24341_t1_scaffold35678_cov111:0.650432)[&BS=0.98]:0.39322,(((Deu_Ambulacrar_hemi_Ptyfla_40v0_9_20150316_1g28005_t1_scaffold79692_cov99:2.0E-6,Deu_Ambulacrar_hemi_Ptyfla_40v0_9_20150316_1g9562_t1_scaffold5200_cov88:0.305495)[&BS=1.0]:0.370149,Deu_Ambulacrar_hemi_Ptyfla_40v0_9_20150316_1g17281_t1_scaffold14250_cov87:0.10756)[&BS=0.72]:0.046735,Deu_Ambulacrar_hemi_Ptyfla_40v0_9_20150316_1g6257_t1_scaffold2963_cov116:0.086684)[&BS=0.846667]:0.071344)[&BS=0.8]:0.147011,(Deu_Ambulacrar_hemi_Ptyfla_40v0_9_20150316_1g15999_t1_scaffold12160_cov117:0.0606,Deu_Ambulacrar_hemi_Ptyfla_40v0_9_20150316_1g16000_t1_scaffold12160_cov117:0.094447)[&BS=0.82]:0.051033)[&BS=0.752857]:0.03921,(Deu_Ambulacrar_hemi_Ptyfla_40v0_9_20150316_1g19294_t1_scaffold17970_cov134:0.049766,Deu_Ambulacrar_hemi_Ptyfla_40v0_9_20150316_1g20853_t1_scaffold21886_cov93:0.171729)[&BS=1.0]:0.299517)[&BS=0.868889]:0.091132,Deutero_Ambulac_Sakowv30015883m:0.461166)[&BS=0.831]:0.072478)[&BS=0.863077]:0.098579,((Deutero_Ambulac_Sakowv30034166m:0.174851,Deutero_Ambulac_Sakowv30034138m:0.119405)[&BS=0.83]:0.122661,Deutero_Ambulac_Sakowv30031449m:0.214377)[&BS=0.975]:0.203312)[&BS=0.9025]:0.094542,(((Deu_Ambulacrar_hemi_Ptyfla_40v0_9_20150316_1g16271_t1_scaffold12531_cov113:0.628319,Deu_Ambulacrar_hemi_Ptyfla_40v0_9_20150316_1g1519_t1_scaffold723_cov156:0.275481)[&BS=0.83]:0.35645,Deu_Ambulacrar_hemi_Ptyfla_40v0_9_20150316_1g14067_t1_scaffold9635_cov109:2.0E-6)[&BS=0.975]:0.509042,Deu_Ambulacrar_hemi_Ptyfla_40v0_9_20150316_1g15400_t1_scaffold11115_cov135:0.435864)[&BS=0.703333]:0.138669)[&BS=0.854]:0.101299,((Deu_Ambulacrar_hemi_Ptyfla_40v0_9_20150316_1g11917_t1_scaffold7296_cov167:0.230259,Deu_Ambulacrar_hemi_Ptyfla_40v0_9_20150316_1g971_t1_scaffold462_cov140:0.562948)[&BS=1.0]:0.693483,Deutero_Ambulac_Sakowv30039460m:0.182762)[&BS=0.9]:0.17697)[&BS=0.781739]:0.061927,((Deutero_Ambulac_Sakowv30041594m:0.138736,Deutero_Ambulac_Sakowv30020102m:0.334301)[&BS=0.58]:0.064866,(Deutero_Ambulac_Sakowv30024946m:0.293573,(Deu_Ambulacrar_hemi_Ptyfla_40v0_9_20150316_1g17757_t1_scaffold14980_cov102:0.456876,Deu_Ambulacrar_hemi_Ptyfla_40v0_9_20150316_1g31524_t1_scaffold335965_cov147:0.183014)[&BS=0.7]:0.135652)[&BS=0.83]:0.093021)[&BS=0.9925]:0.17941)[&BS=0.716786]:0.034109,Deu_Ambulacrar_hemi_Ptyfla_40v0_9_20150316_1g7150_t1_scaffold3457_cov142:0.550789)[&BS=0.706897]:0.039028,(((Deu_Ambulacrar_hemi_Ptyfla_40v0_9_20150316_1g3606_t1_scaffold1495_cov133:0.059689,Deu_Ambulacrar_hemi_Ptyfla_40v0_9_20150316_1g21852_t1_scaffold24782_cov84:2.0E-6)[&BS=1.0]:0.471855,((((Deu_Ambulacrar_hemi_Ptyfla_40v0_9_20150316_1g18820_t1_scaffold17133_cov166:0.171913,Deu_Ambulacrar_hemi_Ptyfla_40v0_9_20150316_1g17738_t1_scaffold14937_cov156:0.035291)[&BS=0.42]:0.029021,Deu_Ambulacrar_hemi_Ptyfla_40v0_9_20150316_1g9451_t1_scaffold5118_cov147:0.039791)[&BS=0.6]:0.013896,Deu_Ambulacrar_hemi_Ptyfla_40v0_9_20150316_1g9916_t1_scaffold5519_cov135:0.519798)[&BS=0.803333]:0.076246,((Deu_Ambulacrar_hemi_Ptyfla_40v0_9_20150316_1g14166_t1_scaffold9674_cov125:0.006,Deu_Ambulacrar_hemi_Ptyfla_40v0_9_20150316_1g21914_t1_scaffold24959_cov85:0.249441)[&BS=0.86]:0.074559,Deu_Ambulacrar_hemi_Ptyfla_40v0_9_20150316_1g21913_t1_scaffold24959_cov85:0.473949)[&BS=0.82]:0.039773)[&BS=0.993333]:0.149637)[&BS=0.9975]:0.198214,(Deutero_Ambulac_Apla_gbr158_31_t1:0.53798,(Deutero_Ambulac_Apla_gbr34_30_t1:0.266585,Deutero_Ambulac_Apla_gbr158_30_t1:0.201617)[&BS=0.65]:0.039551)[&BS=0.8]:0.224528)[&BS=0.776364]:0.064465)[&BS=0.850732]:0.068612,((Deutero_Ambulac_Sakowv30032757m:0.409459,Deu_Ambulacrar_hemi_Ptyfla_40v0_9_20150316_1g8260_t1_scaffold4268_cov134:0.28098)[&BS=0.88]:0.173474,(Deutero_Ambulac_Sakowv30044075m:0.423762,(((Deutero_Ambulac_Sakowv30044073m:0.239051,Deu_Ambulacrar_hemi_Ptyfla_40v0_9_20150316_1g20262_t1_scaffold20289_cov133:0.387862)[&BS=0.67]:0.089347,Deu_Ambulacrar_hemi_Ptyfla_40v0_9_20150316_1g20263_t1_scaffold20289_cov133:0.544481)[&BS=0.77]:0.083809,Deu_Ambulacrar_hemi_Ptyfla_40v0_9_20150316_1g34414_t1_scaffold1171760_cov98:0.459714)[&BS=0.933333]:0.152615)[&BS=0.825]:0.05808)[&BS=0.978333]:0.166243)[&BS=0.852708]:0.059249,((Deu_Ambulacrar_hemi_Ptyfla_40v0_9_20150316_1g25771_t1_scaffold47285_cov141:0.702597,((Deutero_Ambulac_Sakowv30012023m:0.732788,((Deu_Ambulacrar_hemi_Ptyfla_40v0_9_20150316_1g20665_t1_scaffold21274_cov123:0.974427,Deutero_Ambulac_Sakowv30037801m:0.304739)[&BS=0.42]:0.192147,(Deu_Ambulacrar_hemi_Ptyfla_40v0_9_20150316_1g4290_t1_scaffold1846_cov106:0.238063,Deu_Ambulacrar_hemi_Ptyfla_40v0_9_20150316_1g4291_t1_scaffold1846_cov106:0.49201)[&BS=0.93]:0.199607)[&BS=0.77]:0.21205)[&BS=0.6975]:0.254219,((Deutero_Ambulac_Sakowv30018219m:0.244036,Deutero_Ambulac_Sakowv30043178m:0.188291)[&BS=1.0]:0.490572,(Deu_Ambulacrar_hemi_Ptyfla_40v0_9_20150316_1g8782_t1_scaffold4615_cov164:0.399719,Deutero_Ambulac_Sakowv30000561m:0.129115)[&BS=0.94]:0.276811)[&BS=0.65]:0.086024)[&BS=0.45]:0.04336)[&BS=0.432222]:0.068557,(Deutero_Ambulac_Sakowv30023603m:0.659799,(Deutero_Ambulac_Sakowv30029067m:0.347537,Deu_Ambulacrar_hemi_Ptyfla_40v0_9_20150316_1g25772_t1_scaffold47285_cov141:0.598443)[&BS=0.51]:0.100759)[&BS=0.34]:0.044542)[&BS=0.3825]:0.062485)[&BS=0.857541]:0.042856,(((Deu_Ambulacrar_hemi_Ptyfla_40v0_9_20150316_1g2755_t1_scaffold1119_cov138:0.792758,Deutero_Ambulac_Sakowv30011650m:0.36006)[&BS=0.51]:0.297699,Deu_Ambulacrar_hemi_Ptyfla_40v0_9_20150316_1g18537_t1_scaffold16732_cov160:0.470552)[&BS=0.445]:2.0E-6,Deu_Ambulacrar_hemi_Ptyfla_40v0_9_20150316_1g2128_t1_scaffold965_cov108:0.315967)[&BS=0.753333]:0.346273)[&BS=0.906308,!collapse={"collapsed",0.892766}]:0.099364,(((((Deutero_Ambulac_Spurpu_025729:0.092342,Deutero_Ambulac_Spurpu_025728:3.0E-6)[&BS=0.91]:0.447523,(Deutero_Ambulac_Spurpu_028125:0.113039,Deutero_Ambulac_Spurpu_009765:0.293062)[&BS=1.0]:0.350023)[&BS=0.75]:0.122977,(((((Deu_Ambulacrar_hemi_Ptyfla_40v0_9_20150316_1g3256_t1_scaffold1378_cov105:0.010963,Deu_Ambulacrar_hemi_Ptyfla_40v0_9_20150316_1g7627_t1_scaffold3848_cov141:0.024546)[&BS=1.0]:0.319724,Deutero_Ambulac_Apla_gbr2_220_t1:0.3062)[&BS=0.57]:0.056588,Deutero_Ambulac_Apla_gbr29_2_t1:0.318546)[&BS=0.5]:0.057936,(((Deutero_Ambulac_Spurpu_015893:0.188506,Deutero_Ambulac_Spurpu_015892:0.534869)[&BS=1.0]:0.259655,(Deutero_Ambulac_Spurpu_015894:0.13102,(Deutero_Ambulac_Spurpu_015895:0.00539,Deutero_Ambulac_Spurpu_025881:0.108373)[&BS=1.0]:0.118292)[&BS=1.0]:0.156402)[&BS=1.0]:0.255163,Deutero_Ambulac_Apla_gbr29_1_t1:0.39734)[&BS=0.848]:0.058862)[&BS=0.686667]:0.061954,(Deutero_Ambulac_Spurpu_014519:0.133211,Deutero_Ambulac_Spurpu_018442:0.106381)[&BS=1.0]:0.299804)[&BS=0.840909]:0.08098)[&BS=0.978667,!collapse={"collapsed",1.396703000000001}]:0.135853,(((((((Protostome_Lophotroco_annelid_CAC9662881_1__Ofus_G12679_Owenia__fusiformis_:0.217456,Protostome_Lophotroco_annelid_CAC9671100_1__Ofus_G19963_Owenia__fusiformis_:0.151215)[&BS=0.58]:0.080912,Protostome_Lophotroco_annelid_CAC9662918_1__Ofus_G12800_Owenia__fusiformis_:0.176237)[&BS=0.98]:0.439881,Protostome_Lophotroco_annelid_CAC9662587_1__Ofus_G12132_Owenia__fusiformis_:0.336834)[&BS=0.936667]:0.104968,(Protostome_Lophotroco_annelid_Pdum_comp413248_c0_seq11_:0.277142,Protostome_Lophotroco_annelid_Pdum_comp417306_c0_seq24_:0.317402)[&BS=0.99]:0.409152)[&BS=0.846]:0.071283,Protostome_Lophotroco_annelid_CAC9584386_1__Ofus_G061163_Owenia__fusiformis_:0.647992)[&BS=0.916667]:0.066836,(Proto_ecdy_PANarthopod__XP_023244170_1_amiloride_sensitive_sodium_channel_subunit_gamma_like__Centruroides_sculpturatus_:0.143003,Proto_ecdy_PANarthopod__XP_023215424_1_amiloride_sensitive_sodium_channel_subunit_gamma_like__Centruroides_sculpturatus_:0.157307)[&BS=1.0]:0.804774)[&BS=0.7825,!collapse={"collapsed",1.8141250000000002}]:0.083201,Deutero_Ambulac_Sakowv30004505m:0.59702)[&BS=0.775556]:0.051761)[&BS=0.7796]:0.080446,(((Deutero_Cephalo_026690R_t1__name__chr_scaffold11_start_5135990_end_5141804_strand_pro_len_526_:0.017784,(Deutero_Cephalo_154560F_t1__name__chr_scaffold30_start_582601_end_590481_strand_pro_len_784_:0.066281,Deutero_Cephalo_155310R_t1__name__chr_scaffold30_start_1521843_end_1527439_strand_pro_len_1150_:0.005052)[&BS=0.53]:0.038773)[&BS=1.0]:0.268972,Deutero_Cephalo_155300R_t1__name__chr_scaffold30_start_1500686_end_1518328_strand_pro_len_1170_:0.670355)[&BS=0.896667]:0.178426,Deutero_Cephalo_163300R_t1__name__chr_scaffold32_start_2777739_end_2781445_strand_pro_len_1184_:0.482857)[&BS=0.885,!collapse={"collapsed",2.012448}]:0.14964)[&BS=0.714333]:0.020821)[&BS=0.953021,!rotate=true]:0.074087,Deutero_Cephalo_070750F_t1__name__chr_scaffold16_start_2515230_end_2516754_strand_pro_len_444_:0.890963)[&BS=0.959588]:0.1122,((Porifera_Syc_Cil_scpid47944_scgid21366_Acid_sensing__ion__channel__3_Amiloride_sensitive__cation__channel__3_Dorsal__root__ASIC:0.520779,Porifera_Syc_Cil_scpid49206_scgid6888_Amiloride_sensitive__sodium__channel__subunit__alpha_Alpha_NaCH_Epithelial__Na_channel__subunit__alpha_Nonvoltage_gated__sodium__channel__1__subunit__alpha_SCNEA:0.448689)[&BS=0.99]:0.291382,Porifera_Syc_Cil_scpid40922_scgid7672_Amiloride_sensitive__sodium__channel__subunit__alpha_Alpha_NaCH_Epithelial__Na_channel__subunit__alpha_Nonvoltage_gated__sodium__channel__1__subunit__alpha_SCNEA:0.638413)[&BS=0.88,!collapse={"collapsed",2.1954680000000004}]:0.210348)[&BS=0.9357]:0.07224,(((Protostome_Lophotroco_annelid_CAC9608250_1__Ofus_G071455_Owenia__fusiformis_:0.648339,(Deutero_Ambulac_Sakowv30026092m:0.177067,(Deu_Ambulacrar_hemi_Ptyfla_40v0_9_20150316_1g1255_t1_scaffold573_cov135:0.186652,((Deu_Ambulacrar_hemi_Ptyfla_40v0_9_20150316_1g8769_t1_scaffold4611_cov111:0.105636,Deu_Ambulacrar_hemi_Ptyfla_40v0_9_20150316_1g10746_t1_scaffold6363_cov125:0.242842)[&BS=1.0]:0.316141,Deu_Ambulacrar_hemi_Ptyfla_40v0_9_20150316_1g10747_t1_scaffold6363_cov125:0.027195)[&BS=1.0]:0.330962)[&BS=0.923333]:0.083831)[&BS=1.0,!collapse={"collapsed",1.7134490000000002}]:0.356491)[&BS=0.834,!rotate=true]:0.093446,(((Deutero_Cephalo_070040R_t1__name__chr_scaffold16_start_1701523_end_1711747_strand_pro_len_496_:0.168988,Deutero_Cephalo_036230R_t1__name__chr_scaffold12_start_2806583_end_2814836_strand_pro_len_556_:0.188706)[&BS=1.0]:0.342458,Deutero_Cephalo_109370F_t1__name__chr_scaffold21_start_3101811_end_3109315_strand_pro_len_710_:0.526512)[&BS=0.715]:0.065221,(Deutero_Cephalo_027180R_t1__name__chr_scaffold110_start_763085_end_774815_strand_pro_len_532_:0.417125,Deutero_Cephalo_237150R_t1__name__chr_scaffold6_start_401717_end_415020_strand_pro_len_1123_:0.505371)[&BS=0.88]:0.137588)[&BS=0.8525,!collapse={"collapsed",2.368342}]:0.125861)[&BS=0.715,!rotate=true]:0.102677,(((((((((Placozoa_TadNaC10_MK547551:0.14011,Placozoa_HhoNaC10_TR2949_c0_g1_i6_m_5640__Hoilungia_hongkongensis_:0.056307)[&BS=1.0]:0.844627,((((((Deu_Ambulacrar_hemi_Ptyfla_40v0_9_20150316_1g33947_t1_scaffold1162086_cov166:0.246664,Deu_Ambulacrar_hemi_Ptyfla_40v0_9_20150316_1g5443_t1_scaffold2520_cov137:0.109099)[&BS=0.54]:0.058539,Deu_Ambulacrar_hemi_Ptyfla_40v0_9_20150316_1g34047_t1_scaffold1165291_cov166:0.238638)[&BS=0.975]:0.195127,Deu_Ambulacrar_hemi_Ptyfla_40v0_9_20150316_1g5442_t1_scaffold2520_cov137:0.278197)[&BS=0.98]:0.31368,Deutero_Ambulac_Sakowv30039242m:0.429946)[&BS=0.9175]:0.093517,Deu_Ambulacrar_hemi_Ptyfla_40v0_9_20150316_1g21584_t1_scaffold23944_cov133:0.802328)[&BS=0.88]:0.124344,((Deu_Ambulacrar_hemi_Ptyfla_40v0_9_20150316_1g27486_t1_scaffold69225_cov128:0.15479,Deu_Ambulacrar_hemi_Ptyfla_40v0_9_20150316_1g24013_t1_scaffold33951_cov84:0.151271)[&BS=1.0]:0.292635,Deutero_Ambulac_Sakowv30041168m:0.360148)[&BS=0.99]:0.21549)[&BS=0.81125,!collapse={"collapsed",1.7890650000000003}]:0.102836)[&BS=0.703]:0.043192,(((Deutero_Ambulac_Spurpu_001740:0.077151,Deutero_Ambulac_Spurpu_024200:2.0E-6)[&BS=1.0]:0.503207,(((Deutero_Ambulac_Apla_gbr500_4_t1:0.601644,Deutero_Ambulac_Spurpu_006217:0.638774)[&BS=0.53]:0.052342,Deutero_Ambulac_Apla_gbr361_5_t1:0.479605)[&BS=0.615]:0.086025,Deutero_Ambulac_Apla_gbr361_4_t1:0.518686)[&BS=0.693333]:0.054395)[&BS=0.844]:0.115296,((Deu_Ambulacrar_hemi_Ptyfla_40v0_9_20150316_1g16608_t1_scaffold13089_cov115:0.423726,Deutero_Ambulac_Sakowv30041176m:0.219376)[&BS=1.0]:0.234757,Deutero_Ambulac_Apla_gbr129_26_t1:0.463613)[&BS=0.845]:0.098034)[&BS=0.86,!collapse={"collapsed",1.8943450000000004}]:0.125787)[&BS=0.556316]:0.054091,((((Deu_Ambulacrar_hemi_Ptyfla_40v0_9_20150316_1g4330_t1_scaffold1875_cov91:0.029083,Deu_Ambulacrar_hemi_Ptyfla_40v0_9_20150316_1g18733_t1_scaffold17031_cov102:0.020527)[&BS=1.0]:0.349158,Deutero_Ambulac_Sakowv30040445m:0.344)[&BS=0.98]:0.28152,((((Deutero_Ambulac_Spurpu_014120:0.070819,Deutero_Ambulac_Spurpu_018446:0.072843)[&BS=0.87]:0.053959,Deutero_Ambulac_Spurpu_020954:0.143146)[&BS=1.0]:0.232088,Deutero_Ambulac_Spurpu_027370:0.222256)[&BS=1.0]:0.1735,Deutero_Ambulac_Apla_gbr412_20_t1:0.334742)[&BS=0.9725]:0.109645)[&BS=0.871429]:0.058902,Deu_Ambulacrar_hemi_Ptyfla_40v0_9_20150316_1g8126_t1_scaffold4191_cov132:0.545939)[&BS=0.9325,!collapse={"collapsed",2.139797}]:0.162595)[&BS=0.659286]:0.029238,((Protostome_Lophotroco_annelid_CAC9605582_1__Ofus_G07899_partial_Owenia__fusiformis_:0.722442,Protostome_Lophotroco_annelid_CAC9605609_1__Ofus_G07900_Owenia__fusiformis_:0.189621)[&BS=0.7]:0.405598,Protostome_Lophotroco_brch_Lingula_anatina_comp120979_c0_seq1_p1_comp120979_c0__comp120979_c0_seq1_p1__ORF_type_3prime_partial_len_369___score_33_21_comp120979_c0_seq1_206_1309_:0.700433)[&BS=0.41,!collapse={"collapsed",1.8092170000000003}]:0.113036)[&BS=0.645806]:0.04117,(((((Protostome_Lophotroco_annelid_Pdum_comp400297_c2_seq1_:0.084589,((Protostome_Lophotroco_annelid_Pdum_comp400297_c0_seq5_:0.148466,Protostome_Lophotroco_annelid_Pdum_comp414620_c0_seq3_:0.230091)[&BS=0.32]:0.037924,Protostome_Lophotroco_annelid_Pdum_comp415688_c0_seq3_:0.165977)[&BS=0.7]:0.065891)[&BS=0.97]:0.367965,Protostome_Lophotroco_annelid_CAC9607166_1__Ofus_G071156_Owenia__fusiformis_:0.752151)[&BS=0.8275]:0.110794,((Protostome_Lophotroco_brch_Lingula_anatina_comp148540_c0_seq7_p1_comp148540_c0__comp148540_c0_seq7_p1__ORF_type_complete_len_666___score_77_65_comp148540_c0_seq7_79_2076_:0.026583,Protostome_Lophotroco_brch_Lingula_anatina_comp148540_c0_seq4_p1_comp148540_c0__comp148540_c0_seq4_p1__ORF_type_complete_len_699___score_91_82_comp148540_c0_seq4_170_2266_:0.038683)[&BS=1.0]:0.439719,Lopho_Phor_aus_TRINITY_DN291806_c2_g12_i3_p1_T:0.591405)[&BS=0.87]:0.134784)[&BS=0.748571]:0.15411,((((Protostome_Lophotroco_molsk_AplCal_XP_035824945_1_amiloride_sensitive_sodium_channel_subunit_beta_2_like__Aplysia_californica_:0.47564,(Protostome_Lophotroco_molsk_AplCal_XP_035824940_1_amiloride_sensitive_sodium_channel_subunit_gamma__Aplysia_californica_:0.514429,((Protostome_Lophotroco_molsk_AplCal_XP_012942491_1_degenerin_mec_10_like__Aplysia_californica_:0.145874,Protostome_Lophotroco_molsk_AplCal_XP_012942490_1_degenerin_deg_1_like__Aplysia_californica_:0.137798)[&BS=0.55]:0.049591,(Protostome_Lophotroco_molsk_AplCal_XP_012942493_1_degenerin_del_1_like__Aplysia_californica_:0.108263,Protostome_Lophotroco_molsk_AplCal_XP_012942494_1_amiloride_sensitive_sodium_channel_subunit_gamma_like__Aplysia_californica_:0.141882)[&BS=0.97]:0.083703)[&BS=1.0]:0.306758)[&BS=0.975]:0.116543)[&BS=0.986]:0.24302,(((Protostome_Lophotroco_molsk_AplCal_XP_005106187_1_amiloride_sensitive_sodium_channel_subunit_alpha_like__Aplysia_californica_:0.111642,Protostome_Lophotroco_molsk_AplCal_XP_005109081_2_degenerin_unc_8__Aplysia_californica_:0.12558)[&BS=1.0]:0.610455,Protostome_Lophotroco_molsk_AplCal_XP_012941892_1_amiloride_sensitive_sodium_channel_subunit_gamma_like__Aplysia_californica_:0.416901)[&BS=0.845]:0.152703,Protostome_Lophotroco_molsk_AplCal_XP_035827487_1_amiloride_sensitive_sodium_channel_subunit_gamma_2_like__Aplysia_californica_:0.861884)[&BS=0.88]:0.110057)[&BS=0.933333]:0.187077,Protostome_Lophotroco_annelid_CAC9647536_1__Ofus_G10512_Owenia__fusiformis_:0.787222)[&BS=0.865]:0.112752,(Protostome_Lophotroco_brch_Lingula_anatina_comp135130_c1_seq2_p1_comp135130_c1__comp135130_c1_seq2_p1__ORF_type_complete_len_410___score_21_83_comp135130_c1_seq2_161_1231_:0.587308,(((Protostome_Lophotroco_annelid_Pdum_comp404514_c0_seq1_:0.423097,Protostome_Lophotroco_annelid_Pdum_comp419533_c0_seq2_:0.249146)[&BS=1.0]:0.219692,(Protostome_Lophotroco_annelid_Pdum_Contig1978_:0.735955,Protostome_Lophotroco_annelid_Pdum_comp405972_c0_seq2_:0.488852)[&BS=0.9]:0.11783)[&BS=0.97]:0.127112,Protos_Platyhelmin_Macrostomum_lignano_A0A267GUI2_A0A267GUI2_9PLAT_Uncharacterized_protein__Fragment__OS_Macrostomum_lignano_OX_282301_GN_BOX15_Mlig004814g1_PE_3_SV_1:0.843825)[&BS=0.8625]:0.089849)[&BS=0.73]:0.036732)[&BS=0.60125]:0.028763)[&BS=0.49875,!collapse={"collapsed",1.6864770000000004}]:0.037393,(((((Protostome_Lophotroco_annelid_Pdum_comp401803_c0_seq2_:0.444705,(Protostome_Lophotroco_annelid_Pdum_comp401897_c0_seq2_:0.588818,Protostome_Lophotroco_annelid_Pdum_comp402494_c0_seq1_:0.267897)[&BS=0.71]:0.074196)[&BS=0.82]:0.126939,((Protostome_Lophotroco_annelid_Pdum_comp408485_c0_seq2_:0.604077,Protostome_Lophotroco_annelid_Pdum_Contig18637_:0.377763)[&BS=0.81]:0.134413,Protostome_Lophotroco_annelid_Pdum_comp402143_c0_seq3_:0.640636)[&BS=0.715]:0.083885)[&BS=0.888]:0.081057,Protostome_Lophotroco_annelid_Pdum_comp406059_c1_seq1_:0.95259)[&BS=0.983333]:0.374204,((Protostome_Lophotroco_brch_Lingula_anatina_comp147337_c2_seq2_p1_comp147337_c2__comp147337_c2_seq2_p1__ORF_type_complete_len_527___score_4_70_comp147337_c2_seq2_294_1874_:0.482851,Lopho_Phor_aus_TRINITY_DN316400_c0_g1_i8_p1_T:0.682743)[&BS=0.47]:0.126562,(Protostome_Lophotroco_annelid_CAC9661806_1__Ofus_G112085_Owenia__fusiformis_:0.495923,Protostome_Lophotroco_annelid_CAC9484202_1__Ofus_G014375_Owenia__fusiformis_:0.3851)[&BS=0.92]:0.153211)[&BS=0.866667]:0.097007)[&BS=0.784]:0.086125,Protostome_Lophotroco_annelid_CAC9572753_1__Ofus_G053069_Owenia__fusiformis_:0.84454)[&BS=0.715455]:0.076848)[&BS=0.376667,!collapse={"collapsed",1.56149}]:0.040206)[&BS=0.610441]:0.046833,((((Cnidar_Rhopilema_esculentum_TR112468_c0_g1_i1_p1__Rhopilema_esculentum_TR112468_c0_g1__Rhopilema_esculentum_TR112468_c0_g1_i1_p1__ORF__type_complete__len_261__score_40_07__Rhopilema_esculentum_TR112468_c0_g1_i1_422_1204_:0.422857,Cnidar_Rhopilema_esculentum_TR52437_c0_g1_i1_p1__Rhopilema_esculentum_TR52437_c0_g1__Rhopilema_esculentum_TR52437_c0_g1_i1_p1__ORF__type_complete__len_487__score_65_71__Rhopilema_esculentum_TR52437_c0_g1_i1_68_1528_:0.422831)[&BS=0.99]:0.248951,(Cnidar_Rhopilema_esculentum_TR106708_c0_g1_i1_p1__Rhopilema_esculentum_TR106708_c0_g1__Rhopilema_esculentum_TR106708_c0_g1_i1_p1__ORF__type_complete__len_504__score_95_58__Rhopilema_esculentum_TR106708_c0_g1_i1_88_1599_:0.635435,Cnidar_AlaAla_c46701_g1_i1_p1__GENE_c46701_g1_i1__c46701_g1_i1_p1__ORF__type_complete__len_515__score_83_16__c46701_g1_i1_223_1767_:0.423788)[&BS=0.56]:0.134109)[&BS=0.99]:0.266444,(Cnidar_NemVecNVEC200_012401_1_1_protein_AED_0_06_eAED_0_06_QI_181_1_1_1_0_72_0_58_12_321_422:0.321897,Cnidar_NemVecNVEC200_011922_1_1_protein_AED_0_16_eAED_0_16_QI_93_1_1_1_0_90_0_83_12_814_510:0.308849)[&BS=0.99]:0.285866)[&BS=0.928]:0.114337,(((Cnidar_NemVecNVEC200_011693_1_1_protein_AED_0_21_eAED_0_21_QI_234_1_1_1_0_91_0_84_13_97_540:0.042163,Cnidar_NemVecNVEC200_011692_1_1_protein_AED_0_06_eAED_0_06_QI_233_1_1_1_0_91_0_84_13_1484_578:0.01677)[&BS=1.0]:0.595515,Cnidar_NemVecNVEC200_012234_1_1_protein_AED_0_06_eAED_0_06_QI_105_1_1_1_1_1_14_954_633:0.587397)[&BS=0.915]:0.087897,Cnidar_NemVecNVEC200_012212_1_1_protein_AED_0_36_eAED_0_36_QI_113_1_1_1_0_92_0_86_15_153_835:0.456761)[&BS=0.976667]:0.161646)[&BS=0.966667,!collapse={"collapsed",1.7469850000000005}]:0.240986)[&BS=0.614231]:0.016599,Protostome_Lophotroco_brch_Lingula_anatina_comp140967_c6_seq14_p1_comp140967_c6__comp140967_c6_seq14_p1__ORF_type_complete_len_494___score_28_99_comp140967_c6_seq14_162_1643_:0.962432)[&BS=0.621139]:0.035611,((((((((Cyclo_tr_K7H9J0_K7H9J0_CAEJA_Uncharacterized_protein_OS_Caenorhabditis_japonica_tested:0.047072,Protost_ecdy_cyclo_nema_Cele_sp_O01635_ASIC1_CAEEL_Degenerin_like_protein_asic_1_OS_Caenorhabditis_elegans_OX_6239_GN_asic_1_PE_3_SV_2:0.01305)[&BS=1.0]:0.52992,Protost_ecdy_cyclo_nema__A0A0V1BKZ2_A0A0V1BKZ2_TRISP_Degenerin_mec_10_OS_Trichinella_spiralis_OX_6334_GN_mec_10_PE_3_SV_1:0.375735)[&BS=0.735]:0.116964,((Cyclo_DEL_1_sp_Q19038_1_DEL1_CAEEL_RecName__Full_Degenerin_del_1:0.5304,(Cyclo_MEC_10_NP_509438_1_Degenerin_mec_10__Caenorhabditis_elegans_:0.281873,Cyclo_MEC_4_NP_510712_2_Degenerin_mec_4__Caenorhabditis_elegans_:0.224741)[&BS=1.0]:0.183496)[&BS=0.655]:0.050366,Protost_ecdy_cyclo_nema_Cele_sp_P24585_DEG1_CAEEL_Degenerin_deg_1_OS_Caenorhabditis_elegans_OX_6239_GN_deg_1_PE_1_SV_2:0.443724)[&BS=0.666667]:0.066922)[&BS=0.845]:0.094088,Cyclo_UNC_8_NP_501138_1_Degenerin_unc_8__Caenorhabditis_elegans_:0.494536)[&BS=0.937143]:0.118326,Cyclo_UNC_105_NP_001122595_1_Degenerin_like_protein_unc_105__Caenorhabditis_elegans_:0.495792)[&BS=0.9875]:0.187939,(Cyclo_DEL_4_NP_492230_2_DEgenerin_Like__Caenorhabditis_elegans_:0.577315,Protost_ecdy_cyclo_nema_Cele_sp_Q22851_ASIC2_CAEEL_Degenerin_like_protein_asic_2_OS_Caenorhabditis_elegans_OX_6239_GN_asic_2_PE_3_SV_1:0.906782)[&BS=0.73]:0.149059)[&BS=0.946]:0.113995,(Protost_ecdy_cyclo_nema_Cele_tr_Q20852_Q20852_CAEEL_EGF_plus_ASC_domain_ion_channel_OS_Caenorhabditis_elegans_OX_6239_GN_egas_4_PE_3_SV_3:0.518413,(Protost_ecdy_cyclo_nema_Cele_tr_Q9U1T8_Q9U1T8_CAEEL_EGF_plus_ASC_domain_ion_channel_OS_Caenorhabditis_elegans_OX_6239_GN_egas_2_PE_3_SV_2:0.037868,(Protost_ecdy_cyclo_nema_Cele_tr_Q9XTS9_Q9XTS9_CAEEL_EGF_plus_ASC_domain_ion_channel_OS_Caenorhabditis_elegans_OX_6239_GN_egas_3_PE_3_SV_2:0.053637,Protost_ecdy_cyclo_nema_Cele_tr_Q9U1T9_Q9U1T9_CAEEL_EGF_plus_ASC_domain_ion_channel_OS_Caenorhabditis_elegans_OX_6239_GN_egas_1_PE_3_SV_4:0.067352)[&BS=0.75]:0.035182)[&BS=1.0]:0.360423)[&BS=1.0]:0.914129)[&BS=0.822857,!collapse={"collapsed",1.3657399999999997}]:0.138254,(((((Chordat_hENaCbeta_NP_000327_2_amiloride_sensitive_sodium_channel_subunit_beta__Homo_sapiens_:0.038443,sp_P37090_SCNNB_RAT_Amiloride_sensitive_sodium_channel_subunit_beta_OS_Rattus_norvegicus_OX_10116_GN_Scnn1b_PE_1_SV_2:0.078517)[&BS=0.98]:0.111425,Deuterostome_chordata_Ggallus_tr_F1NE95_F1NE95_CHICK_Uncharacterized_protein_OS_Gallus_gallus_OX_9031_GN_SCNN1B_PE_4_SV_4:0.134879)[&BS=1.0]:0.286701,Deuterostome_chordata_PetMar_tr_S4RY81_S4RY81_PETMA_Sodium_channel_epithelial_1_beta_subunit_OS_Petromyzon_marinus_OX_7757_GN_SCNN1B_PE_4_SV_1:0.27432)[&BS=0.996667]:0.158621,(((Chordat_hENaCgamma_NP_001030_2_amiloride_sensitive_sodium_channel_subunit_gamma__Homo_sapiens_:0.045234,sp_P37091_SCNNG_RAT_Amiloride_sensitive_sodium_channel_subunit_gamma_OS_Rattus_norvegicus_OX_10116_GN_Scnn1g_PE_1_SV_2:0.040097)[&BS=0.99]:0.128263,Deuterostome_chordata_Ggallus_tr_F1NW62_F1NW62_CHICK_Uncharacterized_protein_OS_Gallus_gallus_OX_9031_GN_SCNN1G_PE_4_SV_2:0.168998)[&BS=1.0]:0.246443,Deuterostome_chordata_PetMar_tr_S4RK61_S4RK61_PETMA_Sodium_channel_epithelial_1_gamma_subunit_OS_Petromyzon_marinus_OX_7757_PE_4_SV_1:0.45691)[&BS=0.986667]:0.10192)[&BS=0.971429]:0.152108,(Deuterostome_chordata_PetMar_tr_S4RTA3_S4RTA3_PETMA_Sodium_channel_epithelial_1_alpha_subunit_OS_Petromyzon_marinus_OX_7757_PE_4_SV_1:0.344895,((Deuterostome_chordata_Ggallus_tr_A0A3Q2U1X6_A0A3Q2U1X6_CHICK_Uncharacterized_protein_OS_Gallus_gallus_OX_9031_GN_SCNN1D_PE_4_SV_1:0.192261,Deutero_Chord_Hsap_sp_P51172_SCNND_HUMAN_Amiloride_sensitive_sodium_channel_subunit_delta_OS_Homo_sapiens__Human__OX_9606_GN_SCNN1D_PE_1_SV_3:0.583782)[&BS=1.0]:0.222842,(Deuterostome_chordata_Ggallus_sp_Q92075_SCNNA_CHICK_Amiloride_sensitive_sodium_channel_subunit_alpha_OS_Gallus_gallus_OX_9031_GN_SCNN1A_PE_2_SV_1:0.144414,(Chordat_hENaCalpha_NP_001029_1_amiloride_sensitive_sodium_channel_subunit_alpha_isoform_1__Homo_sapiens_:0.053628,sp_P37089_SCNNA_RAT_Amiloride_sensitive_sodium_channel_subunit_alpha_OS_Rattus_norvegicus_OX_10116_GN_Scnn1a_PE_1_SV_2:0.060336)[&BS=1.0]:0.13921)[&BS=1.0]:0.18912)[&BS=0.935]:0.063099)[&BS=1.0]:0.266001)[&BS=0.999231,!rotate=true,!collapse={"collapsed",1.4455739999999997}]:0.355238)[&BS=0.78,!rotate=true]:0.107586)[&BS=0.672222,!rotate=true]:0.049333)[&BS=0.697227,!rotate=true]:0.050378)[&BS=0.671045]:0.076461)[&BS=0.940414,!rotate=true]:0.076627)[&BS=0.968835,!rotate=true]:0.051033)[&BS=0.971562,!rotate=true]:0.073192)[&BS=0.756667,!name="Filasterea-related"]:0.07396,(((Filast_tunicaraptor_GIQG01084212_1__p1__GENE_GIQG01084212_1_GIQG01084212_1__p1__ORF__type_3prime_partial__len_375__score_43_44__GIQG01084212_1__328_1449_:0.450903,Filast_tunicaraptor_GIQG01084220_1__p1__GENE_GIQG01084220_1_GIQG01084220_1__p1__ORF__type_5prime_partial__len_641__score_99_41__GIQG01084220_1__3_1925_:0.329842)[&BS=0.5]:0.0511,Filast_tunicaraptor_GIQG01049703_1__p1__GENE_GIQG01049703_1_GIQG01049703_1__p1__ORF__type_complete__len_874__score_117_73__GIQG01049703_1__2484_5063_:0.405815)[&BS=0.96]:0.578068,Filast_tunicaraptor_GIQG01095491_1__p1__GENE_GIQG01095491_1_GIQG01095491_1__p1__ORF__type_complete__len_581__score_92_90__GIQG01095491_1__198_1940_:0.816764)[&BS=0.756667,!name="Filasterea-related",!collapse={"collapsed",2.3410759999999997}]:0.073959);
end;
