# Supplementary material for: Function and phylogeny support the independent evolution of an ASIC-like Deg/ENaC channel in the Placozoa
Source: Commun Biol. 2023 Sep 18;6:951. doi: 10.1038/s42003-023-05312-0 (PMC10507113; doi:10.1038/s42003-023-05312-0)
Supplement: Supplementary file 14 — Supplementary Data 11 [file 42003_2023_5312_MOESM14_ESM.txt]

>Chordat_hENaCalpha_NP_001029_1_amiloride_sensitive_sodium_channel_subunit_alpha_isoform_1__Homo_sapiens_
MEGNGPEPAAPQQEEEFHRSYRELFE-FCNNTTIHGAIRLVSQHNRMKTAFWAVLWLCTF
GMMYWQFGLLFGEYFSYPVSLNINLNS-DKLVFPAVTICTLNPYRYPEIKE------LE-
ELDR----SFTT-NQNKSD-YSVDA------YINIPETLPSLEEDTLGNFIFACRFNQVS
CNQANYSHFHHPMYGNCYTFNDK-NNSNLWMSSMPGINNGLSLMLRAEQNDFIPLL-STV
TGARVMVHGQDEPAFMDDGGFNLRPGVETSISMRKETLDRLGGDYGDCTKN-SVENLY-P
SKYTQQVCIHSCFQESMIKECGCAYIFYPRPQNVEYCDYRK-HSSGYCYYKLQVDFSSDH
L-GCKCRKPCSVTSYQLSAGYSRWPSVTSQEWVFQML----VNN--KRNGVAKVNIFFKE
LNYKTNSESPSVTMVTLLSNLGSQWSLWFGSSVLSVVEMAELVFDLLVIMFLRSRY-WSP
GRASTLASSP
>Chordat_hENaCbeta_NP_000327_2_amiloride_sensitive_sodium_channel_subunit_beta__Homo_sapiens_
MHVK--------------YTYKELLV-YCDNTNTHGPKRII--EGPKKKAMWFLLTLLFA
ALVCWQWGIFIRTYLSWEVSVSLSVGF-KTMDFPAVTICNASPFKYSKIKH------LK-
DLDE----LSHAS-LNRTQ-FSTQA------ATNIPQQELVEMSYPGEQMILACLFGAEP
CNYRNFTSIFYPHYGNCYIFNWG-MTEKALPSANPGTEFGLKLILDIGQEDYVPFL-AST
AGVRLMLHEQRSYPFIRDEGIYAMSGTETSIGVLVDKLQRMGEPYSPCTVN-SVQNFYSN
TTYSIQACLRSCFQDHMIRNCNCGHYLYPLPRGEKYCNNRD-FPDAHCYSDLQMSVAQRE
T--CMCKESCNDTQYKMTISMADWPSEASEDWIFHVL----TNITLSRKGIVKLNIYFQE
FNYRTIEESAANNIVWLLSNLGGQFGFWMGGSVLCLIEFGEIIIDFVWITIIKSLR-QRR
AQASYAGPPP
>Chordat_hENaCgamma_NP_001030_2_amiloride_sensitive_sodium_channel_subunit_gamma__Homo_sapiens_
MAP--------------APTIKELMR-YCLNTNTHGCRRIVVSRGRLRRLLWIGFTLTAV
ALILWQCALLVFSF--YTVSVSIKVHF-RKLDFPAVTICNINPYKYSTVRH------LA-
DLEQ----SRKR-SNDTSD-FSINA------YMNIPLEKKINMSYSAEELLVTCFFDGVS
CDARNFTLFHHPMHGNCYTFNNR-ENETILSTSMGGSEYGLQVILYINEEEYNPFL-VSS
TGAKVIIHRQDEYPFVEDVGTEIETAMVTSIGMHLTESFKLSEPYSQCTED-SIRNIY-N
AAYSLQICLHSCFQTKMVEKCGCAQYSQPLPPAANYCNYQQ-HPNMYCYYQLHRAFVQEE
L-GCVCKEACSFKEWTLTTSLAQWPSVVSEKWLLPVL----VNKKLNKTDLAKLLIFYKD
LNQRSIMESPANSIEMLLSNFGGQLGLWMSCSVVCVIEIIEVFIDFFSIIARKEWW-AWK
QAPPCPEAPR
>Chordat_hASIC1_NP_064423_2_acid_sensing_ion_channel_1_isoform_a__Homo_sapiens_
----ELKAE----EEEVGGVQPVS-QAFASSSTLHGLAHIFSYERLLKRALWALCFLGSL
AVLLCVCTERVQYYFHYHHVTKLDEVAASQLTFPAVTLCNLNEFRFSQVSKNDLY-HAGE
LL---LLNNRY-ADEKQLELFR-KPFN----MREF----YDRAGHDIRDMLLSCHFRGEV
CSAEDFKVVFT-RYGKCYTFNSGRDGRPRLKTMKGGTGNGLEIMLDIQQDEYLPVWTSFE
AGIKVQIHSQDEPPFIDQLGFGVAPGFQTFVACQEQRLIYLPPPWGTCKAVTMLD-FFD-
-SYSITACRIDCETRYLVENCNCRMVHMP--GDAPYCTPEQY---KECADPALDFLVEKD
-EYCVCEMPCNLTRYGKELSMVKIPSKASAKYLAK--K-FNKSEQYIGENILVLDIFFEV
LNYETIEQKKAYEIAGLLGDIGGQMGLFIGASILTVLELFDYAYEVIKHKLCRRGKEAKR
S-SADKGVAL
>Chordat_hASIC2_NP_001085_2_acid_sensing_ion_channel_2_isoform_MDEG1__Homo_sapiens_
----DLKES----PSE-GSLQPSS-QIFANTSTLHGIRHIFVYGPLIRRVLWAVAFVGSL
GLLLVESSERVSYYFSYQHVTKVDEVVAQSLVFPAVTLCNLNGFRFSRLTTNDLY-HAGE
LL---LLDVNL-ADPSVLELFK-KQFS----MLEF----LHRVGHDLKDMMLYCKFKGQE
CGHQDFTTVFT-KYGKCYMFNSGEDGKPLLTTVKGGTGNGLEIMLDIQQDEYLPIWTTFE
AGVKVQIHSQSEPPFIQELGFGVAPGFQTFVATQEQRLTYLPPPWGECRSSEM-D-FFP-
-VYSITACRIDCETRYIVENCNCRMVHMP--GDAPFCTPEQH---KECAEPALGLLAEKD
-NYCLCRTPCNLTRYNKELSMVKIPSKTSAKYLEK--K-FNKSEKYISENILVLDIFFEA
LNYETIEQKKAYEVAALLGDIGGQMGLFIGASILTILELFDYIYELIKEKLLDL--EEDE
G-SHDENVS-
>Chordat_hASIC3_NP_004760_1_acid_sensing_ion_channel_3_isoform_a__Homo_sapiens_
-----MKPTSG--PEE-ARRPASD-RVFASNCSMHGLGHVFGPGSLLRRGMWAAAVVLSV
ATFLYQVAERVRYYREFHHQTALDERESHRLIFPAVTLCNINPLRRSRLTPNDLH-WAGS
AL---GLD----A---FLRLPPSPTFD----MAQL----YARAGHSLDDMLLDCRFRGQP
CGPENFTTIFT-RMGKCYTFNSGADGAELLTTTRGGMGNGLDIMLDVQQEEYLPVWTPFE
VGIRVQIHSQEEPPIIDQLGLGVSPGYQTFVSCQQQQLSFLPPPWGDCSSASLPS-PSP-
-PYTLMGCRLACETRYVARKCGCRMVYMP--GDVPVCSPQQY---KNCAHPAIDAMLRKD
---CACPNPCASTRYAKELSMVRIPSRAAARFLAR--K-LNRSEAYIAENVLALDIFFEA
LNYETVEQKKAYEMSELLGDIGGQMGLFIGASLLTILEILDYLCEVFRDKVLGYFWHSQR
H-SSTNLLQE
>Chordat_hASIC4_NP_878267_2_acid_sensing_ion_channel_4_isoform_2__Homo_sapiens_
I---------------APGAAPRD-ATFASTSTLHGLGRACGPGPHLRRTLWALALLTSL
AAFLYQAAGLARGYLTRPHLVAMDAAPAPVAGFPAVTLCNINRFRHSALSDADIF-HLAN
LT---LPPKDR---------GHYPEPD----MVDI----LNRTGHQLADMLKSCNFSGHH
CSASNFSVVYT-RYGKCYTFNA--DPRSSLPSRAGGMGSGLEIMLDIQQEEYLPIWTSFE
AGIRVQIHSQEEPPYIHQLGFGVSPGFQTFVSCQEQRLTYLPQPWGNCRAESELQ-GYS-
-AYSVSACRLRCEKEAVLQRCHCRMVHMP------------------------DSLGGGP
-GPCFCPTPCNLTRYGKEISMVRIPNRGSARYLAR--K-YNRNETYIRENFLVLDVFFEA
LTSEAMEQRAAYGLSALLGDLGGQMGLFIGASILTLLEILDYIYEVSWDRLKRVWRTPLR
T-STGGISTL
>Chordat_hASIC5_NP_059115_1_acid_sensing_ion_channel_5__Homo_sapiens_
-----LS-KKPL-PTE----RKKF-HDFAISTSFHGIHNIVQNRSKIRRVLWLVVVLGSV
SLVTWQIYIRLLNYFTWPTTTSIEVQYVEKMEFPAVTFCNLNRFQTDAVAKFGVI-FFLH
IV---VLHLQE-GSREATDA---QNFS----IVEF----IRNKGFYLNSTLLDCEFFGKP
CSPKDFAHVFT-EYGNCFTFNHG--ETLQAKRKVSVSGRGLSLLFNVNQEAFTDN-GFVD
AGIIFVIHSPKKVPQFDGLGLLSPVGMHARVTIRQVKTVHQEYPWGECNPNIKLQ-NFS-
-SYSTSGCLKECKAQHIKKQCGCVPFLLP--GYGIECDLQKY---FSCVSPVLDHIEFKD
LHNSSCPVSCEEIEYPATISYSSFPSQKALKYLSK--K-LNQSRKYIRENLVKIEINYSD
LNYKITQQQKAVSVSELLADLGGQLGLFCGASLITIIEIIEYLFTNFYWICIFF--LLKI
SEMTQ--WTP
>Cyclo_NP_491214_3_Degenerin_like_protein_asic_1__Caenorhabditis_elegans_
------------------------------------------------------------
----------------------------------------MNPYKNSAARE------IRN
AIEANQLKKNGTPQTNDTSIYGKD-AKAMENMIFATEEEKWKISYNKSDFIMKCSFNGRE
CNVHDFVEYLDPTYGACFTYGQKLG---NNTNERSGPAYGLRLEVFVNVTEYLP--TTEA
AGVRLTVHATDEQPFPDTLGFSAPTGFVSSFGIKLKSMVRLPAPYGDCVREKT-EDIY-Q
KAYNTEGCQRSCIQKHLSKTCGCGDPRFPP-RESKNCPVDD-PYKRECIKNEMHVATRDS
KLGCSCKQPCNQDVYSVSYSASRWPAIAGDLS--------HHCLNYKREQGSMIEVYFEQ
LNYESLLESEAYGWSNLLSDFGGQLGLWMGVSVITIGEVACFFFEVFISLISSNRT-KRR
PARKSFSSSL
>Cyclo_tr_K7H9J0_K7H9J0_CAEJA_Uncharacterized_protein_OS_Caenorhabditis_japonica_tested
------------------------------------------------------------
------------------------------------------------------------
------------PQTNATTIYGKD-AKAMENIIFATEEQKWKISYNKSDFIVKCSFNGRE
CNVHDFVEYLDPTYGACFTYGQKLG---NITNERSGPAYGLRLEVFVNVTEYLP--TTEA
AGVRLTVHATDEQPFPDTLGFSAPTGFVSSFGIKLKSMVRLPAPYGDCVKEKT-EDIY-K
KAYNTEGCQRSCIQKHLSATCGCGDPRFPP-RESKNCPVDD-PYKRECIKSEMHVA-RDS
KLGCSCKQPCNQDVYSVSYSASRWPAIAGDLSG-------HHCLGYKREQGSMIEVYFEQ
LNYESLLESEAYGWSNLLSDFGGQLGLWMGVSVITIGEVACFIFEMFISIFSAKRV-KRR
PARKSFSSSL
>Lopho_Phor_aus_Phoronis_g6004_t1_TESTED
-----MKRQ----EME---GPDGLLTNFARSTSAHGLARIPGTSQ-MQRAVWALLVTALA
AALISALAIVVSVYLQYQYTEFAKKVAR-NIKFPVITACNKVPYGLLQTEQNEFRSILD-
----SEISPG-L------------NISRPRVLYEYNSKVMQVLGQNLDDFMVTCAYQGPP
C-YSNFSTFKDPYHYNCVTL----KPDE-VQ-VKVNGRGAMELVFFVGKTSLQGKHTDGT
VGIKLIIHAEGMHPKW-AKTLDVAPGHLANIAVRPREIYRLKAPYSDCIENPDLAASTNS
YTYSKELCTLKCFNKLVADACDCIP-E-PVV-DYPYCGYSYILDKIKCHTNLTERLHSN-
--QCECKLPCEELTYDTDMHLSKWPSKFTSKTITKYI--VNIENDYVQQNFLKVVIYLED
LLTVEQTEQESMNLAQLTSSVGGAMGFFLGISIVTVFEFIDLLVKSVQSLFKKK--SVDK
--KGS-----
>Lopho_Phor_aus_Phoronis_g5063_t1_TESTED
MNSE------------KNWSVKDRMKEFCESTSAHALGQTVSSGE-VKAIFWSLVFLSAL
AGCVWNIVHVVESYTSFGFSVKSKLEMESSLKFPSVTICNLNPISFSRQAR----DFLDD
----NEFHRDET-------------LDRWSELPQFNENVTEMFGHSKKDFIVDCVFQREG
CE-NNFSVTKDPNLYNCYTLEPNKNED----LLEIGFAAGLSLTLFVENRRFTGNYHTGI
VGVKVAIHVSGSHPNPNTRGVIAEVGKSTDFILRTVNRTALGPPYSPCNPK-TIES-HRE
LQYEENLCFASCLQNAIAKKCGCVSINMPIA-DLPFCGATKVTENYECVHDVIGRFLLND
-PNCNCTKPCNEVSFEVTKFQSKWPSELHQSEFIRWLT-YNSNSRFIENNFLRINIYFGD
FYVRKDIETLDMDWFDLLSSVGGAFGFWVGISVVTGVEVLELLLDCIVLFLNRR--IKKR
NQTGDDDVVT
>Lopho_annelid_Pdum_MGIC_AWC68057_1_MIP_gated_ion_channel__Platynereis_dumerilii_
------------------MALRALMQEFAGGTTMHGIPKAIRSRSISARIFWSIVCICAA
TMFCVQFAQLISKFYAFPKKVTIEI-VPAMVPFPAISLCNMRNLDIMVLNTSILNPFYMM
TVAK--FV------------DK---FQTRTLIATV-RHLVQKAGVPFKEFIVTCRYGGLA
CNRSEFTQFFDPYYYNCFTYTAPELMY-ADTTLAEGLENGWSTVVLTGQNDH-E--MASN
EGVRLVIHPPHTEPFPHTEGFDVPPGFSVSLGVKARLNLRIGPPHGNCSHI-PFGQ--GS
REYRLISCQKKCLQREIVKECGCKEISLPNHDNLKYCTQDDDYDRFLCVQNTTARLTRNM
-GQCKCFPPCREVSYDVTYSLSKWPAESFDGEAYVDIEAFDSNRKRAMKDFARLNVYIAD
SNVLKTEESQDYTQSQLLSDIGGQLGLWVGISVITLAEVLELIIDLCKFIASNH--GPYS
K-NKRNNKYS
>LsFaNaC_AAK20896_1_FMRFamide_gated_and_pH_modulated_sodium_channel__Lymnaea_stagnalis_
VHSQNIGSK----GKPPRHTALGIIAELGSESNAHGLAKIVASHDTKRKVIWALLVIIGF
TAATLQLSLLVRKYLQFQVVELSEIKDSMPVEYPSVTICNTDPISLRKIRRSN----LRS
WLTF----------------FQ---SASIRAFYEL--TEAKKISHDLQDLLIHCRFNREE
CSVSNFTYSFDGNYFNCFTFNGG-QLKEKLQMHATGPDNGLSLIISVEKDDY-N--ILHS
AGIRVVVHAPGSLPSPVDQGIDIPPGYSSSVGLKALLHSRLSEPYGNCTEG-LQGM---T
YRNTFFACLQLCKQNLIIRRCGCKSSALPDLENVTFCGVIP-TPNLECEEKVHRELNNDR
-SECQCYQPCSETSYLKSVSLSYWPVEFYQLCVLQKFKVLTEASDLIRQTMLRLNIYLED
LSVVEYRQLPAYGLADLFADIGGTLGLWMGISVLTIMELMELIIRLVGLVFSER--DEPR
RQRTHPKTSN
>AcFaNaC_XP_012938733_1_PREDICTED__FMRFamide_activated_amiloride_sensitive_sodium_channel_isoform_X1__Aplysia_californica__tested
MRNDSVSAK----VRSTQRSAISLIAELGSESNAHGLAKIVTSRDTKRKVIWALMVIIGF
TAATLQLSLLVRKYLQFQVVELSEIKDSMPVEYPSVTICNIEPISLRKIRKKN----LKD
WLNF----------------FD---MSSIRAFYEL--SDAKKISHDLRDLLIHCRFNREE
CTTENFTSSFDGNYFNCFTFNGG-QLRDQLQMHATGPENGLSLIISIEKDEY-N--ILHS
AGVRVVVHAPGSMPSPVDHGFDIPPGYSSSVGLKALLHTRLSEPYGNCTED-LEGI---T
YRNTFFACLQLCKQRRLIRECKCKSSALPDLENITFCGVIP-TISLACEARVQKQLNNDR
-TECGCYQPCSETSYLKSVSLSYWPLEFYQLSALERFKILAEASDLIRQNLLRLNIYLED
LSVVEYRQLPAYGLADLFADIGGTLGLWMGISVLTIMELMELIIRLFALIFNER--EVPK
APGGDGQHNF
>Placozoa_TadNaC1_XP_002114386_1_hypothetical_protein_TRIADDRAFT_58138__Trichoplax_adhaerens_
NAKDDNDDSSVFEANQNLHISSNY-DRFALQTSCNGIIRIF-GRGGVRHAVWFLLTLTMT
ILCIITCVQRYDYLFTYPTNTAINYTVSKKLKFPAVSVCNFNRFRFSSLEYGDWH-RIGY
LV---LFTTTD-TGKEWNDLFE-ITFD----ITQF----LNVKSNQAEVFIKHCTWNDQP
CSIENFTRIYT-DYGSCFTFNAG-VDAPILYQKRPGSRYGLKLILNIEEEEYTH--PDPD
IGIKFRVHNQFEPPDINAEGIAVPPGYHAYTKLLYTESDFLKPPWGNCGQK-KLK-YFK-
-SYSRASCQLECLADSYRRRCDCRTPYMP--GSSPICSPEHI---KKCVTKYLGLSTPE-
-FTCNCPNDCRIKSFNPHVTYAEIPLRQTSRFAAH--R-YGLNELYIRDNYVFLDLFYDD
LSYTTFKEKKAYDVNQFISDIGGQLGLFLGGSFLTFWEIFEWSQIKFLVIRKIIHEKGRR
RTSTPEDTER
>Placozoa_TadNaC2_MK547543
-----MDTH-------PRSKSINL-KKFAERTTCHGLGHIVDQDVPVRRYLWSIVTLAAS
VGCMIGCIQLLQYVLSFPTNIDIEIIHQDSLIFPAVTICNFNQLTKTALSEED-NRHLQT
FL--RIYHRKGADLELATSF---VDFH----LQNL----TQDLGHRKDDIIVSCLWDDQV
CGPENFTTIFT-IYGNCYTFNSGAKKEGMLSQRGKGSAHGLRLVLNIEQYKYSG--GSPD
AGIRFAVHSTADLPEMDAEGMSIPPGMHAYASIPGADIEGLPKPWGQCGSQ-KLK-YFD-
-HYSVSSCRREKEIDFILQRCGCVEPHHA--RNLTPCSPEIM---LECVLPLMSSSNPVS
VNASVCPVACVQTEYNVEVSYALIPSQVVVNDISD--Q-YNVTK-FIRENFAFLDVYYKD
LYLFKTIQKQASGFVAFLSDIGGQLGLFVGGSFLTMFEFFEYIYDKCFQQTKRSKRREKR
RPSVRGNLST
>Placozoa_TadNaC3_MK547544
R---QSQDSDFFSRQSPLNISYQH-EDFAKRTSCHGISHVFDDETPLRRLSWVFLTLAMA
TICIIQCADRMIYLISNPTKIVIKNEIPPRIRFPTVTICNFNRFRNSTINESNHY--LQY
LL--RLMNAPQ------NDV---NTND----DLDL----LSKVGIQRQILIRYCNWDNQS
CSAENFTLTYT-KYGNCFLFNGQSADNEALYQKRIGRSHGLRLAFNVEADQYTT--PEPD
VGIKFRIHEPDEPADIEAQGVAIPPGYHAYVRLKYNEAKFLRKPIGKCDSR-PLQ-YYD-
-RYTRSGCKLECKTNKSIEVCGCRALYMP--GSAPFCTAHQI---NQCMTNNIEEINN--
-SSCYCPTACLWTSYDPAVSYSMTPTETITSEEAPL---FGLNLDYMRKNYIFLDIFFER
LRYNTAIQELGYTFNAFLSDIGGQLGLFIGASVLTMLEIGEYFLTKLKNLCKIIKRSQNE
YEPNTTFEEN
>Placozoa_TadNaC4_MK547545
-----------------AKEDLSM-EKFASTTSCHGISHVYQNDSGLPRMIWLILTIAAT
AVCISQCIIIIYDASQLPTRITFSDVSANSTVFPSITICNTDNSPRDALPESDLK-YLSI
LL---TQSTEN-QVQEAARF---DKFD----YENY----IRTSSAKLENMLLRCQWMNRP
CSLSDFTSIVT-DYGNCFTFNPGTKDLPLKNQTVPGEVYGLRLAFNIGQYKYYPD-NRPD
AGIRFTIHYHKEPPNLLAKSIIAPVGSHTYVSFTRTYHKKLEKPWGECGSR-KLL-FHE-
-FYSHVACIDEVSAIYASTLCNCSIIGAF--GPYGVCDSVKF---ITCIVPILAKARVQA
NNIAACPVACETYTYPTVISYGNLALIPISSLITN--Y-LNVSGIFVRDNILYLDIYYSD
LHTNAIEQKRATGFAEVLSNIGGQMGLFIGASIITIAEILQYLIRIFYNKSFNKPA--SK
EDQNRKSSSV
>Placozoa_TadNaC5_MK547546
----MTTNP----SDDNSLA-SDL-EHFANVTSCHGMIHIFDHKTSLRRYVWGIATFAAF
TACIIGCINLLHNLLSHPTNISVKIHHTNKMLFPTVTLCNFNQFSRTLISHKDI-RHLDT
VL--SAYNHDHTDLKEAEDF---GHFD----FSQY----NQELGLQKEDLILSCTWNGEK
CGSKNFSRVFT-SYGNCYTFNGGSANHPLLNQHGRGAAHGLSLILNIEQYKYTP--GAPN
VGIRCSIHYYKSLPRMESQGIAIPPGAHAYAAIPGTEVTNYKKPWGQCGEK-KLK-YYK-
-YYSMSACLHEDETLFAETTCQCRDPRLP--GNEKACTPIQM---LECLIPAMSRYREQD
RNLSSCPEVCERVEYVPQVSYAKIPAKIMAEEIAS--K-YNLHQ-FIRDNLVFLDIFFKN
LYNTTTTQARDASFSQFLSNVGGQIGLFIGGSFLTLLEIVEYIFDKLAQQRSRYRHEWKK
IYTSYHNGNA
>Placozoa_TadNaC6_MK547547
-----------------AKGKIDH-ERFATTTSYHGVAHIYDSNNSKTKSIWIILVILAT
AICISQCVIIIYNASLLPTRMVIRKRLMNSSVFPSVTICNTNDFDYTGLPANDLN-HLSS
IV---AIYGFT-AADDAIQF---DDFQ----IDNY----TRMAGHKLKNMLLSCTWMGEP
CTVNDFTNIIS-NGGSCFTFNPGTNAIPLKNQTVSGNINGLRLILNVEQYKYYSP-QAPD
AGIRFTINYYKQPPNFISKPYYAPTGFHTYVPITLHRDKRLTKPWGECGEL-LLK-DHS-
-YYSRDACLTEYASELAALTCNCSSSGQT--AT-NSCNGAKF---LTCIIPSSFVIRMSL
SNLSVCPIACETYSYPTEISQSSLGTFAFSRVLDS--V-INISTIFIRDNIVYLDIYYSD
LRVTETEQQEDTGFSKVLSEIGGQLGLCIGASVITLCEIIQYLIGKFFTSEKKTNL--RQ
NTYNRNSPDA
>Placozoa_TadNaC7_MK547548
-----------------DEEKISE-ERFATTTSYHGWAHIYDGNNGMTKIIWMILVILAT
AACISQCIIIIYNASKLPTRMVIRKQLMNTSIFPSVTLCNTNDYDRSALPAADLY-HQSA
LV---AIYGSG-KTNAAINF---GNFQ----FENL----TRVAGHKLSNMLLSCTWMEQP
CYATDFVNIIT-DGGSCFTFNPGTGNLSLKNETVSGNSNGLRLILNVEQYKYYSG-EQPD
AGIRFTTHYYKQTPNFISKSYYAPTGFHTYVPITLQHDKRLKKPWGQCGEE-ILV-YNS-
-FYSRDACLSEYAGRLASYICNCTFEPQI--AS-NPCNGTQF---LTCITPLASKFRQDL
SNLSICPIACETYSYPTEISQSALAALAFASSLDP--L-INVSGIFIRDNIVYLDIYYSD
LHLTQTLQEEDTGFSKIISELGGQLGICIGASALTICEIVQYLIKKYFASNKKSKS--SS
TNHDKKPFET
>Placozoa_TadNaC8_MK547549
-----MSQSSDHDSDEDFRWRPSI-ENFPFSASFHGIEHIYEGRYGTRKILWILLVAATM
IACFVFIFIQIAHYSAFHTTTKSTLVYEKQLAFPAVTICNYNSFRRSAVTANDLI-HMAY
LV---AYRLNQ-GEKERQKIYD-KKFN----YQLF----VERVGYHASQMIKSCHFRGLK
CGPKNFSNVLT-SYGNCITFNGPKESNPKLYQKNPGAHQGLELLINIQEYEYTGS-DRPD
IGIKFVIHERHYPPDVTSQGKAVGPGSHAYASVKYKTISNLPSPYGHCGSK-KLA-FYK-
-KYTYAGCQISCKTEYVQKKCGCRAPDMP--GQIPVCSPQKM---IECVSPNLEKLITIN
-KVCICPIPCHIVHFDTTISYAKIPNPQMAKDLTE--K-INKTAFYISQNYILLNVFFDD
LYYEKTVSTPVYTFTSLLGNIGGQLGLFVGASVLTLVEIIEFGFYRSRGVIRRS--DWKQ
NLSRSREVTA
>Placozoa_TadNaC9_MK547550
-----META-------NND-ITN-LKDFANATSYHGFGQFYKPQTTYRRYFWMLLTVVAT
SACILQSSRIVIAAFQYPTKITSKVRYSNSSVFPAVTICNSNYLDKTKMDP----DILA-
VVNS----SNYN-------------FGQHADYGFF----ARAFGFKLKDIILECTYHNFN
CL-NSFTEVVEPNFGLCYQFNAGQNGNSFHRQVGRGPSFGLQLVLDAEQYKYST--YRYQ
AGFIIAIHDQFETSSMTINEISVGVGRYTSISLHQTLIEKYKPRWGECDDQ-EL--FYR-
--YTREACKQEKESLYVMNLCKCRFKEVSES-NYTICTTFDT---ITCVIPQLDLASRYR
-IS-SCKIACARKLFPKTISSSSIGTLAYGNILNKRLTKLGLSQDYIRDNIVQLDVFFSD
LAHTTVQQEQDITPEEVLSNIGGQLGLFIGVSMLTVCEIVFYIFDKMQY---RR--NRDN
RQMKKSKVNN
>Placozoa_TadNaC10_MK547551
MPT-MSQHNGGISVRK-KRLLAITVSRGFEDCGAQGISNMARAQTTQARILWAILTIAAI
SLCTVMAVDLIQKYYRFEYDVTLKISFKPQLDFPVITICNLNPMLRSEMIKRPI---KP-
-LYGSSLSNNTV-TATPTGKFNSHEHLFSEISAELTDQRMYELGTQASNFIAKCTFKQKP
CAANNFSISFNYLYGNCFSFNTGNRGKRIESVNYPGPLFGLQLYLDINKNEYISRE-VPT
AGVRIAVTPQGVRPNPEDEGFDVPPGALTSIGLKMRNISRLSRPYEGCLKHPPTLNIYES
DRYSYKGCIKSCIASLQNKTCGCIAARYSF-KGLKVCSLKN-ETEINCQSRLQNRFIAGK
I-NCGCVRACNEQSFEATTSQAQFPSEVNNNDLLEYFDLLKTVTPFLRENLVAVNIYYEE
LNFETIEQTPRYSEIDLASDIGGVLGLWIGISVLTVFEFMEILVDSLLIIFGKEKI--AS
RRNTITEFKA
>Placozoa_TadNaC11_XP_002114391_1_hypothetical_protein_TRIADDRAFT_58144__Trichoplax_adhaerens_
----GSKSENPRKSNG-DIVSFDL-ENFATSTTCHGVAHIFETKGS--RSMWFGITLVST
IACLVQCCIIVYDASLYPTRVNIKVKYNTQSLFPSVTLCNTNLIASIDNTREELK-YAML
LY---HYYAKN-ELQSAENF---KNFS----LEEY----VARYRFKAEDMIVSCQWGEEP
CGSANFSQVIT-DYGTCYTFNSGQKGYPLLYQTISGSSHGLRLAINVQQYVYPTL-LTPD
AGIRLSVHHYNEIANMGSRGVFVPPGMHGYIAITDTHLSNLGPPWGECGQK-NLQ-YFR-
-YYSRSACRREFEANLAAQQCNCSYQQ------------------------ATVNTENKK
TN-SFCPYPCQQTEYPIILSYAGIATNAIIDSSSH--N-GKLANLFIRENLIYLDVYFRE
LITSTTTESKATGYAQVLSDVGGQLGLFIGASIITLCEIITYLCDRCERKKREKRESQMI
RDVEKKDLQT
>Placozoa_HhoNaC2_TR15906_c0_g1_i7_m_30554__Hoilungia_hongkongensis_
-----MDT--------PRKESINL-KKFAERTTCHGLGHIVDQDVPPRRYWWSVVTLAAS
IGCLIGCIQLLQYVLSYPTNIDIEIEHQDSLVFPAVTICNFNQLTKTSLTEED-NRHLET
LL--RMYHHKGSDLEIASSF---TDFH----LQSL----TDDLGHRKNDIIISCLWDGQV
CGPENFTTTFT-IYGNCYTFNSGKPNHSLVSQQSKGSAFGLRLVLNIEQYKYSG--GSPD
AGLRFAVHSVDDLPEMDAEGMSIPPGMHAYASIPGVDIQGLTKPWGKCGQR-KLK-YHD-
-HYSVPSCKRELEIDYILNECSCQQPHHP--GNSTHCPPFLM---FDCVLPALGNFRASN
MIASKCPVACIEMEYNADVSYSLIPSQVAADEISQ--K-YNVST-FIRQNLAFLDVYYKD
LYTSKTIQKEVGGFVSFLSDIGGQLGLFVGGSFLTIFEIGEYIYDKCFQQTKRKQRREKR
RTPIHANLSG
>Placozoa_HhoNaC11_TR28363_c2_g1_i3_m_60033__Hoilungia_hongkongensis_
-----MDTKQQHSNED-DSASVDL-EDFATTTSCHGVGHIFTNAGS--RSMWFTITLICS
VACICQCFIIVYDASFFPTRVNIKLEYNIESLFPSVTICNTNLIASLSIGDVEYK-NALT
LY---YYYIND-ELDEAEKF---KNFT----IHDY----IVKYRFRIEDMIISCQWDSNP
CGPQNFSQVVT-DYGICYTFNSGQGQHPLLYQRASGSFHGLKLILDVQQYLYPTY-QAPD
AGIRLSIHSFNEIPNMDSQGVFVPPGAHSYVSITSTHFTSLKPPWGQCGDK-KLK-YFS-
-HYSRSACRREFEVDIAADMCNCSYHHHQ--SKKPICSTRQL---FECVLPKLTNGEGKV
NN-RYCPHPCQQSDYPMVLSYAGIANYATLQMAHN--N-SVLANLFIRENLVYLDVYFRE
LITSLTIESKATGYAQVLSDIGGQLGLFVGASIITLCEIITYFCDRCKRDKREKQT----
NNNKPKNKES
>Placozoa_HhoNaC10_TR2949_c0_g1_i6_m_5640__Hoilungia_hongkongensis_
MPT-VSQHNGGISARK-KRLLAITITKGFEDCGAQGISNMARAQTTQARIIWAILTIVAV
AFCIVMAVDLIDKYYRFEYDVQLEISFKPQLDFPVVTICNLNPIKKSEMLTRPA---KP-
-LFA--------GTSTPTGPFDSSENLFSEINAELSNQKMYDIGTKASEFIAKCTFKQKP
CAASNFTFSFNYLYGNCFSFNTGTRRQKIESVNYPGPLYGLQLYLDINKGEYISRE-VPA
AGVRVAITPQGIRPNPADEGFDVAPGSLTSIGLKMRNITRLSKPYEGCLNNPPSLTLYET
AKYSYKGCIKSCIASLQYNTCGCIAPRYSF-KGFTICKLSN-KTETNCQEKLEREFINGK
I-KCGCVRACNEKSFEATISQAQMPTEVNNYELLEYFSVLKNVTTFLRENLVSLNIYYDE
LNFETIKQTPRYSSVDLASDIGGVLGLWIGVSVLTVFEFAEILMDTLLIIFGKEKI--AS
RRNTITEFKA
>Placozoa_HhoNaC3_TR31058_c1_g1_i2_m_67045__Hoilungia_hongkongensis_
R---GSQEDDDSQHRSSLNISYQH-EEFAKSTSCHGISHVFDDSSSMRRLLWMILTVSMT
VICLIQCIDRVLYLASNPTRIVLEYNMPHQIRFPAVTICNYNRFRNSTINQSNRH--LPH
LL--RLMS---------VQI---DRQD----DLKL----LAQVGEQADIFIKYCIWNNQS
CSAENFTLAYT-EYGNCFTFNGDLVGNATLYQKHAGRSHGLRLVMNIEADEYTT--PEPD
IGLKFRIHEPDEPPDIEARGVAVPAGYHAFARLKYNEAIFLKEPFGKCNSR-PLQ-YYH-
-HYTRTGCKLECKTNRSIEICGCRTLYMP--GSAPICTDKQM---NQCFIHNLDKIEN--
-GECYCPTHCIWSSYDPKMTFAIMPTETITREIA-----LGISADHLRKNFIFLDIYMEK
LKYRTAKQDLSYTFNALLSDIGGQLGLFIGASILTMLEIGEYLMTKILSLCKTLHRKQSR
NEQTSNLKNN
>Placozoa_HhoNaC9_TR3133_c0_g1_i7_m_7432__Hoilungia_hongkongensis_
MNVK------------SQN-IKN-LKEFAEITSFHGFNQFYRPKTSYRRYFWILLTLAAT
AVCIVQSSRILATAYTFPTKISSKIRFKDKAIFPAVTICNVNLFQRTKVDPNS--SVMNV
IYGS----VNLT-------------YGAHADLADF----AEFYGYELKNAMIQCKFHNQD
CS-ENFTEVFDPNFGRCFQFNAGANNTSFYEQEGRGSRFGLQLLLNAEQYKYTR--NRFE
AGFLIAVHDQYEPHGMASNGISVGVGAYTGIVLQENLMKYLKPRWGECDHQ--L--LFT-
--YTREACKYEKEAFYVMELCKCRLKSVPES-NLTLCTTTDS---LTCTIPQLERASRYS
-LS-SCRIECYRKLYPKTISTSTLASLAYANYLDSTFSQYGVT-QFVSDNIVEVDVYFAD
LIDRIVEQEPDASVEVVLSNIGGQLGLLVGVSLLTVCELIFYVFDKIKY-LNGR--SPRT
SMEKNTAELT
>Placozoa_HhoNaC5_TR3219_c3_g1_i1_m_8097__Hoilungia_hongkongensis_
-----MNNS----PDD-SLA-SDL-EHFANVTSCHGMIHIFDHKTSLRRYVWGIATFVAL
TSCIIGCIQLLQNLLSHPTNISVKIHHTNKMLFPAVTLCNFNQISRTLISAKDI-RHLNT
VL--SAYNHDHTVLKETEEF---GHFD----FSQY----NKEIGLQKEDLILSCTWNGQK
CGPKNFTRIFT-SYGNCYTFNGDSSKQALLQQHGRGAAHGLSLILNIEQYKYTP--GAPN
VGIRCSIHYYKSLPRMESQGIAIPPGAHAYAAIPGTEITKYKKPWGQCGYK-KLK-YYK-
-YYSMSACLHEDETLYAESICHCRDPRLP--GKEKVCSPTQM---LECLIPAMARYREQG
KNLSSCPEVCERVEYVPQISYAKIPSKIMAEEIAL--K-YGLHN-FIRDNLVFLDVFFKN
LYNTTTTQGRGSSFLQFLSNVGGQIGLFIGGSFLSVLEIVEYVFDKLAQQRSRYRREWKK
MYDSDDCRET
>Placozoa_HhoNaC8_TR7882_c1_g1_i1_m_16465__Hoilungia_hongkongensis_
-----MSQSSDPDSEDDFRRRPSI-QNFPFSSTVHGIPHIFDEKYGTRTILWILLVATAV
VGCFAFIIIQIVRYCQFHSTTKTSLIYAKQLEFPAITICNYNSFRRSALTANDLV-HMAY
LV---AYGLDD-TKKEKEKIYD-KKFN----YQLF----VERVGYHASDMIKSCHFGVEE
CGPKNFSNVLT-TYGNCITFNVGGVGKP-LHQKFPGSNHGLKLLVNIQEYEYTGT-DRLD
IGIKFVVHEKNYPPDVLQQGKAVGPGSHAYASVKYRTISNLPAPYGKCSSR-VLP-FYA-
-QYTFAGCHICCKTEYINDKCGCRAPDMP--GEIPVCSPQVM---LQCVRPELVHFQSEE
-KVCDCPIPCFTGHYDTTVSYAKIPNPQMAKSLAV--T-MNKTE-YISQNYLLLNIFFDD
LYYEETTSLPVTTFSSLLGNIGGQLGLFVGASLLTIAELVEYGFYHSRGAIRRY--QQKR
NQSDIAKQTS
>Placozoa_HhoNaC1_TR8933_c0_g1_i1_m_19478__Hoilungia_hongkongensis_
----QIDSDDVFEAESHLNISSNY-DRFALQTSCNGIIHIF-GRGGIRHGIWFILTFTMI
IFCISTCIQRYDYLISRPTSTVINYTVSDRLKFPAVSVCNFNRFRFSSLEYDDWH-RIGY
LI---LFTSTD-TGEEWNDLIE-ITFD----ITQF----LNVKSNQAKIFIKHCTWNNQP
CSINNFTRIYT-DYGSCFTFNAG-VKAPILYQDRAGSRHGLKLILNIEEEEYTH--PDPD
IGIKFRVHDQDEPADINAEGIAVPPGYHAYTKLEYTKSDFLKPPWGNCGEV-KLK-YFK-
-SYNRASCHLECLADSYKGQCSCRTPYMP--GPFPICSPEHI---KKCISKYTGKNRSR-
-VTCHCPNDCQIKSFHPQVTYAEIPIQHITAATAH--R-YGINELYLRDNYVFLDLFYDD
LSYTTFKENKAYDENQFISDIGGQLGLFVGGSFLTFWEIFEWSQIKFLVIRKIIHEKGRR
RTSTPEDTER
>Placozoa_HhoNaC6_7_TR9228_c0_g1_i2_m_20240__Hoilungia_hongkongensis_
-----------------SQEKFNH-ERFATSTSYHGMAHIYDGQTSQTRSFWLVLTLIAT
GACISQCVIIILNASQLPTRIVTKTVLQNSSIFPSVTICNTNDYDRNSLSSSDIQ-HLST
IV---FVYGYD-RFEAAISL---KGFN----YELF----LRRAGHKLENMLLSCTWMGRP
CSIEDFVNTTT-AAGSCFTFNPGSTNTSIKNQTASGNANGLRLILNIEQYKYYPA-GQPD
AGLRYSLHYYKDPPNLIAESYYAAPGFHTYVPMTLKREKRLKKPWGDCEEL-SLK-RYQ-
-FYSRYACLNELSAKYASESCNCSYQDNE--AP-NPCDGVQF---LSCIIPTAGYYRTQL
SNLSVCPIACETFSFATEISQSSIASQAFNSAIDS--F-INVSGLFIRDNIVYLDIYYRK
LDMTQILQLEDTGFSKVLS---------------TVCIYLQITFTQ--------------
----------
>Cnidaria_HyNaC9_NP_001296667_1_acid_sensing_ion_channel_1_like__Hydra_vulgaris_
-----EDEKKIK-SPHRNDRVKEHVAHLIKNVSFHGLSYVADKRNNFRRAIWFLITVGAF
IYAVEKVYESTVNYFSYPFKTARMKIYVNELNFPAVSFCNLNDFLFSKLNGTKLDESILY
--------PDD-----PEKV---SEIE----ISNI----TSDATIRLDQMLVDCEFEGKK
CTHENFTDFWT-MQGLCFTFNSGKNSHSLLKVSGVGVLRSLKLTINVQHYEYYRD--EMA
GGIHLMIHGQDEEP-VKMQGQIVSPGYSFYVKVEKKTIMNLEKPYTECGTV-KLK-YFD-
-RYSMHTCWLEQLTDYVNKMCHCKDFFMP--GNIPYCSLPEL---QNCTWIEWAKFNKDK
M--YKCPLPCKIDLYGVSLSRALFPTTQYSSILAEQQS-IVHNITFMRDNLLRFIIYYDD
LSYEVLEQKPSYETLVWLGDIGGQIGLFIGAGVMSYFEFLDCLAIVIYTRFFQKFTS---
----------
>Cnidaria_HyNaC2_CAL36110_1_hydra_Na_channel_2__Hydra_vulgaris_
----KARFARRM-EKIERMTVKQIFNRYVQTSTLHGFRFIFMDTFIVRRVLWTILTLTMA
TIFFKELRNSINLFYEYPFTTTSTIQYEPSLTFPAISVCNLNHFLLSKIKKSKLKPLYDQ
----LPFDNNL------FDI---QGEE----LYSI----LKTSSQSIDEIFLSCEWKSRP
CKPNNFTVYSG-LYGSCYTFNPGVSGYPLLSLSETGVNMGFKLELDLKSKDSLQG--IQE
IGAIVIVHHQQETP-VLQAGFVVSPGFQTFVEIKVRQTENLPPPYTKCGSK-PLK-NYQ-
-IYRQSSCFLEQLGDAIETKCKCKSSFMA--GNIPYCSLRQT---VTCLMPTIYDFDRKT
--NNNCPVDCETIQYLSSLSYARFISNVTYLSK---SK-NSMSPKYIEENIVAVQFFYQE
MKKEKVKQEPSYDFYKLIGDVGGQLGLLLGASVLTLVEFVDLFIFTLYHQLLRLSK--KS
----------
>Cnidaria_HyNaC7_CDG50528_1_Hydra_sodium_channel_7__Hydra_vulgaris_
----RIRLKERM-RKIERLTVKQIFKRYIESSTLHGFCYVCMDTFLGRRLIWAVLMILGA
IYFIFKLRYGIKEYFDYPFSTLSTVEYVDDLLFPAVSVCATNSYIASQVYTNQLNTMYKE
----LPLDNNQ------YNI---PGDE----LVKT----LKNSSLTIESLLKYCDWIMQN
CGALNFTSYFN-YKGQCHTLNSGAKGHELLKVSDVGISHGYELVFDLQTNEVIKN--YQL
SGMRIVIHDQVFPP-QLVDGFFISPGFKTYIKLGITQSQSLPPPYTECGQK-KLK-YYA-
-IYSQRLCLLETLTDFTGDLCGCRDVFMP--EGLPFCSLQEL---YSCMYPAKESFSEFT
M-RKECPSDCEERTFSYELSEARYLHNPPIGLSLSREK-KSLTPKYIESNIISVILFFGD
TRIDYHEQEATNDFFQFLGNMGGEFGLMLGASLLTFVEFIDLFIVLLYHQMLRLYN--RK
IP--------
>Cnidaria_HyNaC11_NP_001296594_1_acid_sensing_ion_channel_1_like__Hydra_vulgaris_
-----KDEKNIQ-TIQRNKKIREHISYMIDNSSFHGLSYIFDKRHSVRRTIWFFITIAAF
AYAMQKVYESTMNYFSYPFYTVRMRMYVNQIDFPAISFCNLNDIKFSAMNGTIVDDAVVT
--------QN-------HEI---TGEE----YRSY----NQAARHTLNEMLVDCDFEGKK
CSHKNFTEFSW-MQGSCFTFNSGKPPHTLLKVKGAGINRSLKLTINVQHYDYYRD--KMD
SGIRLILHGQDETP-VKMSGLTVPPGFTTYIQIEKKTIINLEAPYTKCGSV-KLK-YFD-
-SYSMHTCWLEQLTDYVYKTCNCKDYFMP--GDIPICSFDLL---YNCAWPEWETFDKQK
L--YQCPLPCKIDSYEVSLSRALFPTGLYASSLANDYI-ALKSKTFMRENLLRLVIYYDD
LAYELVEQKPSYNTLLWLGDVGGQIGLFIGAGVMSYFEFIDCLAMVIYTRFFEKISKNPT
TV--------
>Cnidaria_HyNaC8_NP_001296668_1_acid_sensing_ion_channel_5_like__Hydra_vulgaris_
-----LPGANHD-TVDRNQSINDYLSDMAVNSSFHGINYICDSTYKVRRIIWIVVTLTAM
LYAMREVYESTRKYLNYPVSTVRMKIYVDDLEFPAVSLCNLNDVRMSIVNGTSFDNALID
--------QN-------AQI---SADD----ALMI----AREARHNLEDMLLECKFNGRS
CSAKNFSEFNW-MQGRCFTINSGKPGHSRLSVKGTGIKRNLELILNLQHYEYYRD--EME
SGIHFILHSQEETP-VRMRGPIVSPGFTTYFRINKIKTKNLKYPYTRCGSL-NLK-FFK-
-GYSKQLCWLDQLTDYVNSKCGCKDFFMP--GNISICTFSTA---FGCMWPAWEEFEKKK
I--SNCPLPCDADTYGQTVSRALFPSNEYKKSFIKNID-VYGNKKFMRDNLLRIVLYYDD
LSYELLEQKPSYDLLSWLGDIGGQIGLFVGSSAMSYFEFLDCLIMIIYAKYFKQYK----
----------
>Cnidaria_HyNaC4_CAL36113_1_hydra_Na_channel_4__Hydra_vulgaris_
----PINTNKIK-TPRRNNKTKEYVSEMIDNSSFHGISYIAGKENHIRRTIWLLITMTAF
GYAAQKVYESTVNYFSFPISTTQMRIYVNEIDFPAVSFCNFNEFRLSKMDGTKVDQAILN
--------PK-------LQV---TAEE----YRNV----TFGAMFDLKEMLVDCEFNGIP
CSDENFTMFSW-MQGRCFTFNSGKFPHKLLKIGGAGMKRSLKITINIIHYEYYKD--EMD
AAIHMIVHGQQDTP-LKMRGPTLSPGFTTYIQLEKKMIINLEAPYTKCGSL-KLK-YFD-
-SYSLDTCWLEQLTDHVHSVCKCKDFFMP--GDIPICSLNDA---MSCMWPEWARFDQLK
M--QNCPLPCVIDSYKLSLSRALFPSPQYADSLTNSPN-SIKNISFARDNLLRFVIYYDD
LSYELIEQKPSYDTLVWLGDIGGQIGLLIGAGAMSYFEFIDCLFLVIYNQFFKTYR----
----------
>Cnidaria_HyNaC5_CAX62741_1_hydra_Na_channel_subunit_5__Hydra_vulgaris_
-----MPQKKKL-KEIERLNAKEIFSRYIEASTLHGYAYVCSDTFYIRRVLWAVLMLLGG
IYFVFKLKVGIIEYFQYPFSTLSTEDFPEVLTFPAISICPINNFNISRVQNSILKQLYDA
----LPLDKNW------FDI---PGNE----LADI----LKRSSLQIDKMHFYCDWISRP
CGIENFTEYFN-FKDLCFTLNSGKKGFNLLSVDHEGLTYGYELGLDVHTNEIISS--YPY
NGIKLIIHNQQESP-VMSDGFVISPGDRTFIKMATVEKKSLQPPYTECGSV-ELK-YHS-
-VYNRRACLLELLTEYLGLKCGCRSLYMP--DGMQYCSLKET---FTCMFPAQESFNEYE
-MGKRCPVECNSITFKHELTYSRYQPQSVSVPLMETVK-KNMGYNYIRENIIFVIFFFGD
MKKEVHEQEATFDFYQFLGDMGGEIGLMLGASLLTFVEFMDLLIFFVYHQLLRIQS----
----------
>Cnidaria_HyNaC10_NP_001296656_1_acid_sensing_ion_channel_1_like__Hydra_vulgaris_
-----KVEDKIK-SPQKRRTIKQYLAYAGENISIHGLSHVFDKRENICRTVWLLITIAAF
GYAVQKVYESTLNYFSYPFSTARMKIHVNQMDFPAVSFCNLNDFRYSATKGTKLDKAILS
--------ND-------KKI---SGEE----YLNI----TLKARHKIEEMLVDCEFDGNK
CSVHNFTEFNW-NQGLCFTFNSGKFPHSLLKVNGVGMKRSLVLTINVQHYEYYGD--ELD
AGIHLILHDQEETP-IKKRGPVIPPGFTTYIQVEKKTILNLESPYTKCGSI-KLK-YFD-
-SYSMHTCWLEQLTDHVYKICKCKDFFMP--GEIKVCSFEVL---ENCTWKEWAKFDNYK
L--HTCPLPCKIDSYEMSLSRALFPTARYASSLANRLN-TVKSISFMRENLLRVVIYYND
LSYELLEQKPNYDTLVWLGDVGGQIGLFVGAGVMSYFEIIDCLVLIIYTRFFQKFKINSI
RN--------
>Cnidaria_HyNaC3_CAL36112_1_hydra_Na_channel_3__Hydra_vulgaris_
-----EEEKNTQ-HPRRNKKIKEHISYMIDNSSFHGLSYIFDKRHSIRRTIWFFITIAAF
VYAMQKVYESTMNYFSYPFYTARMRMYVNQINFPAVSFCNLNDIRFSVMNGTIVDDAIIN
--------NN-------QEI---TGEE----MRTF----IQAARHTLKEMLVDCDFEGKK
CSYENFTEFSW-MQGSCFTFNSGKPPHTLLKVNGAGINRSLKLTINVQHYEYYRD--KMD
AGIHLILHGQDETP-VKMRGLHLPPGFTSYIQIEKKTIINLEAPYTKCGSV-ELK-YFD-
-SYSMHTCWLEQLTDHVYKVCKCKDVFMP--GDIPICSFDEA---FNCMWPQWETFDKLK
L--YHCPLPCKIDSYAVSLSRALFPTARYASSLANEHM-NLKSNTFMRENLLRLVIYYDD
LSYELLEQKPNYDTLVWLGDVGGQIGLFIGAGVMSYFEFIDCLAMILYTRFFEKFTK---
----------
>Cyclo_ACD_1_NP_491295_2_Uncharacterized_protein_CELE_C24G7_2__Caenorhabditis_elegans_
LSP-SGESSTPP-NQSLRKSIKRETQHFCETTTMHGPKRIFQGKR-WATLFWLIMVSCSL
GLLITQVFILASEYLSKPTVSDVSLINEDGMDFPLITICNLNPIRKTYVNEKT--EVI-N
YMMKTLIGADRPEGNEELK-YK--NFT----VDSF----FMNSGFSCPDIFK-CSFQGEI
C--TLSTEVLT-PLGKCFTLDLSSSTKAMHKQTEPGIQAGLAITLDAHLEEFSNGMNSFV
NGFRYFVHPPNTIPHLSSDEFTVSPNTVAFSAISSDRYVLLTHQWGNCTENDGIQ-S--N
LSYSSGNCLSLCKAKFYMENCGCTPALYNI-NNLKECTPYET---TTCLDNILAKP-NET
-GKCACAQQCNSLVYRAYNSYGSQFSAGAFHYLKS-----EWTDGHMRANFQMINIFYRD
MSYTEYNQVQDASVTQLLSDIGGNMGMFLGMSVITITEICLFFSKMFWLGFSKKRRMYSK
RVTHEREVCE
>Cyclo_ACD_2_NP_001309477_1_Uncharacterized_protein_CELE_C24G7_4__Caenorhabditis_elegans_
STKPSLSGEEFENKQFGKKSAFRETKHFSSTTTMHGPKRIFYGKG-VARAFWMLIVGLAL
AMLCFQIFILLQMYFSKPTLSQVSIVNEGGMDFPAVTVCNFNPIKKSYVREVS--DLL-E
YLLQFLFSLDRHETHDEAE-YQ--DFQ----IIKF----LRTAGYDCGEMFM-CYFGGRR
C--KYMKQKVT-SLGKCWELDLRNLAPEMRKQISPGSEAGLQIVVDAQLEELNDDADIYE
NGFRYFIHPPGTNAQLTSEGISVSPSRTVYSAIKTVTHNLLRGNWGNCSENEGYN-T--F
LSYSASACRALCIAQFFNDTCGCAPFTYNV-GRKKICAPYES---ITCMDNHMLKK-VGT
-DYCECHMECQSTSYTSYNSYGDGFNRGSLEWLKK-----NKSETHIKNNVAVINIFFLE
MFYTSYSQVQATSLTEILSDIGGNMGMFLGMSVITITELSLFFSKIFWIMVSKRRRMYSK
KTEKEHQLDE
>Cyclo_ACD_4_NP_505230_1_Uncharacterized_protein_CELE_F28A12_1__Caenorhabditis_elegans_
-------------RKLLRKSVYQETQHFSTITTVNGPRRIFYGKR-SAQIFWILVVISIL
AFLVYQIVILIQYFYSKPTLSQINITNEGAVYFPSVTVCNLNPVKTSFIKKSS--DLL-N
YLLAYMFNANIFRAHLNAL-YA--DFE----IVNF----LNSAQFDCDELFE-CFYGGKQ
C--KYMTQSIT-SLGRCWELNLRNETDALTKKGRSGTKTGLQIIANARQSEFH---SFQE
NGFRYFIHPPHVSPDLAAEGITVSPSRVVNSAIKTVLHDLLHENWGNCTSSEHYN-T--N
LPYSSSACQALCVSNYFKKLCGCSPYSYNI-NNTQVCLPYEE---VICMMEKMTKSDSGT
-VSCECHLACQKTSYSSYTSYGDGFNYNSMKWLTR-----NRSASYIRQNIAIINIHFME
LFYTSYSQVKATTILNTFNKIFGLNGLWFGMSVVSLTELILYFTKISWIAVSSKRRLFEK
KMRKERNIEE
>Cyclo_ACD_5_NP_491196_3_Uncharacterized_protein_CELE_T28F2_7__Caenorhabditis_elegans_
MGRFDMSNSPSSSSKRIKNSITRESEHFSNTTTLHGPKRIYNGKG-WSCVFWVFIWISSM
IMLLTQVTSLISMYISKPTVSQVSLLSEGGMQFPRVTVCSFNPIKRTTVEAST--DLL-D
YLMMTLYGADAASGDNVFK-YS--NFT----ADNF----FMDAGFSCGDMFK-CSFGGRR
C--KYATPIFS-DLGKCFTLNLQGSDKSMKMQTEPGIAAGLQIILDSHLEEFTDGVSAFE
NGFRFYIHSSEEIPFLASEGIAVSPDSVVYSALSSSKYILLSNAWGNCSDSRGYD-Y--S
FPYTSAMCSTMCKAQYFQNLCGCSPSIYNH-NRFNDCTPYET---FICMDTKMKKV-VQS
-FNCECKVECKSQVYHSFNSYGKGLSRGALMWLTKQ----TWTIPHMKLNFQVVNVFFRD
MSYTEYIQKRGMSLTELLSDIGGNMGMFMGMSVFTIIELFLFLSKIGWIGFSRKRRMYSK
KKMHEKELED
>Cyclo_DEL_1_sp_Q19038_1_DEL1_CAEEL_RecName__Full_Degenerin_del_1
MARKDVGKSEDDSKEEPKTQIQHSVRDFCEQTTFHGVNMIFTTSLYWVRFLWVVVSLVCI
CLCMYSFSHVKDKYDRKEKIVNVELVFE-SAPFPAITVCNLNPFKNHLARS------ISE
TLDA----NDAT-------FYNTD-TQAKEKMILKHPQRRAALGYGKSELIKMCSFNGQQ
CNITEFKLHIDPSFGNCYTFNANPE--KKLASSRAGPSYGLRLMMFVNSSDYLP--TTEA
TGVRIAIHGKEECPFPDTFGYSAPTGVISSFGISLRNINRLPQPYGNCLQKNP-QSIY-G
YKYEPEGCFRSCYQYRIIAKCGCADPRYPKPKRSAWCDSTN-TTTLNCLTTEGAKLSKNQ
-KHCKCIQPCQQDQYTTTYSAAKWPSGSIQTS--------KDCNSYLREHAAMIEIYYEQ
MSYEILRESESYSWFNLMADMGGQAGLFLGASIMSVIEFLFFAVRTLGIACKRR--WRQK
TEDAEKGVST
>Cyclo_DEL_4_NP_492230_2_DEgenerin_Like__Caenorhabditis_elegans_
MG--------------FWTGLKYVFTDFSCWTSTHGVPHIGMANARWLRAFWILVVVVSI
ALFIWQFITLLTNYLSFSVNTETTLQFAER-TFPTVTICHLNPWKLSETK-----SVMSA
LIDA----------------LA-SLQQASKWTLMYNEKQYNDAAYSYDDMVVSCTYNAKT
CNITDFNDFYNPSYGNCLQFNTDG-----YSSSRAGPLYGLRMVMRTDQDTYLP--WTEA
SGVIIDIHMQDEIPYPDVFGYFAPPGTASSLGVSYVQTTRLSKPYGSCTTKKL------G
-TYTVEACFRSCMQEKIIASCGCYYPAYSH-SNTTSCDNG--VQTLSNLNCVDLDST-FD
VTDCDCPQPCEIDSYGVTVSTAQWPSDSYVPTECNPG---ESCLDWYKANTILIEIYYER
MNFQVLTESPAYTFVNFISDVGGQVGLFLGMSIISAIEYLVLIFLVFFYCCTHKSR-RAE
IEQLEMDIKK
>Cyclo_DEL_10_NP_495302_3_Degenerin_like_protein_del_10__Caenorhabditis_elegans_
MAEREANQRNENENRSNSRSMREIVKQFLDAANVH---HL-NAASPVTRGLWCMIIIAFV
ILVLVQCYSQIKLYISEPVATNIEAEYPSKISFPTVAICNNNQFRLTYLTGGRI---MNR
----KSIS-----------------LSDVESVFDV--DKLRSAAH-KSRMILGCTWNGTS
CKLSDFKAVWT-TTGLCWAINTDPH--NPYEVTGSGEGHGLRLLLNVESYERVDACTKT-
PGLKILIYNQTDIPDSSMNGVNVPSGYSMDIPFKMQHRSKL----GHCIEEEQIEATFN-
--ENIRTCTLRRYMTEVENSCHCTRAYTSNS-KMKACNVDQY---FGCAQKAMQRIREGT
---ATCLPPCKSIDYTAQMN--RLPQNLM-ALIEEQLSRFNMSEEYLKDNFAMVNIFLHR
MNLE-VSQDRTYGFWSL-ADIGGALGLFLGASLLTIIEIV-YLIQMIMALMKKKKKESKR
RKSGNSTLTP
>Cyclo_MEC_10_NP_509438_1_Degenerin_mec_10__Caenorhabditis_elegans_
MSKFESNNAHEKEEIDYRERIRWHLQQFCYKTSSHGIPMLGQAPNSLYRAAWVFLLLICA
IQFINQAVAVIQKYQKMDKITDIQLKFDTA-PFPAITLCNLNPYKDSVIRS------ISK
ILGV--MKGDSSAAM----YFNTD-TKAKENIIFASEEQRILMSQAKHNLIHKCSFNGKP
CDIQDFELVADPTFGNCFVFNHDRE---FKSSVRAGPQYGLRVMLFVNASDYLP--TSEA
VGIRLTIHDKDDFPFPDTFGYSAPTGYISSFGMRMKKMSRLPAPYGDCVEDAT-SNIY-G
YAYSTEGCYRTCFQELIIDRCGCSDPRFPS-GGVQPCQVFN-KNHRECLEKHTHQIGHGS
F-KCRCQQPCNQTIYTTSYSEAIWPSQALNISL-------EECNEEYKENAAMLEVFYEA
LNFEVLSESEAYGIVKMMADFGGHLGLWSGVSVMTCCEFVCLAFELIYMAIAHHIN-QQR
IRRRENA---
>Cyclo_MEC_4_NP_510712_2_Degenerin_mec_4__Caenorhabditis_elegans_
MSWMECFNSTESEEFDYDKRLAWHFKEFCYKTSAHGIPMIGEAPNVYYRAVWVVLFLGCM
IMLYLNAQSVLDKYNRNEKIVDIQLKFDTA-PFPAITLCNLNPYKASLATS------VKR
TLSA--MGGGNKKTP----YFGTD-TKAKENIMFASMQDRERLSTTKRELVHKCSFNGKA
CDIADFLTHIDPAFGSCFTFNHNRT---NLTSIRAGPMYGLRMLVYVNASDYMP--TTEA
TGVRLTIHDKEDFPFPDTFGYSAPTGYVSSFGLRLRKMSRLPAPYGDCVPDKT-SDIY-N
YEYSVEGCYRSCFQQLVLKECRCGDPRFPV-ENARHCDAAD-PIARKCLDARMNDLGHGS
F-RCRCQQPCRQSIYSVTYSPAKWPSLSLQIQL-------VECNKHYKENGAMVEVFYEQ
LNFEMLTESEAYGFVNLLADFGGQLGLWCGISFLTCCEFVFLFLETAYMSAEHNYS-LYK
KKKAEKAKKI
>Cyclo_FLR_1_NP_510243_1_Uncharacterized_protein_CELE_F02D10_5__Caenorhabditis_elegans_
-----METETES-ERI----YDYETKEFSGLTTYHGLVRIYNSNTWPSRIFWVVVVLSCL
SLFMIHSGYLLLGYHAKPTLFQTNIVPMNGLLFPEVTICNLNPLNTTKLEEIS--STF-G
YFDE--ITSEHKLGEEQFL-INLTEFN----VKNF----LKSVSKSCEETFI-CSFGREK
C--EHVTTEMT-EVGVCFRL----SNVNKYRQWYSGNGFGWEFVLNGNNEIDSLDF---D
RGFLIMVHESEKYPKINSYGVAVSPDSQLHAAISMKNISLLKANWGSCSKGRN-D-T--D
VPYTATHCEIDCKLRKVRNLCGCSPLAYSARSNDTICTPYQI---QQCFRK-VRGLDNWE
-DE--CPSECNMLEFDVTNSYSD---------LDG-----GLSSSKVESDISHVSLYFSH
VAYERIEQQKQLQTADLLSNIAGSMGLFLGMSTVTLLEIFIYLFKSVWGTVNSTRQFVDA
VAKERSESIV
>Cyclo_UNC_105_NP_001122595_1_Degenerin_like_protein_unc_105__Caenorhabditis_elegans_
MAEDTMSSR----RHKFRKNIRNLLKSFEKQSTFHGISHAATADGK--RWFWYTAFTICL
LALLIQIFFLISKYRQYGKTVDLDLKFE-NAPFPSITICNLNPYKKSAIQS------TKA
MMEAAALSRRAKDELNDLDAFETD-SQAQENLMFASEKAKESMSYELDELVLKCSFNQKD
CQMRDFTLHYDNTFGNCYTFNYNRTAE--VASHRAGANYGLRVLLYANVSEYLP--TTEA
VGFRITVHDKHIVPFPDAFGYSAPTGFMSSFGVRMKQFIRLEPPYGHCRHGEDAATVY-G
FQYSVEACHRSCAQKVIVEACGCADPMYPVANNTKPCQAVN-MDQRECLRNTLELYSKKE
IPDCYCHQPCQETNYEVTYSSARWPSGSAK--VMECL---DLCLEKYRKNAAMVQIFYEE
LNYETMQESPAYTLTSVLADLGGLTGLWIGASVVSLLEIVTLIVFATQAYVRKRKGHSSK
SKDDEEETTE
>Cyclo_UNC_8_NP_501138_1_Degenerin_unc_8__Caenorhabditis_elegans_
MESRERRTSSRKSSQKHTTTIKSLF-DFCARTSSHGIPYVATSS-FFGRYVWAALFMCML
MAFLLQTYWTMSEYLQYRTIIEMQLQFE-AAAFPAATVCNLNAFKYSELTQ------IKE
GFDYARMMSDSMWNPNNYTVLDKD-TQTKENLIFLPRETRRNLSYTLNEFVLRCSFNSKD
CSMRDFKLHVDPEYGNCYTFNFNDS---ELKNSRAGPMYGLRLLLNVHQSDYMP--TTEA
AGVRLVVHEQDQEPFPDTFGYSAPTGFISSFGLKTKELHRLSAPWGNCSDTRPV--IY-N
EHYSPEGCHRNCFQLKVLEICGCGDPRFPLPEEHRHCNAKS-KIDRQCLSNLTSDSGGHH
LEQCECRQPCHEKVFETAYSASAWPSQNFKPAVS------EACTEYYRQNTAYIEIYYEQ
LNFESLKETAGYTLVNLFSDFGGNIGLWIGFSVITFAEFAELFCEICKLMFKKKKESPKK
SQPGEDEVST
>Protost_ecdy_cyclo_nema_Cele_sp_Q22851_ASIC2_CAEEL_Degenerin_like_protein_asic_2_OS_Caenorhabditis_elegans_OX_6239_GN_asic_2_PE_3_SV_1
----------------RGGGFVQIFKDFSNWSTVAVVPHVANANNKISRIFWIAIFLFVL
GMFAYELYILIAKFFSYPATVNTEILFEKQ-IFPVVTVCNMNPYKYSVVKSSAFSSVMTT
YSDA----------------LANDESRAADALVLESDTAKVPALYTYADLIQDCSFAGIP
CSESDFTKFIDPVYGACYSFNEDA----NYSVSREGIQFGLKLMLTVTQTKTLP--TTKL
AGARIGVNSRGSSPGLDSNGIDAGVGYESAVSVSLTQNVRAKKPYGTCVDRPD------D
FIYTLETCFNGCKQRDTIAKCQCANPRLAL-STDTACQPI--KADLDCLQTLKGSTP-ID
LVECNCNPPCDESTYTPTVSLAQFPSTSYYVATSSTA---SDCQKWYNNNGMIIQVFLET
LSYELYTETAGYTVSNVINDLGGQAGLWLGLSVISVVEMTGLMLVMGAFCVTGGAI-KMA
PDDDEIENDH
>PanArt_PPK4_NP_001334723_1_nach__isoform_D__Drosophila_melanogaster_
----EQVDLKVTP----VGYLRRTWSDFCATSSIHGLKYTRDEDTNIVHLVWLLISVVMF
ICAVVMARTFYMDYRSSPTRMNVESDTPNRLYFPPVTICPDVLFNMQKSEANTLGHIFY-
GFML--DEYSAE----------EAN----LTIPEF----VEHLRWNCDEILYRCRFNGEI
CS-K-FQLSKT-FFGHCCSFNLR-KGW-TAQRAIGGLRYGLSVVVRYKDDNYDPLQ-SYS
YGVKLLIQEADAFPSAHSAAKFIAFNSETFAAVRPQEVKALIIEE-NCQNEFPM--YFS-
--YVYPNCELNCRVTNMVKFCGCHTYFFDF-RTSRICTFRDI----PCLVD---NFA---
---CYCPLTCEHIDYDVQLTNFPLELNM----------PF----SGLAKNDGVLHVFINS
FSYRRLRRDLLSNMVTLVSNLGSAFSLFVGMSMLSVVEIIYYFSVILRKNYKCE--KKPK
F-PKANDTHS
>PanArt_PPK5_NP_996138_2_pickpocket_5__isoform_B__Drosophila_melanogaster_
---------------------------------MEMLKYVSDNNYSWIKLYFAIIFALVL
FVAVNLAVGIYNKWDSTPVIIGISSKTPDQIPFPTITVCNMNQAKKSKVE----PAMLQ-
KTCYNFSQMDTQ----------NE--------SNF----ILDVSEKCADLIVSCIFHQQR
CT-D-FRETFV-DEGLCCIFNVL-PYYSPRPGVGVGTSMGLQIVLNGHVDDYFCSS-TNG
QGFKILLYNPIDQPRMKESGLPVMIGHQTSFRIIARNIRNIHRTK-QCSDEQEL--FYR-
--YTRRNCEAECDSMFFLRLCSCIPYYLPLIPNASVCDVFHF----ECLNRAESQIF-LQ
-CKEFCLTSCHDLIFFPDAFSTPFSQK-DAQT--NY--NY----------LAVVNFFHTD
NYFRSSVRTSYTGPTEYMASTGGIMSLMIGFSVIFLAEIIYIILFSTL------------
----------
>PanArt_PPK6_NP_611461_3_pickpocket_6__Drosophila_melanogaster_
MIESSRKRGKDPS----RTAILATFWEYTERTKVSGMWLMRRNRTYLSRFIWSSVLLQLL
LLSIYLTLLLWLKFYSYPILNTISNDLSTDVAFPGVTICSPKVVNSERVDRKTLEDFLN-
AFTD--FEPGHD----------DAN----VSIWEA----AMAVSPGCFDYVKRCFWGHTE
CNQL-FIPTTA-YLGPCCSFNYN-R--SPFSANIFGMDGGLTFVGAEGSE-------NLN
TGLIVLVHHPMDYVTEAAASVTITAQSESFVEVSPTVVLELSERK-DCSGDLQL------
--YRQAACLLACQTEAIVKKCGCHPYLLPIVNKFKECNLNDT----FCYSANYDNFK---
-VRCDCLPNCYDVTYSTLSYKTDLNQHK----------SY----ELLNNDSFVLRVYLAK
QVVPVIRKVTVMSWIGLLSDLGGIFNLCLGLSMISVVEFFYYCTYRLYINYQKV------
--PRKA----
>PanArt_PPK7_NP_609016_2_pickpocket_7__Drosophila_melanogaster_
----QQQQPSRSSAQQSWQLAL----RFGKRTTIHGLDRLLSAKASWERFVWLCTFVSAF
LGAVYVCLILSARYNAAHFQTVVDSTFPYRIPFPVITICNRNRLNWQRLAESRFQLIVG-
TYDD--FGFQSF-------L--QPY----VNFSQV----VDFMTWRCNELLAECLWRHHA
CC-E-FSKRRS-KNGLCWAFNSL-TEEPPWRTGSAGPMSALSVRVLIQPAKHWPGHTNAM
KGIDVMVTEPFVWHN-----FFVAANTETTMEIEPVITRGVRSDQ-QCDDEHNS--DFKG
YVYMIENCQSECHQEYLVRYCNCTMDLLPPG-QYRSCRAQDL----LCLAEHNDLLI-NQ
-MSCKCFRNCYSLNYISDVRPAFLPPDVYSYV--D------------------LDVHFRF
ETIMVYRTSLVFGWVDLMVSFGGIAGLFLGCSLISGMELAYFLCIEVPAFGL------LR
RRTPT-----
>PanArt_PPK8_NP_001036260_3_pickpocket_8__isoform_H__Drosophila_melanogaster_
MRVPQQKRSRPQH---WRRILSRNTDEFCRNTTIHGLKYINNSKLRSDRLFFGIALLVVL
SLAIYLIQDAFDKWNTNPVIVGIDPETSANEPFPAVTICNLNQALAERVEH---NAMLQ-
LLCR----VDVE------------D----SRWEEF----ILNISQPCNSMVIHCRFGADD
CA-R-FHPIVT-DEGLCCVFNML-PRFPPRRAQGTGESLGLSLTLDVQADAYYCSS-SSS
IGFKIALHSPNESPNVRETGVLLAPGMETKLRIDPSKLRNVDRRS-RCHNELKL--WFA-
--YTQRNCVAECLSGWLIRHCGCVTFYMPRLANDTICPLHKR----ECVE-IRRTII---
-ESCECLPSCFDLSFSAIAYSTRISLDGFTPS--NG--N----DAYVERSVAVVNMYFKD
PTFRANKQTEFIGFSDFLSGVGGLMGLFLGFSFLSIAECVYFALIRPCRTCSRQ--LKRS
PT--------
>PanArt_PPK9_NP_611622_2_pickpocket_9__isoform_A__Drosophila_melanogaster_
AAARPPPQDHAQDRQKRPACLVKFIIEFLQGSSIHGFIYLAKLGLSVERVLWLAFICVAL
FSIISLSKRTWHRFQTSPMVISMDRNKLWNTSFPSLTVCPHKRIDELKVEELAHDDFIV-
KLAS--YDLET--------L---KS----TKYLEL----LYELKWAFEPEIS-SGAAVKM
-----IYETQT-EFGICHSVNSM-ARYRVHPLDGEIYAQ--IINLSTAY-----------
---DVYFHGAGDVPSI---SYTFPESDYTTVELIALE--ARATKQ-SCYEAEEM--TVP-
--YSFGLCLSECRMFFALRVCGCVPHFYRNRRRLPVCGLEGI----GCLVKIKREII-N-
---CNCLANCDDSNFFVQSYR----SRVWANL--Q--------------------WGILE
HPKMQLRREVLFSFADVLVYIGGLVGFFLGCSALSFTEIIYYFTARF-----------VR
R---------
>PanArt_PPK10_NP_001033894_1_pickpocket_10__Drosophila_melanogaster_
MVAK--------------KIVINYFVLYFNNCCIHGFRYLTDSMLIFEKFLWLILLIASI
YFCIIVCLSSIDRYYTKSTHIGIERNYIWNTTLPSVTVCPVDRLNITYFAD---QDFLE-
NLAN--YIFQN--------I--IEP----EHYTEL----IYNLTYDFNERIRCMDGAMFI
-----VRQVLT-EWGLCYLGNSK-TEEYENIRLPYQVGS--FFQKDTQY-----------
---ALFAHSAFEVMKVDSNSYDGILYDLSTEEI--TA--DTTVAM-RCPHESNL--HFP-
--YTRNICQQECRINLAYKICKCIPHFYPNR---PVCDYKTL----SCFPHHASFFL-EN
-AICYCEQNCHDSVVTMKSMNPMSGAKQLIGS--A--------------------VSVKT
WPQSRLRRQVIFSLTDLLVSIGGTAGLFLGFSVLGFVEVIYFFTIRIVFQILTL------
----------
>PanArt_PPK12_NP_611672_1_pickpocket_12__Drosophila_melanogaster_
MEPS-----QGSS---LLKSFVRSLRQFLNQTSLHGLKFVGDSGLSWERSFFLGSFVTAL
IITVHLISNIYVKWDSTPVIIGISPQTSLKVPFPAITICNMNQVQRSLVAN---EALLK-
LLCEESSEADEE----------ASN----LKISEF----VSNHSQSCERMLLFCRFSAVE
CS-Q-FQQILT-DEGLCCVFNFQ-PEYKPATASGTGITLGFTAVLDAEMGEYYCSS-TNG
PGFKVYFHNPIEVPKVKEAGLISAIGYETNYRIEMVRIRSISRDG-QCKNEKEL--FYR-
--YTRLNCENECLAAFLYDTCSCIPFDHPLISNASICSMGDT----SCVRRAQR---NPG
---CQCLPSCFDLNYLASGFSFPLASNNFQ--LANA--S----KSYLSKNIAVINVYFRE
SVYYGNTKNAYVGLTEFLSNVGGVMGLFMGFSVISLAEILYFLILKPLAELFKR--SEKS
LKGQSS----
>PanArt_PPK13_NP_001014495_1_pickpocket_13__Drosophila_melanogaster_
------------------MRFSRVIEEYLKNSTLHGARFIVDKDASIERIFWVICLVASW
YASWLLIKASLSAFENNAISFVVESSFRWNTNFPAIIVCES--KNMDRIQEEQL-TLEE-
VLSE--F------------F--TAY----SNFSYY----AELVRSSCVDSISNCEWNNKP
CC-K-FHRMET-ELGICYAINSM-AGKNSNRGSGPGA---LKMELHTEA-----------
---TVFILGTEEVPTLVTPKLVVGPYISFVRYISKRDIRQTSVHQ-NCADENIL--VHK-
--YSYSACTVQCRKDRQMELCNCSSHLSPNSPDWQLCNMEGL----ECLNRNYEDLSRRK
-LVCDCLPSCTEVDITTVYDSK-----ENSQN--A---------------ISRIEVGLIE
LPTERYKRNLVRGKLDLVVSIGGTTGLFVGASLLSFVEIFYYITIRPYTTYIKR--IPKR
----------
>PanArt_PPK14_NP_609017_2_pickpocket_14__Drosophila_melanogaster_
M---RQDQNPLAPTKSAWTLLI---DSYISRSHIHGLYLLFLPSMRRMRVLWALALICAC
TVLFHVSYLLGDRYHNKQFQTIVAHAASHHIAFPVVIICNKNRLNWSRLPESLYDRILT-
AYDG--FHFNAF-------L--ESH----LNFTEI----VIQMSWRCDEILRDCHWQTAS
CC-K-FRPRRL-PLGYCLAFNEL-KRR-------TGINTGLLLRLLLREGQHAPGN-SGL
KGFWLTVVESSVWFG-----IEVVPHSRTNVAVTAVYTLSLPSSW-HCDYEEES--HFRG
QKYMLENCQAECQQRYLLRYCNCTVDLFPPS-NYPACRLKDL----PCLAAHNHLLQ-RE
-LVCECLHNCKSLTLLTDMRKSVQQPWLQSAI--E---------------SMWLNVYFKK
PSMLVYKTNLIYTWVDLIVSFGGICQLCLGCSIISLIEFVFFALYKVPQLYW------FS
NE--------
>PanArt_PPK15_NP_001097937_1_pickpocket_15__Drosophila_melanogaster_
----GTENAKGQ----RGFGFVTNIKDYCTNCTLAGFAYIANSRLHMERIFWLICVFMSS
LGCYQLIMGYQRSFPTRAVSIVYESLPPSKWKFPAVSVCELAPKFEEYITSVDV-DVET-
GVSI--FPLYNE-------L----S----DNYRQI----LTWYGANCSDLFVECKLSHEP
CC-R-FLPLLT-PFGRCYMLNSL-NNEHPNELD-PAHQ-VINVITRLDV-----------
---QISVINAEDIPHTAFFPPLITEGLSKYMQFNQVAVKDIDPKI-SCPEEID---LYK-
--YSFSVCITECIRRLQMKACNCTSFLYPNAPRYPDCDLEGF----LCLEKTRMIKP-NK
-ASCGCLPSCNDGDITTIYEPL------LNPN--K---------------YYNGTLDMPF
LPTDQYRRQSLRTPLDVVVSMGGMLGLFLGASILSAIEFVYYFTVRPLSNMLRA------
----------
>PanArt_PPK16_NP_001334673_1_pickpocket_16__Drosophila_melanogaster_
MAFKIQPQHRFRQ----GEWFTENMRNYCQTTSLHGFSYITRQDISHERWFWLVVVILAI
ITSIVLVVVSWYWSQETPTVTVIESSFPWNIPFPAVTICNFNKISKSKALSDQMENLTL-
LPVD--ISDSLQ------------N----LTLNRL----TQQLSPDCIEMISSCIWKGIN
CE-S-FQRIDT-MEGQCCTFNYF-G---PYRVTGCGYPTGLSVLLNPMISDYYGTF-FSG
FGFRLLLHDAYNFPDENSETKVVTTTRESFVRINPESIRRMDLSL-NCGSEMTM--GLR-
--YSFINCMFECRVRMTVDLCGCLPPYV-YNGSYKVCGVLQT----NCIIHSKRLFSVET
-FPCGCLPDCQSNHYVSESTTGRLDISY----------NN----A---TDRILLHVFFSD
LMSTRYRTDIFQNWLSALASFGGLLGLIMGFSIVTAFEFIYFLTFRPVFNY-----RE--
----------
>PanArt_PPK19_NP_651708_2_pickpocket_19__Drosophila_melanogaster_
M---REK-----------------LCNSFAHSNIHGMQHVF-GEQHWQRCLWLAIVLGAV
ITGFSLYTVLMHRHSEQLLVSLIETTLPYHIDFPAVAVCPWNHFNWQRAPSIRFRQLLA-
SMDI--FSFNRI-------L--RNY----LKMTDL----MNFMTYRCDELFDSCVFDETP
CC-K-FVREQT-VKGQCLVFNSM-SENQPHKLSTAGEDSGLKFTINASYSFM--NNALTP
FGMNLMIKEPRQWSNE----YHLYPDTENFVAVHPLVTYEMSPKK-RCDDEK-N--TFQS
LTYNRENCLVVCLHLVVWKTCQCSLPAFPPI-GVPECGINDA----QCLGNNSDIFT-DS
-HFCDCPDNCNSRLYEMSLNVRKLD---YSTD--Q---------------LIKAQVYYGQ
RVMTKIITKLKYTNIDLLANFGGIISLYIGASVMSFIELLFVLGKLMWGFIRR-------
----------
>PanArt_PPK20_NP_651705_2_pickpocket_20__isoform_A__Drosophila_melanogaster_
MAKGNER---------LADLLKVHFRSYCEKSTIHCVRYLYDSHLHLERIIWSMLLIISI
GLSFFFYLLLSERFVSQKLQTVVHDPFPFLVPFPAVGICTDNRINWNKLEAEQFVRMET-
LRFG--LSLAEL----------DNF----VNLTEL----AIFMTLQCSDIMKSCLWRSSS
CC-E-FVLEKT-EFGFCLVFNSE-SPRNPRHNAKAGQSTGLNFDLILNESFRRPDS-QAN
NNVYSICQAPDQLNN-----YSITQNTETYVTVRPGLTRSIPPER-NCADEQGN--SAKK
-PFQLSNCLNRCHESYLIQLCNCSLPIFLYN--VPDCNAVSL----RCLARHNDIFS-AT
-MTCSCLVDCYLLDYYTSTTTLPLSAHKLPHQ--K---------------LFRVDVHYQV
ETTPLYRTSLEFTIIDLIANLGGIFGLCLGASMVSAFELIYYLTVGLAMHLYQY--KHLK
AKNPAAHKDT
>PanArt_PPK21_NP_651704_2_pickpocket_21__isoform_A__Drosophila_melanogaster_
----TQRDARKNS---LWHFMLPYLKDYAAESSVHGIRYLADPKMRY-RVIWLLILLTTS
IGAIVVYVDLNELYQTVRIQTTIKNTLPFRIPFPSIGLCPRNRLNWKILETDHFKKFFT-
AAGD--LSLNEM-------F--DEH----LDLREV----YKFIQFRCQDLFHTCRWRGNP
CC-E-IEYQFT-EAGLCFVFNTE-SPAKPLRTPHYGEGSGLDLFLRLNRSFIRPGK-RGI
N---VMIKQPQQWSD-----RHVPHEAHTRISITPRFTRTVTPEI-RCGDEVDN--HYKD
FEYWVGNCRSRCHQEHVLNLCKCSPSIFPISDNFTACKASDF----KCLYDNRFTFSKPF
-MICDCFTSCSQLVFDRVFTTTTLDNNE-TEA--G---------------TMRLDIFYQS
GWFIQYQTNMRFTFVELLASFGGIIGLFLGASLLSAFELAYYFSIGLYLYIH--------
----------
>PanArt_PPK22_NP_733051_2_pickpocket_22__isoform_B__Drosophila_melanogaster_
LAS--SKGKRKES----GSAFCLDMADLVRNISLQGYNKLLSPDLTGQRLIWLLVHMATT
VSLIVVLSLTWEQFVAQSFVTNLKDPFPENVPFPAVSICPNNRISRQAVIQEELER----
EFYT--GVVDTD----------QTGWNTFFDTRRI----MKMLTPRCQGFVLKCTVANVE
CFSD-FQDSLT-MYGPCCTFNME-K---HFKNRLASSELGLKVVLNDSHVDYFAPI-LNT
NGYIVMIHNAENYASVYSSNMFPGQGEDSYIAVCARVLKSFSPFS-RCEYELMN--YSL-
--YTFPNCITRCRIRSIIALCRCLPFQMPLQDGVVYCTLGHV----SCLNQYIFKWREEI
-LYCPCLPSCRDVQYEVSMSALPIDNYL-ATL--KL--NF--------TDISVLRVYFGD
PHAQYYIRLLNNTWFEVFSTIGNIMSIFVGFSMVAIFEILFFVTKYIYKGCN----RKAK
E-TK------
>PanArt_PPK24_NP_651860_2_pickpocket_24__Drosophila_melanogaster_
MESL-PGTSAEDT----KLSFAAALKDLLQNLSFHCYSKLVESGRRQERFFWFVFHITAL
TVLIAFLWGTYTK-EQEALVTTMYHPYPWKVEFPAISVCSLNRISQRAAWQHNLDM----
YMYY--SDMDID----------QSDAKLFFNTRNR----MSALTPNCSDMFVSCRIAGRL
CM-D-FETTLT-SHGFCCTFNYD-R-Y-DFRQRYFGPDMGLVLTLKTDPSDNFYKI-NGH
NG----------YPDPFSGGRVAETGFNTLLPVRAKIARSMSPSV-KCENEMPW--FAR-
--YTFSKCISACRAQSVVSLCECVPFSLPHREKRIYCTLQHL----ACLKRYEFKWLEEL
-LYCPCLASCTETRYSVRGAGLPTPSQIKARS--NP--RYSGHSSSAPAELAVVRIYFAE
THIQYFRQIIKSAWYETFSTIGNICGIIAGFSLIGICELLFFLAKQLWQACRLR--RNAQ
V-PEAER---
>PanArt_PPK25_NP_995766_1_pickpocket_25__Drosophila_melanogaster_
MESKKQPD---------------WLAELCQESSIHGMPYIARRDLHAERLFWTFIILGSA
YYAISSCLNQWYRFRDNPIVYEYEYLFGRIFPFVGITLCPRY-HDETEIPRNQTKKFLL-
AING--YSLET--------L--ENN----VNYLNI----LLTLQKK-------------A
IP-P-LAPIIT-EVGLCQTSSQL-RYGGSNCIT------SLKPINSIVA-----------
---PIYLHDVEEMMLPDDMRFDAKDIESKDLDIMLHTVRNLPVAY-KCSDENNL--YYS-
--YHPSLCRLECRIKWALSLCNCKPYFYVAAPEVPICTVSGM----LCLARSK-------
-RPCDCYPSCREETFTIFKVSDQTGGDDNERF--E----------------RTLIINL-Q
ISRMGINRRVVFSTDQLIMSFGGAIGLFLGASFMTIYGVVYFFLTFI---AYKN------
----------
>PanArt_PPK26_NP_648125_3_pickpocket_26__Drosophila_melanogaster_
MSTDTKKQIKYGS----FQAAKAIIHEYCDYTTIHGIRYLGEKKRPLERLFWISVLVLSV
FTCVKLTLNIWDKWNNNPVIVSFAEKTPWQIPFPAVTVCPETKTRREIFN-DSYKGAVS-
QVCE----HDVT----------GNG----MEIIDA----LTEVSPHFDDTYLNCKWRNSP
CS-D-FHKFVT-EDGVCFSFNSL-PAESPNRVLGPGARAGLYLFMGGAEIDDMCR--GPV
QGFKILLHTPGDVAQVSKQYFRIPFDQEVLISIRPKILKHYEPNR-QCQKEREL--YFN-
--YSQSNCELECLANFTLTKCGCVKFSMPR-VNMPVCGDASL----KCYNQAEDELLGNT
-TECNCLPSCTSIAYEAEISQADFDYKTVD--------GS--------MKMSRVSIFFKE
AQFLTSRRSELYGTTDFLANCGGLLGLFMGVSMLSIVELIYFCTVRLISNLRRK--KDA-
----------
>PanArt_PPK28_NP_573169_2_pickpocket_28__Drosophila_melanogaster_
----GCKKDSESD---SRAAIKRSVVYYLKNSTLHGLKYIAEESITPERIFFGLAFVLVV
ILSVFFISNVYVKWSASPIIISTSAKKLSNMPFPAITICNLNQALLSKVD----RSLLM-
GLCD----GDTT------------W----KYFKAI----LVDVAQPCEKMLLYCSFGSRE
CS-W-FTSILT-DDGLCCNFNAL-PSYFPRTSGGTGIRMGLTVVLNASIAEYYCTK-SMS
VGFKVLVHNPAELPKVSNYGFVVTAGREARIPIEPVYIRSIKKSV-RCSDENDL--YYR-
--YSRKNCELECEAKLLLRECSCVLYYLPRIPLARVCGPNDN----QCTDRVQTEIE-SL
-SCENCWPGCFELTYRATLSTASIVSDPRGEN--LP--IYE---------ISILHFYYMT
NIFRSTTKSEMFGFTEFLSNTGGLLGLFMGFSIFSVIEIFFYITVRPYCASRRQ--WLTP
IRNPPPPAYS
>Porifera_AqNaC1_Aqu2_1_34376_001_PorifAmpQue
MPSK---------PQEKEKS-QNQFTKWAESSTIHGVDHIFLGKSKVRRVVWAVILLLAI
GGCLYGIIDRSIYFASKPTATTVTADNEDGIPFPAVTICNLSPISRQYADQHNL-SLLSY
LFTDANLETDTT-------------IT----LKDV-----FRDGARNSSFILACHY-GKD
CANMTLRTTLT-PRGLCYTFNGDP-ASPPLLVRSVGERFGLRMIFNISQSDYTHSI-NGD
AGIRVSVHTRDEKPDPLLKGISVPPRSHASIALYP--IRSISKPETRCAPTTQLS-YF-G
LSYTTSGCQANEHFERSQAQCGCVDVAESAT-N-D-CTVEDI----CCLYDE-T---SDT
-LN-TCLPSCNNMIFSSSVSYSQYPSDVTVSLLTSF----QQSAESIDDNILALNIYFGS
LHTIVTSTYYTYLWSGLLADIGGQLALFVGASVISFMELVLLCFDETK--CSRK--KIKK
KHDDKESLNG
>Porifera_AqNaC2_Aqu2_1_09805_001_PorifAmpQue
MA--EDSHS----EKTKCHLHDRYLKEFLDDNTIGGINHIFRGRSKVRRLLWALIFIGSI
VACITLISISFQTFLEKPTASTITVQDDEGVSFPSVTICNLNLER-DMVADTG-YLLMNH
IFNPENFHLTG-LLNSCNAS---PAFR----NTTL----WQHPQETLDKLIHFCGFVGAP
CK-DAFKPVLT-SAGICYTFNGSNN---R--IHSTGVRYGLKLILNIQQEERP-SF-NGK
SGVKLIVHDGRDIARPNLYGIDVAPAHAVDVGVRRKASKDETNE-ADCIDSKELP-FF-E
YRYSQFACRQNAIVENLATSCDCSHPDRPSSGSTPHCTFDKG---C-CVLEQYQTFN---
-PELACPLPCYFPYYEHTASYSSFPNGRYLNYLVEE---TNMSVDYIKDNFLSINVFVDD
LQLTTTITKYTFGVAELLGEIGGQMGLFLGISIISIVEVVVLFLDELKRLM-RE--KMQD
IEEED-----
>Porifera_AqNaC3_Aqu2_1_34363_001_PorifAmpQue
MNGKKPADSER--KGK-CHLSDPYLSDFIDDNTIAGINKIFRGKSNLRRLIWAIIFIGSL
IVCTVMLSFSIKRFIDKPTASTITINTEQGIAFPAVTFCNLNLER-NFLLRST-YQLMNY
LYNAENFHLSG-VLQLCDNV---SEIL----NATI----WQNPSKTIDELIHYCGFIGEP
CK-DAFKPILT-SAGICFTFNGSDNR-----IHSTGIRYGLKLILNIQQKERP-SF-NGK
SGVKLVIHNGRDIARPNLYGISVPPGHAIDVGVRKKAVEDDTNE-AQCIHGMNLP-FYPK
FDYSQLACRENALAENIAHSCSCA--DRPSTGSTPNCTFSKA---C-CLLKEHYEFN---
-EEADCPSPCHFEYYEYTSSYSTFPNGLYLDTLVNK---TNMSVNEIRENFLSVNVFVDD
LHTTTTITQYTYGVEALLGEVGGQLGLFIGVSIISFFEVLILCIDELKRLV-KR--TMKK
LEDKSNEIEL
>Porifera_AqNaC4_Aqu2_1_26218_001_PorifAmpQue
MPTL------------AHVWTDQYFSDFIDTTTINGVFQIFRGRSKIRQIFWGLLFIGSF
IGCIVTFGYSFRNFAQKPTASTIKVQAQTGLAFPAVTICNLNIYQ-SNLSSEM-YALIQY
LFETDIFN----ITSECKDI--ASEYG----KESL----YLLPKY-SSNLIYDCTFRDDS
CK-DQFYPVLT-PGGICYTFNGVRSEMIAPVIKSIGIKYGLKLVLNIEQETHP-TF-DGR
TGVKVIIHERNDIPRPNLYGINVSPGQNIDIGVSRSFFIDETD--DKCNNDGNFP-FLPN
IVYSQFACRINQLYERLSQQCGCLIPYRPESGNTPNCTLGNL----CCLLREFPIAD---
-ASSTCQLPCNYSVYEYRDSYSSFPNGRALTEIARK----NMSKTDVKENFLSVNVFFEA
LHTTESITQYTYGAVDLLGELGGNMGLFLGISIISIMEVIMLILDEIKHLV-KK--KFDN
IDDTPNALEA
>Porifera_AqNaC5_Aqu2_1_09804_001_PorifAmpQue
MN-KKAADSEN--KGK-CHLNDPYLSDFIDDNTIAGINKIFRGKSNLRRLTWAIIFIGSL
IVCTVMLSFSIKRFIDKPTASTITINTERGIPFPAVTFCNLNLER-NFLLRST-YQLMNY
LYNAENFHLSG-VLQLCDNV---SEIL----NATI----WQNPSKTIDELIHYCGFIGEP
CK-DAFKPILT-SAGICFTFNGSDNR-----IHSTGIRYGLKLILNIQQEKRP-SF-NGK
SGVKLVIHNGRDIARPNLYGISVPPGHAIDVGVRKMAVEDDTNE-AQCIHEMNLP-FFPK
YDYSQLACRENAIAENIAQSCNCV--GRPSTGSTPNCTFSKA---C-CLLKEHYEFN---
-EEADCPSPCHFEYYEQTSSYSSFPNGFYLDTLVNK---TNMSVNEIRENFLSVNVFVGD
LHTTTTITQYTYGIEALLGEIGGQLGLFIGVSIITFFEVLILCIDELKRLV-KR--RMKK
LEDKSNEIEL
>Porifera_AqNaC6_Aqu2_1_26214_001_PorifAmpQue
MKNA------------RFSWSDKYFSDFVETTTINGVIHVFRGRSKIRQIMWGLLLISSF
IAVCVVIGFNIKEYVNKPTASTILVSVKNGLPFPAVTICNLNVYTPTGEDKEPF-SVIHS
LFNSDLVN----LFDECSEI--SDSFD-------V----WLLP--DDKRFIYQCSFSDES
CR-DMFYPVLT-PAGICYTFNGIRSKMPVPMAKDIGVRHGLNLILNIEQDSHP-TF-HGL
TGVKVIVHDRNDISRPNLYGISVAPGQNVAISVERKVYIDKTK--RDCTNDRELG-FFPS
TVYSQFACKENALYQHLADECGCVNPYRPSTGNTPNCTLHSL----CCLLQEYFDYR---
VSSATCPLPCQFSMYDYKSSYSSFPNGHALKSIAKS----NLSQDAVKNNFLSVQVYLES
LETHEYVTKYSKTLTGLFGDIGGLIGLFLGMSIISIIEVLVLILDELKKLF-RK--KVKK
VD--------
>Porifera_AqNaC7_Aqu2_1_26220_001_PorifAmpQue
MQPA------------GYTLTDQYFHDFVETTRISGIKHIFRGRSKIRRIMWALFFISSF
VGCTLVVGKNIARYIEKPTASSIKV-HDNGMRFPSVTICNINIYK-SAVSKET-YSLIYY
LFNS--------STQECID---ATEYK----KHDI----WLLP--KENNFIHDCSFSEGS
CK-DMFYPVLT-PAGICYTFNDFKMNEMLIPNITSGMKYGLKLVLNIEEERYP-AF-EGK
TGAQIIVHERNDIPRPNLAGISVPPGQNIDIGFIKAIKNDKTD--RDCINDKKLD-FLPD
VVYSKFACQENELYERLASNCNCTNPY----GNTSNCSLSNL----CCMRQQYSKYN---
-RNSSCKSPCKYTFYNLKNSYSSFPRGRTLTEISKT----KMNKSAIRDNFLSVHVFLLD
LETKETYSHNSFDISELLGELGGTMGLFLGINILAIVEVIILILDEIKKYC-KQ--KLNK
IERNDTLLTD
>Porifera_AqNaC8_Aqu2_1_34361_001_PorifAmpQue
MAAEMASEKEDMQKKGGCHLNDPYLKEFLDDNTIAGMNHIFKGQSKIKRLVWALIFIGSM
IACITLISISFRRFINKPTSSTITVNTKSGVEFPAVTICNHNLEY-DYIIRNT-YLLMNY
LFNAENFHLTG-VIKQCQAV---PSIL----NATI----WQNPSKAIDELIHYCGFIGEP
CK-DAFKPVLT-SAGICFTLNGSDHG-----IHSTGIRYGLKLVLNVQQEKRP-SF-NGK
SGIKLVIHNGGDIARPNLYGISVPPGRAIDVGVRRKATKDETSE-AGCIDDMDLP-FFPK
FDYSQFACRENAIMERIAKRCNCVHPDRPSTGSTPNCTMSNA---C-CLLHEYNTFH---
-ESSECPLPCYFSYYEWTASYSSFPNGRYLDRLVNT---LNKSADYIKNNFLSVNVFLDD
IQLTTTITQYTYGPEALLGEIGGQLGLFIGVSIITFFEVLVLCVDELKRLIIEE--KINN
LEEN------
>Porifera_AqNaC9_Aqu2_1_25935_001_PorifAmpQue
MTKK------------EFKWSDQYFNDFVETTTINGVFHIFRGRSKTRRLLWGLLFLISF
VSCTIVLGFSFKRYSEKPTVSAINV-EENGMPFPSVTVCNRNFYKYPNISNET-DTLIHH
LFHSGFLQ----RTQECKI---DTPFK----LQDL-----LIP--KENNFIYYCALSQEL
CK-DMFFPTLT-PAGICYTFNGVRSKTRALNMTTTGKRYGLRLILNIEQETHL-AF-DGV
AGVQVIVHESNDIPRPNLHGIGVPPGQNVDIGVKRAISSDETD--DACIENKDLP-FLPG
VVYSQYACRQNELYESLADKCNCIDPFL----DNATCFLHDL----CCLQQQFTEHD---
-RNSSCRPPCKYTYFDIINSYSSFPEGHALTEIKNS----NTSDDYVKKNFLSVSVFLQA
LETRETTTRYSYGVVELLGELGGNLGLFLGISIISVMELLVLVVDELKKCV-KQ--KFKK
FDKNEIQA--
>Porifera_AqNaC10_Aqu2_1_36244_001_PorifAmpQue
----DPVNGEK--CKN-CTCTDRYLREFLEDNTIAGISHVFKGQSKVRRSFWALIFIAAI
ISCIALISLSIQIFLNKPTASTINV--LNGVPFPSVTICNINFEK-LPLLSRT-YNLMNQ
LFNAESFHSNS-VISNCRNV---SDTF----EATI----WQRPARSKRRLIHYCGFVGNN
CK-S-FQPVLT-PAGICFNYNGSSNT-----IHSTGTRYGMKLVLNIEQDLRP-SY-NGK
AGVILSVHDGKDVARPNVNGINVAPGQAIDVGVNLKEYIDETKE-ANCTAGQDLV-FF-D
YDYSQYACAQDALIKQIAKPCNCTLPRRPSNGHTPNCTFPTS---C-CLLNEYKTIN---
-EE-QCPLPCRYRYYDYTTSYASYPNSFILEDLMR--D-ENVTEDYLRKNYLSINIYIND
LRYSVVTTSYTFGVAGLLGDIGGQLGLFIGVSIITFFEVLILCLDELKRIV-IN--KCKN
MKETRRQIQ-
>Porifera_AqNaC11_Aqu2_1_26219_001_PorifAmpQue
MTKK------------GFKWSDQYFNDFVETTTINGVFHIFRGRTKTRRLLWGLLFFISF
VSCTIVLGFSFKRYSEKPTVSAINV-GENGIPFPSVTVCNQNFYKDLNVSNET-NALIHH
LFHSGFLH----RTQQCKI---DRHFE----LQDL-----LIP--KENNFIHYCAFSQEL
CK-DKFFPTLT-PAGICYTFNGVRSKTRAPKMTTTGKRYGLRLILNIEQETHP-VF-DGV
AGVQVIVHESNDIPRPNLHGVGVSPGQNVDIGVKRAIMFDETD--DECIKDKDLP-FLPG
VVYSQYACRQNELYESLADKCNCIDPFL----GNATCSSHDL----CCLQQQFTEHD---
-RNSSCRPPCKYTYYDIMNSYSSFPEGHALTEIKNS----NASEDYIKKNFLSASVFLQA
LETRETTTRYSYGVVELLGELGGNLGLFLGISIISVMELLVLVIDEVKKCV-KQ--KFEK
FDKDENTSGP
>Porifera_AqNaC12_Aqu2_1_34365_001_PorifAmpQue
MNPA---------EKVSCQLKDSYFND-LDKTTIAGLNHVFKDSSKIRRLIWALFFIGCI
LGCLVLIGLSINRFVDKPTASTITVNDETGIFFPAVTICNLNLKK-DVLLNTT-YQVMNF
LYNSESFQFTG-LGNTCTA----SNIQ----NATI----WVNPDRAVDELIHYCGFLGDM
CE-DLFEPVLT-SAGICYTFNGTNK---L--ANSTGIRYGLKLILNIQQKERP-SF-NGK
SGVKLVIHDGRDISRPNLYGISVPPGHAIDVGVHKMATQDETSQ-ANCIKSMNLP-FFPK
FDYSQFACRANAVAENIARRCNCVQPDRPP-GSTPNCTFGKA---C-CLLQEHYKFN---
-EEINCPLPCHFQYYEHTASYSSFPNGQYLQRLMEA---SNMSAEDIKDNFLSINVFIDD
FQVTTTTTQYTYGIEALLGEIGGLLGLFIGVSIITFFELLVLCVDELKRLI-IK--RMKR
IESLSNEEDA
>Porifera_AqNaC13_Aqu2_1_13200_001_PorifAmpQue
MCSD------------AGHAYDKV-SKFKKKITIAGLSHVFPERTKIIMVIWALFFTGCV
LGCLVLIGLSTKRFVDKPTASTITVHDKTGLPFPAVTICNLNLKK-DFLLNTT-YQAIIS
LYNAKSSQFTS-LLNTCTA----SNIQ----NATI----WVSPEMAVNEFIHYCGFLGDM
CK-DLFEPVLT-SAGICFTFNGTNK---L--ANSTGRRYGLKLVLNIQQEERP-SF-SGK
LGVKLVIHDGKDIARPSLYGISVPPGFAVDVGVRKMATRDETSE-AKCIDDMNLP-FFPK
FQYSQFACRENAVAENIARGCNCVQPDRSP-GSTPNCTFSKA---C-CLLQEHYRFH---
-EEIDCPLPCHFEYYEHTASYSSFPNGQYLQLLMEE---LNMSAEYVKDNFLSIDVFFDD
FQVTTTTTKYTYGIEALLGEIGGLLGLFIGVNIINFFELLVLSGDGLGMLLEKK--KNER
KESGNGHA--
>Porifera_AqNaC14_Aqu2_1_20433_001_PorifAmpQue
MAGNKTSRSETNREDT---VYDKV-SEVREKITIAGLGHVFPNPEKTMMVVWAVFFTGCV
LGCLVLIGLSFKRFVDKPTASTITVHDKAGLPFPAVTICNLNLKK-DFILNTT-YQAIIS
LYNAKSSQFTS-LLNTCTA----SNIQ----NATI----WVSPEMAVNEFIHYCGFLGDM
CK-DLFEPVLT-SAGICFTFNGTNK---L--ANSTGRRYGLKLVLNIQQEERP-SF-SGK
LGVKLVIHDGKDIARPSLYGISVPPGFAVDVGVRKMATRDETSE-AKCIDNMNLP-FFPK
FQYSQFACRENAVAENIARGCNCVQPDRPP-GSTPNCTFSKA---C-CLLQEHYTFH---
-EEIDCPLPCHFEYYEHTASYSSFPHGQYLQVLMEE---LNMSAEYVKNNFLSIDVFFDD
FQVTTTTTKYTYGIETLLGEIGGLLGLFIGVNIINFFELLVLCMDATK-LF-KK--KPNK
RTSRNSTKPM
>Cnidar_AlaAla_agalma_gene_36048_1_isoform_1_p1__GENE_agalma_gene_36048_1_isoform_1__agalma_gene_36048_1_isoform_1_p1__ORF__type_5prime_partial__len_128__score_12_61__agalma_gene_36048_1_isoform_1_2_385_
------------------------------------------------------------
------------------------------------------------------------
------------------------------------------------------------
------------------------------------------------------------
------------------------------------------------------------
------------------------------------------------------------
------------------ISQTKWPSQADLPLYKQLF---DLTDDFVKNNFLQVNIYFDE
MSYQDVLEKREWTAEKLISDIGGQIGVWIGASVLSLFEIAFFIVKLLSTIYSKRKK--NK
KVDPKCKPSE
>Cteno_Puk_Fal_comp1688_c0_seq1__p1__GENE_comp1688_c0_seq1_comp1688_c0_seq1__p1__ORF__type_5prime_partial__len_128__score_29_17__comp1688_c0_seq1__3_386_
------------------------------------------------------------
------------------------------------------------------------
------------------------------------------------------------
------------------------------------------------------------
------------------------------------------------------------
------------------------------------------------------------
-------------------------KFYAENKKQA--P-YDLDTATVYENIMVLQIIFTS
LQESNYKEYVKYDYTQLIGDVGGQMGMLLGASLFTIIEFIHFFVKAAWRYCIRR--VAGQ
ESQ-DQEE--
>Porifera_Syc_Cil_scpid86841_scgid1215_
------------------------------------------------------------
------------------------------------------------------------
-----------------------FPL--------------------------QCW-----
----DM--------------------------------DGLGM-----------------
-------------------------------------------P----------------
------------------------------------C--VRV---LPC---------GFF
C----------------------------------------------RRNYVHLNMYYEE
LNYQKVEQVIAYDWLSLVSEIGGLAGILLGASVLTFLEFLDFVTGSILCAICDV--SHRR
RYS-------
>Deutero_Urochord_tr_F7B3I7_F7B3I7_CIOIN_Uncharacterized_protein_OS_CioInt
------------------------------------------------------------
------------------------------------------------------------
-----AKA----------------------------------------------------
------------------------------------------------------------
------------------------------------------------------------
--------------------------------------------------------EAVV
-QNCNCAYPCKDIKYQTTLSYSTFPHVNGARQAEA--L-FNFSKGHYHTNVVGLSVYYES
LTITKIEESQSITGSALLSDIGGQLGLWIGISVVTLFEFFQFIVRFVHNEIISL----RK
--PKVTKTQ-
>Cnidar_Rhopilema_esculentum_TR51305_c0_g1_i1_p1__Rhopilema_esculentum_TR51305_c0_g1__Rhopilema_esculentum_TR51305_c0_g1_i1_p1__ORF__type_5prime_partial__len_139__score_19_66__Rhopilema_esculentum_TR51305_c0_g1_i1_373_789_
---------------D--------------------------------------------
------------------------------------------------------------
------------------------------------------------------------
------------------------------------------------------------
------------------------------------------------------------
-------------------------------------------------------FRKHG
N-KCVCPDPCESVEYTPYLSYAYFPSDVYAVEVANH-G-ISKSNEYFRKNVIELDVFFQQ
MSHIVIRQSPAKTLRDIYSELGGLLGASLGASFLTFIELFDFIWTCILRKFEKRRE---K
KT--------
>Deutero_Ambulac_Sakowv30016344m
------------------------------------------------------------
------------------------------------------------------------
------------------------------------------------------------
------------------------------------------------------------
------------------------------------------------------------
---------------------------------------------------MLFMFNWNV
L-AC-CPQSCYEVDYGMKISLSKWPSDVYLNNLLKTLS--INDNIAASNNLARLEIYFDK
LSYSMTSQYKAYTWEDLLSDIGGTLGLYIGTSLITVIEITTFIIAICQLC--KK----RS
NEANNKVASG
>Cteno_Puk_Fal_comp49951_c0_seq1__p1__GENE_comp49951_c0_seq1_comp49951_c0_seq1__p1__ORF__type_internal__len_142__score_16_39__comp49951_c0_seq1__1_423_
V---GFTSPT---PSSTTTSWVRDFKSFAESTTAHGVSKIFAGGNKAVRLFYLLAWIACV
IYTMYMIITSIITFINKPTGTKYEVIVDNSIKFPTISICSH-------------------
------------------------------------------------------------
------------------------------------------------------------
------------------------------------------------------------
------------------------------------------------------------
------------------------------------------------------------
------------------------------------------------------------
----------
>Cnidar_AlaAla_agalma_gene_91159_1_isoform_1_p2__GENE_agalma_gene_91159_1_isoform_1__agalma_gene_91159_1_isoform_1_p2__ORF__type_3prime_partial__len_143__score_22_99__agalma_gene_91159_1_isoform_1_483_908_
------------------------------------------------------------
------------------------------------------------------------
------------------------------------------------------------
------------------------------------------------------------
------------------------------------------------------------
---------------------------MFSTEKYNLVDS---YSNNDCFEKISDKFGKGE
I-QC-CPVVCEEDIYRSTVSSAKWPSKPLASAILEELKR-NWTLETISENLLSVKIFFDQ
FFTYETKQKPAYDKTSFISDLGGQLGLWIGASVFSVL-----------------------
----------
>Deu_Ambulacrar_hemi_Ptyfla_40v0_9_20150316_1g33947_t1_scaffold1162086_cov166
----------VGKDEM-KNKYKVLLCEVMSNSTVHGLPNIRRAKSMPKRIFWSISFLTAV
GMFVGFSSGLIMKYYEYEVNVGVQVNFQRNMTFPAITICNLNPLRKSFLRENHS-AR---
-L-RRAANTT--------------------------------------------------
------------------------------------------------------------
------------------------------------------------------------
----IYDI----------------------------------------------------
------------------------------------------------------------
------------------------------------------------------------
----------
>Deutero_Ambulac_Spurpu_025729
----------------------------------------MDSTRSI-------------
------------------------------------------------------------
------------------------------------------------------------
--------SHHSQNG---------------------------------------------
------------------------------------------------------------
------------------------------------------------QRRA--------
---------LT-------------------------------------KNLVRVEIFYEK
LNYEAYTQMPKYTFGSLLGGIGGIMGFFAGMSLITVFELCGFIIQLLGLLCGRLTTVGRR
FTSARARQTD
>Porifera_AmpQue_tr_A0A1X7TP70_A0A1X7TP70_AMPQE_Uncharacterized_protein_OS_Amphimedon_queenslandica__Sponge__OX_400682_GN_Aqu2_1_16668_PE_3_SV_1
----ASPQDQGEAKGPRLKRGQHHFNKWLDNTSIHGVVHIFKGKSRLRRILWLLVFLFAS
ITCAGIIIFYIILWAKDPTSTSISFD-DEGQSFPAITVCNLNAVK-DYADQNV-VDLLNN
YANPSGF-----------------------------------------------------
------------------------------------------------------------
------------------------------------------------------------
------------------------------------------------------------
------------------------------------------------------------
------------------------------------------------------------
----------
>Cnidar_Rhopilema_esculentum_TR38848_c0_g1_i4_p2__Rhopilema_esculentum_TR38848_c0_g1__Rhopilema_esculentum_TR38848_c0_g1_i4_p2__ORF__type_complete__len_149__score_24_27__Rhopilema_esculentum_TR38848_c0_g1_i4_1899_2345_
---------------M-KEETEESKMEEVNSLTIHGVPKIFTTKSYFSRVLWALLCTSTV
VFLIYFMLDAIRKHLNFEIYIKEERIPKHEMSLPAITICNTNFYSG--DD-DDY-AV---
----QVLPKNCS-----------------------KTNTSRENFLDICRWFY--------
---------------WSST-----------------------------------------
------------------------------------------------------------
------------------------------------------------------------
------------------------------------------------------------
-------------------------------SM---------------E-----------
----------
>Cnidar_Rhopilema_esculentum_TR85881_c1_g1_i1_p1__Rhopilema_esculentum_TR85881_c1_g1__Rhopilema_esculentum_TR85881_c1_g1_i1_p1__ORF__type_3prime_partial__len_149__score_20_75__Rhopilema_esculentum_TR85881_c1_g1_i1_66_509_
-------------MSK-QDRIKTLLRFYGENATVHGIAAIHNSLSILRKVIFAFLFTSLF
GAVIYAVYSSFYSFSLRQVYTSVEKESRRNIEFPSVTICRNGKATKS--------SL---
----VNIVDKTM----------NGNLSALHKFVQNAFENSNMSVPEHPPM----------
------------------------------------------------------------
------------------------------------------------------------
------------------------------------------------------------
------------------------------------------------------------
------------------------------------------------------------
----------
>Cteno_Ple_Bac_comp48643_c0_seq2_p1__comp48643_c0__comp48643_c0_seq2_p1__ORF__type_complete__len_150__score_12_32__comp48643_c0_seq2_628_1077_
------------------------------------------------------------
------------------------------------------------------------
------------------------------------------------------------
------------------------------------------------------------
------------------MGFPVNKGSVQ-----------------------QNN-I---
------------------------------------------------------------
-----------------------FSKFYANDKAISI-T-YNISKETVYENLMVLQVLFTS
IQESNYKEYVKYDYTQLIGDVGGQMGMLLGASLFTIIEFVHFFIKVAWRYCVKK--RAGE
AARDQVEE--
>Protostome_Lophotroco_annelid_Pdum_comp400297_c2_seq1_
M----KE--STEKINE-PLTYKDATNKFADNTNCNGVSSIKRSDHVVRKAFWIILVLTGA
GLTIYQVWEVFNKYSSYPVAINVNVTYANTVIFPAITLCNNNMVRKSKLELMN-------
-------------------------AELRQKFMNS-------------------------
------------------------------------------------------------
------------------------------------------------------------
------------------------------------------------------------
------------------------------------------------------------
------------------------------------------------------------
----------
>Proto_ecdy_PANarthopod__XP_023234682_1_uncharacterized_protein_LOC111634194__Centruroides_sculpturatus_
-----MDEDNKTKHIKNAHQRHAYLENLLKNTVMTGLPQIATEHNLKRKVFKILVFFACL
FGFFYQLTEFLMLYFTYPTSLEVLVKITTEDYLPKITMCDLNGIRRTVF--KDFEK-VS-
-------LIKNSDKENFTD---DD------------------------------------
------------------------------------------------------------
------------VVN---------------------------------------------
------------------------------------------------------------
------------------------------------------------------------
------------------------------------------------------------
----------
>Deutero_Ambulac_Sakowv30034166m
MDSF-----PRMSDHE-DKSVKDVVEEFGLNTTAHGVSHIVSADNGYVRLAWISIVLTAT
ASLLIQVALLVHQYFEYNVNVQIAVVSSNELMFPSVTVCNTNKLRRSAVRDTNYSDLLV-
-VD---------------------------------------------------------
-------------YG---------------------------------------------
------------------------------------------------------------
------------------------------------------------------------
-----------------------------------------------K------------
------------------------------------------------------------
----------
>Cteno_Puk_Fal_comp42050_c0_seq1__p1__GENE_comp42050_c0_seq1_comp42050_c0_seq1__p1__ORF__type_5prime_partial__len_153__score_18_78__comp42050_c0_seq1__2_460_
------------------------------------------------------------
------------------------------------------------------------
------------------------------------------------------------
------------------------------------------------------------
------------------------------------------------------------
------------------------------------CTIREM---GECGLMAYYKFVLNE
SHECGCWVPCEHFDYELSVATTAIPREYAETKVSG--EKFNFTVNDFLQNNVILEVYFRD
MYAEQVFQVPEYNFWNLLADIGGMLGLFLGASIFTIIDFIRYSLDFGWRKIRSF--RDRS
----------
>Deu_Ambulacrar_hemi_Ptyfla_40v0_9_20150316_1g34047_t1_scaffold1165291_cov166
----------DEGGAT-KDKYRVLLSDVIANSSVHGLPNIRRAKSVPKRVFWLVSFLTAV
GTFIGLSSNLVEKYFDYGVAVGLQVDVERDLTFPAVTICNMNPLRKSLLNEDQL-SH---
-L-RGAEGENEA--------D-RNS-----------------------------------
------------------------------------------------------------
------------------------------------------------------------
------------------------------------------------------------
------------------------------------------------------------
------------------------------------------------------------
----------
>Porifera_AmpQue_tr_A0A1X7T6E0_A0A1X7T6E0_AMPQE_Uncharacterized_protein_OS_Amphimedon_queenslandica__Sponge__OX_400682_GN_Aqu2_1_09807_PE_3_SV_1
-----------------------------------------------------------M
IACITLISISFRRFINKPTSSTITVNTKSGVEFPAVTICNHNLEY-DLVIRNT-YHLMNY
LFNAKNFHLTG-VIKQCQAV---LSIL----NATI----WQNPSKTIDELIHYCGFIGEP
CK-DAFKPVLT-SAGIYFTLNGSDH-----------------------------------
------------------------------------------------------------
------------------------------------------------------------
------------------------------------------------------------
------------------------------------------------------------
----------
>Deu_Ambulacrar_hemi_Ptyfla_40v0_9_20150316_1g25472_t1_scaffold44668_cov97
------------------------------------------------------------
------------------------------------------------------------
------------------------------------------------------------
------------------------------------------------------------
-------------------------------------ILIRVSR----------------
-RYRSTIYSMN----------------TAGN-S-TYCSPYEM---QNCYFSAMDDFA---
LVDCHCEEPCVQTS------------------------NFE-------------------
------------------------VGLFFGASIVTFVEIIDFFAVQFWLM--KV------
----------
>Ctenoph_Hormiphora_californiensis_evg15555__p1_GENE_evg15555_evg15555__p1__ORF_type_internal_len_163___score_30_02_evg15555__3_488_
------------------------------------VYLICAGRSKIVRLFYLLIWLTCV
TYTCYNISLAIRTYINKPTGTKWEVIVESFIKFPTVSVCSNNIMKRSYLERDG-HDPIRR
LW--HLFDTVQ-EDPKDIAL---RNKT----LEDV------SQGGPDDNRLLKCVQRNKK
CS----------------------------------------------------------
------------------------------------------------------------
------------------------------------------------------------
------------------------------------------------------------
------------------------------------------------------------
----------
>Ctenoph_Hormiphora_californiensis_evg197868__p1_GENE_evg197868_evg197868__p1__ORF_type_3prime_partial_len_168___score_33_29_evg197868__69_569_
AAAS---------PQQPRLDREKEEEELQEKEKQTDKKRAWIRTVRATKWLFYIAWALAL
SYTLLNISKSVQKYLDKPVSTKITVFHDDSMQFPTISLCNLNRVSKSYLEK---EELLKE
TW--ESLS--------QGKI----------------------------------------
------------------------------------------------------------
------------------------------------------------------------
------------------------------------------------------------
------------------------------------------------------------
------------------------------------------------------------
----------
>Deu_Ambulacrar_hemi_Ptyfla_40v0_9_20150316_1g20851_t1_scaffold21886_cov93
------------------------------------------------------------
--------------------------------------------------------MIL-
-L----------------------------------------------------------
-------------------FRKT-----------------------------------ND
SVTVFTLM-----------GIQISPDCRRVLDLTKSKLNRQTYPFGNCTNQVNMDERVAS
GQYTLA---NNLLKLVQISNKKTKNLHN--------------------------------
---------------------------------------------SARANLVRLKVYFET
LNYDLTSELPAYTWEDLLSDIGGTLGLYVGFSVITVCEFVTLLLNLCGKVRRR----FKK
KTT-------
>Proto_ecdy_PANarthopod__XP_023229491_1_acid_sensing_ion_channel_1_like__Centruroides_sculpturatus_
MSFDRFSNSSSSYMKNEEEDFWNHCSVILGSSSINGVSQIASTKQIYRKILWVIVFSGCM
AGFLFQTISFLIHFSNYPTTVEVLVLNEGVLEFPSVTICNSNRIRKSQY--KYL------
-----------------------------------KPNV---------------------
---K-------PDV----------------------------------------------
------------------------------------------------------------
------------------------------------------------------------
-------------------------------------------------------MYFGY
YDVILY------------------------------------------------------
----------
>Protostome_Lophotroco_annelid_Pdum_comp286272_c0_seq1_
------------------------------------------------------------
------------------------------------------------------------
------------------------------------------------------------
------------------------------------------------------------
------------------------------------------------------------
------------------------------------------------------------
---------------------------------------------FVKKNFLTVDFYYSV
LKYTLVRESLKYTYTNYLGEIGGYMGLLLGCSVLTILEFLDLVMYNLFTKFVDH--RHQR
RSNT------
>Cnidar_Rhopilema_esculentum_TR25170_c0_g1_i1_p1__Rhopilema_esculentum_TR25170_c0_g1__Rhopilema_esculentum_TR25170_c0_g1_i1_p1__ORF__type_5prime_partial__len_169__score_20_27__Rhopilema_esculentum_TR25170_c0_g1_i1_75_581_
------------------------------------------------------------
------------------------------------------------------------
------------------------------------------------------------
------------------------------------------------------------
------------------------------------------------------------
------------------------------------SDVE---DVLECRNRILMELYEGF
E-KCNCPPPCVDEVYHHIVSMTKWPALVDIPLYRIAF---KLTREFIRSNFLQIRVYFDE
LGYKHVYEQCKISLAELFSNLGGQLGLWIGYSLFSIIELMAMLVTVAYLFV-KQKC--NR
TNVK------
>Ctenoph_Hormiphora_californiensis_evg1106631__p1_GENE_evg1106631_evg1106631__p1__ORF_type_5prime_partial_len_170___score_47_55_evg1106631__2_511_
------------------------------------------------------------
------------------------------------------------------------
------------------------------------------------------------
------------------------------------------------------------
------------------------------------------------------------
------------------------------------------------------------
-LNCSCPVPCHKTYFDIMVSTSKVSARHANKQIRA--RNPNITAEYLLQNHVLMEFYIQD
MFTEQITNVPAYGLWHLLSDIGGVTGLFLGASLFSFIVFVKSSVLRVYLYVKNS--NAIK
RN--------
>Deutero_Ambulac_Sakowv30041594m
------------------------------------------------------------
------------------------------------------------------------
------------------------------------------------------------
------------------------------------------------------------
------------------------------------------------------------
----------------MLEFCGCVDTML-----EPRCMLLN-RTQDSCKQLIHYLARKEI
L-DC-CSQSCTESWYTTTTSQSVWPSNTYLKHLLKQIA--INDLESVRQNLVRLEVYFEE
LNYESIEEIPAITEENLLSDIGGTLGLYCGFSFITIVEFLQFGFELLRVIFLRS----TK
VAPSNGSHA-
>Protostome_Lophotroco_annelid_Pdum_comp382617_c0_seq1_
------------------------------------------------------------
------------------------------------------------------------
------------------------------------------------------------
------------------------------------------------------------
------------------------------------------------------------
------------------------------------------------------------
---------------------------------------------FILNNFLKLDVYYGE
LTHELIEQTPAYTLPNFFSDMGGYLGLLLGASVLTIFELLDVIFYNSALKCSEG--RKMK
SKDLSDITVP
>Protostome_Lophotroco_annelid_Pdum_comp419518_c0_seq4_
----NVK------NEPRKKRVKKVCTTFREEASLHGIRYVFLKSPFCRRFIWFCILITAI
IIFIYLNSLNLQKYLSHPSQVSIDVRVKPSLDFPAVTICNYNRHRFSRVADLGL-DSLFE
-----KAEASRS------------------------------------------------
------------------------------------------------------------
------------------------------------------------------------
------------------------------------------------------------
------------------------------------------------------------
------------------------------------------------------------
----------
>Cteno_Puk_Fal_comp12245_c0_seq1__p1__GENE_comp12245_c0_seq1_comp12245_c0_seq1__p1__ORF__type_internal__len_176__score_12_40__comp12245_c0_seq1__2_526_
------------------------------------------------------------
------------------------------------------------------------
------------------------------------------------------------
------------------------------------------------------------
------------------------------------------------------------
-----------------QRRVRGIGVLPP--SGYTPCTLQEW---ANCGLPTYKKWYATL
TPVCDCKIGCKRKFYISKVSGSEIHDPFASALLTS--IEYN-TTRDLIDNILILDVQMAS
AQVPVTQQIVTYTFGTLLGDVGGVLGLFLGASVFTVMEFIRLVVC----WPCNR--VERE
KE--------
>Protostome_Lophotroco_annelid_Pdum_comp422306_c0_seq1_
-------------------SIKEEAKRFCQTTSIKGVPRIMRSQSTLLCLIWTLAVISFL
SVALYQTVYLVINYFQYSTITKEKSIDLS----PDIAICNSHPLSSLS-EEN--NEFLNA
-LTNSNCSTAEM--KLRKN------LSSPYGYYQIGKEAAKAASHLESDILVDCSLRGVP
C-----------------------------------------------------------
------------------------------------------------------------
------------------------------------------------------------
------------------------------------------------------------
------------------------------------------------------------
----------
>Deutero_Ambulac_Spurpu_019480
------------------------------------MKYAFNPAEVWRRFSWLLLVMAAF
GALTYQVVDRVQHFASHPKSVDVSIEYTDSIIFPTVAICNYNTFRSSQLTGTEL-DFLTI
ASTD----LNMT---KYYDL---TSTN----MSYL----MTEYGHELDLSVVFATYSRVD
LEKANFSVKLT-EWGPCFVFNDADNGYPPVTVQRAGRQRG--------------------
------------------------------------------------------------
------------------------------------------------------------
------------RSYL--------------------------------------------
------------------------------------------------------------
----------
>Protostome_Lophotroco_brch_Lingula_anatina_comp130423_c2_seq1_p1_comp130423_c2__comp130423_c2_seq1_p1__ORF_type_internal_len_179___score_19_73_comp130423_c2_seq1_3_536_
LDTS----GNGK-KTEANLPLSIYLTNFANEVSILGLKQAINPKFSFRRFIWGLCVMGGM
ICMFYHIYNRFATFAGNPVSVNIAVHHKDSLQFPTVTICNNNVFNASSLSANN-ESVVAY
MYPP---------------A---SS-N----WTDF----HIRNGYEFENIYGFCAWGASS
GSVSS-------------------------------------------------------
------------------------------------------------------------
------------------------------------CSAAN-------------------
------------------------------------------------------------
------------------------------------------------------------
----------
>Protostome_Lophotroco_brch_Lingula_anatina_comp137912_c0_seq2_p1_comp137912_c0__comp137912_c0_seq2_p1__ORF_type_complete_len_204___score_29_30_comp137912_c0_seq2_78_614_
------------------------------------------------------------
------------------------------------------------------------
------------------------------------------------------------
------------------------------------------------------------
------------------------------------------------------------
----MSGCVAECKLGHMMNRCGCKLMHLP--GPGATCSPEVM---LTCIRPLMGEIKRSF
-EMCECEVPCSSVLFETSLSYAAIPSESTRAELAL--E-LGTTVENARKNYVIIDVYFES
LNYVESVQMQAVEVTGIISDIGGQFGLFMGFSLLTIVEFLEFGVLRIISLLSKK--P-NK
K-VNVLKI--
>Deu_Ambulacrar_hemi_Ptyfla_40v0_9_20150316_1g25771_t1_scaffold47285_cov141
LADSNGDEESTAREKR-AMTLKDISRDFALRTTSHGVGRIAEAGNGWAKTLWAAVVVFAL
CAFTAQLVTLIIRYLDYPVSISIGVVTNSSLQFPAVTICNNNKVRKSAILESVYDELLS-
--------------------------------------------------I---------
----D---------------------------------------------D---------
AGSR--------------RG----------------------------------------
------------------------------------------------------------
--------------Y---------------------------------------------
-----------------LT--------YIG----------KL------------------
----------
>Deutero_Ambulac_Spurpu_010266
-------------PQ----------------------------------------LLCRY
------------------------------------------------------------
----------------------------------L----LLRH-----------------
-----------------------------------------LLLVHHRGD----------
------------VPLVSDIGVAIMPGVRTLIAIKKHTERNMSHPYTDCRDV-PLE-YYP-
-FYSEEACLTESATKQLTEACGCRFPYMP--GPSPVCTVRQI---IDCGLHDFEV-----
------------------------------------------------------------
------------------GDLGGLIGVHLGASLLTVFEFVDYTFVELYIRYWRKKSRDKK
EKETST----
>Cnidar_HydraVulSc4wPfr_248_2_g2926_t1
------------------------------------MEFVKSK---YR------------
------------------------------------------------------------
--------------------------------ANL----TS-------EHLLD-------
----------------------------LLRIPA----KSLK------------------
------------------------------------------------------------
----------------------------P--GNIPYCSLPEL---QNCTWIEWAKFNKDK
M--YKCPLPCKIDLYGVSLSRALFPTTQYSSILAEQQS-IVHNITFMRDNLLRFIIYYDD
LSYEVLEQKPSYETLVWLGDIGGQIGLFIGAGVMSYFEFLDCLAIVIYTRFFQKFTS---
----------
>Deutero_Ambulac_Spurpu_010858
-------------PKS-----SDVFDWFLS---------------QIFRLIWMCIMLASY
IACLITCKELRTKYDARLTIEEFSTTRKSSIAFPAVTICNSNLVKASLIDNPTSKAIVQV
LVDG--LGLNA------------FETQ----LDEI----LLAHAHQASDMILECAWKGNG
CGAANFTTKIT-SAGVCYTFNDGE------------------------------------
------------------------------------------------------------
------------------------------------------------------------
------------------------------------------------------------
------------------------------------------------------------
----------
>Porifera_Syc_Cil_scpid91493_scgid1215_
------------------------------------------------------------
------------------------------------------------------------
----------------------------------------------------RCT-----
-------HV-----------------------------HG--------------------
-----WVH----------------------------------------------------
------------------------------------CTSMCI---IMCLSSPSAAIIQGT
-FDCNCVQPCEYSAYSYVLSSATYPSTRSVISLTQA----EASTK--RRNYVHLNMYYEE
LNYQKVEQVIAYDWLSLVSEIGGLAGILLGASVLTFLEFLDFVTGSILCAICDV--SHRR
RYS-------
>Deutero_Ambulac_Sakowv30018851m
------------------------------------------------------------
------------------------------------------------------------
------------------------------------------------------------
------------------------------------------------------------
------------------------------------------------------------
------------------------------------------------------------
-----------------------------------------NSQTYMRDNFSKTTVYFED
LKIQSINQQRGYEPFKLVCDIGGTLGLFFGASMVTFLEIIDFFILQF--R--KLR-----
----------
>Proto_ecdy_PANarthopod__XP_023234400_1_amiloride_sensitive_sodium_channel_subunit_beta_like__Centruroides_sculpturatus_
------------------------------------------------------------
------------------------------------------------------DK----
------------------------------------------------------------
------------------------------------------------------------
-------------------------------------------------------NSFN-
-TINQDRCIIECIKENWKKTCECISNSYPFRFEGEFCS----VD---CIQKV------NN
-DECKCRRSCRFTVFEYDINEF----YYF-LYPKNLG---DIPYSK---WLTEMTFLYKR
LELHTYRYKAQYEMIELFGYVGGYIGVWLGISLIAVFDLLEIIIVYIYNKLYVDT--VKT
EE-SNSSSKQ
>Protostome_Lophotroco_brch_Lingula_anatina_comp141642_c3_seq5_p1_comp141642_c3__comp141642_c3_seq5_p1__ORF_type_3prime_partial_len_188___score_13_41_comp141642_c3_seq5_166_726_
----IKGNEEESEEPT----WKSAFATFSTATTFHGVGKIVEDTPFLRRVIWIFLVLLGA
GLFLMQLIGCVVYYRSWPVTVNVKINYADKINFPAVTICNLNAFKMSKAAENGHYEIINE
LYS-SGLSGN---------H---GNGT----IEDL----FQLNAHTKEDMILSCRWNNEL
CSD---------------------------------------------------------
------------------------------------------------------------
------------------------------------------------------------
------------------------------------------------------------
------------------------------------------------------------
----------
>Cnidar_Rhopilema_esculentum_TR103753_c0_g1_i3_p1__Rhopilema_esculentum_TR103753_c0_g1__Rhopilema_esculentum_TR103753_c0_g1_i3_p1__ORF__type_internal__len_189__score_20_84__Rhopilema_esculentum_TR103753_c0_g1_i3_1_564_
--------------------------------------------------IWLLLMLFFV
SLVILTVTPTVRRYFKSPSLTKVETVRVSEMKMPAITVC-GPSFSK--------------
------AKVTNF---------------LTVKYNRILIDNIDDILGRASSLEDNTMFINPD
-EDIAIRVLV-ANQGYCYKVNA---NGT-AIQKSVDLGFTFEIVLFVNLSNGLFD--SPT
DAVHVIIQDHRQFPSLDSGRIFAPIG----------------------------------
------------------------------------------------------------
------------------------------------------------------------
------------------------------------------------------------
----------
>Cteno_MneLey_comp1086195_c0_seq1__p1__GENE_comp1086195_c0_seq1_comp1086195_c0_seq1__p1__ORF__type_internal__len_190__score_29_76__comp1086195_c0_seq1__2_568_
------------------------------------------------KLLWAVLFLGFF
VYSFQCCLKSFNTYFSMPTSTKYNMYFENLLRFPSITICNMNPHNTAYLDKEEMKAY---
LLSESNLTPDVS----------TDNFN----VKKY----YRQAGQKLNDFISEVVFFEEE
IESDAFREQFT-THGMCWTFNADGS----RQVNRTGMDFGLSFKLNINQSSYPN--FVTT
AGVKVMFHN---------------------------------------------------
------------------------------------------------------------
------------------------------------------------------------
------------------------------------------------------------
----------
>Deu_Ambulacrar_hemi_Ptyfla_40v0_9_20150316_1g32037_t1_scaffold442052_cov104
------SKTKIHASNALDLKREDEFSNFADDFGISGVQVIVGRAVVLRRLLWIVVLLAGM
GVMTYQIAERVAYFASFPSHVSVKLHYVDHLTFPAVAICNFNMFGYTATENSNLT--LLD
IYGNAMHVIDF------------DAYD----SEEF----YISHAHALSEMIL--------
------------------------------------------------------------
------------------------------------------------------------
------------------------------------------------------------
------------------------------------------------------------
------------------------------------------------------------
----------
>Cteno_MneLey_comp601992_c0_seq1__p1__GENE_comp601992_c0_seq1_comp601992_c0_seq1__p1__ORF__type_complete__len_212__score_42_61__comp601992_c0_seq1__142_726_
------------------------------------------------------------
------------------------------------------------------------
------------------------------------------------------------
------------------------------------------------------------
------------------------------------------------------------
---------------MLNKTCGCLNSTPP--FNYKECTIKQV---ATCSLKAYYQYVLDF
AEECGCDVACEYTLFRTTVTATPLPDTEIEHKLKA--RFSNYTAEDLAKNMARIEFFFGS
SSITKVEEIISYDFDNLLGDIGGVMGLFLGASIFTTMEFCTLVVNLLSRLWQWK--WLRS
ETR-KIISET
>Deutero_Ambulac_Spurpu_001740
MAQQIEQPSFNMSKEE-ENSVLFLVGNRMASTGAHGIPNIQRASNIWRRLIWLLLFIGGV
TVVVWQLTTIINNFFAYEVDVNIDFVRQRAIKFPAITVCNLNPVPMSK------------
----NIASNEED-NQNDAGS--------------V-------------------------
--------FFSYF-----------------------------------------------
---------------------------HIKFHLS------------KC------------
------------------------------------------------------------
------------------------------------------------------------
------------------------------------------------------------
----------
>Deutero_Ambulac_Spurpu_017119
TQQV--PRKE---GSDSSSPRRDRYTSIPEAIGLSGIKYAINVGENLRRLFWILLILAGF
GLTCFQIVDRIAFYLKYPTNINIAINYTDELPLPAIAICNVNPYR---------------
------------------------------------------------------------
------------------------------------------------------------
------------------------------------------------------------
------------------------------------------------------------
--------------YVT-------------------------------------------
------------------------------------------------------------
----------
>Deutero_Ambulac_Sakowv30017787m
------------------------------------------------------------
------------------------------------------------------------
------------------------------------------------------------
------------------------------------------------------------
-----------------------------------------------------MK-YFD-
-HYSMSACRIECETYAVEEMCGCRLVEQP--GDWPVCSANQT---HLCAHPSLVDYNNGH
LINCSCREPCDVEDYPHVVTMSKLRPAFIEKLFHT--K-HNMSETYIEQNVAVLSIFYEA
LNMETITQLPDTDGIILLSQIGGNMGLFLGASILTVVQLGEFLFDFMRAKMRMS--GQEE
Y-SGRAEKQI
>Cnidar_Rhopilema_esculentum_TR38848_c0_g1_i1_p1__Rhopilema_esculentum_TR38848_c0_g1__Rhopilema_esculentum_TR38848_c0_g1_i1_p1__ORF__type_complete__len_207__score_33_00__Rhopilema_esculentum_TR38848_c0_g1_i1_410_1030_
---------------M-KEETEESKMEEVNSLTIHGVPKIFTTKSYFSRVLWALLCTSTV
VFLIYFMLDAIRKHLNFEIYIKEERIPKHEMSLPAITICNTNFYSG--DD-DDY-AV---
----QVLPKNCS-----------------------ETETNRKYFLDICHWFH-----GEF
SPNISFQNASFLPNFWCVTLNK---NKT-MVQKRESLNSGLKLLLIYGK-----------
------------------------------------------------------------
------------------------------------------------------------
------------------------------------------------------------
----------------------GQIRQFLGMGM---------------KFL---------
----------
>Cnidar_Rhopilema_esculentum_TR39512_c0_g1_i1_p1__Rhopilema_esculentum_TR39512_c0_g1__Rhopilema_esculentum_TR39512_c0_g1_i1_p1__ORF__type_3prime_partial__len_208__score_17_84__Rhopilema_esculentum_TR39512_c0_g1_i1_1_621_
-----MANTVHPKQKV-HTKLAARFKQFSEVATVHGVHKVANSTSRSRMIAWSVLCLTLV
GHAVYSISSSVKEYMSYPTLTYIKKETSNKMDFPSITICNANNYRLSALQ-----SM---
----SN-DTDIE--------L-LQTVLPLSRSDVALNSTTIKTLSSSIEWMKWCKFSSIK
CEPEDFDYFYHSNTGVCQTFNY---DGK-Y------------------------------
------------------------------------------------------------
------------------------------------------------------------
------------------------------------------------------------
------------------------------------------------------------
----------
>Deu_Ambulacrar_hemi_Ptyfla_40v0_9_20150316_1g3256_t1_scaffold1378_cov105
------------------------------------------------------------
------------------------------------------------------------
------------------------------------------------------------
--------------------------------MKSG-QY-----------EYV-------
-----------RQPAP----------------------------YGNCTSGD--EVYMVQ
FNYSVVLCMKECLQKNLIERCGCVTDVL-----YDKCSVLN-TTQQRCRQVVEALYEEDD
L-NC-CKNPCHEVTYAAQVSSSLWPSERYETHLYGVLIK-LQDVTESRRNLVRLKVFFEE
LNFQTIIQTKAYKIENLLGDIGGTLGLYIGLSLITVFEIIVFFLHTCRFCCRR-------
----------
>Deutero_Ambulac_Sakowv30012023m
------------------------------------------------------------
------------------------------------------------------------
------------------------------------------------------------
------------------------------------------------------------
--------------------------MSTGVAFDTVAVERLPLPYGDCYDTYP------D
GNYSAKICEEKCFQNHLLDKCGCVTSVVLD--GETMCSALD-EHQDMCVQMMTHFRNNGN
L-FCRCPPPCRERDYKITTSDSNWPSKVYMEHFARYVDD-M-DEDRIRENIVSVNVYMSD
MSTMVFVEVPSFTLVQMLADLLAAFGGWIGMAVFI-----NVIANMC---W--SRK-VRT
HVGG-----S
>Protostome_Lophotroco_brch_Lingula_anatina_comp141642_c3_seq1_p1_comp141642_c3__comp141642_c3_seq1_p1__ORF_type_3prime_partial_len_213___score_11_60_comp141642_c3_seq1_35_670_
----FKAKEEESEEPT----WKSAFATFSTATTFHGVGKIVEDTPFLRRVIWIFLVLLGA
GLFLMQLIGCVVYYRSWPVTVNVKINYADKINFPAVTICNLNAFKMSKAAENGHYEIINE
LYS-SGLSGN---------H---GNGT----IEDL----FQLNAHTKEDMILSCRWNNEL
CSD---------------------------------------------------------
------------------------------------------------------------
------------------------------------------------------------
------------------------------------------------------------
------------------------------------------------------------
----------
>Deutero_Cephalo_088070F_t1__name__chr_scaffold187_start_346867_end_347508_strand_pro_len_214_
----------G--SQNHDVPRQSD-NVFAASASMHGLAHIFTEGKFVRRILWAGVFCGCV
AVLLVQSVDRVQYYLSNPHATKLDEITANGLNFPAVTICNMNSFRFSQVNQQDLF-YAGD
IL---LIDHT--EMRQKMEIFD-GKFS----MSDF----YDRTGHQIEDMLLDCKYKGEP
CSAKNFTTV---------------------------------------------------
-------------------------------------LVLLLFL----------------
------------------------------------------------------------
-----------------------------------------KS-----------------
------------------------------------------------------------
----------
>Porifera_Syc_Cil_scpid76710_scgid1215_Acid_sensing__ion__channel__4_Acid_sensing__ion__channel__4_2_Amiloride_sensitive__cation__channel__4_B_ZASIC4_2
------------------------------------------------------------
------------------------------------------------------------
------------------------------------------------------------
------------------------------------------------------------
-----------------------------------------------------M-LVID-
--TYMNRACADLFYSLVIVCCLLVGPLCSANDNSTVCNPIQM---FRCIDEVKTAIIQGT
-FDCNCVQPCEYSAYSYVLSSATYPSTRSVISLTQA----EASTK--RRNYVHLNMYYEE
LNYQKVEQVIAYDWLSLVSEIGGLAGILLGASVLTFLEFLDFVTGSILCAICDV--SHRR
RYS-------
>Deutero_Ambulac_Sakowv30015883m
------------------------------------------------------------
------------------------------------------------------------
---------------------------------------MH-------------------
------------------------------------------------------------
------------------------------------------APWGNCTEQVFNIDGF-Q
NEYSLMACERACIMNVLEQYCGCTNSIH-----GSMCTILD-EYEDRCNNLIQFFYRNDL
L-QC-CRQPCSETQYDLTISQTLWPSDIYLNHFLQNVS--ITDASSARSNFVHLEVYFQR
LSYETTSEYKAYSWEDLLSDIGGTVGLYVGLSVITVCEFLKLFFELFKLCTAKK----RK
KKQTYDTISV
>Cnidar_AlaAla_agalma_gene_74369_1_isoform_1_p1__GENE_agalma_gene_74369_1_isoform_1__agalma_gene_74369_1_isoform_1_p1__ORF__type_internal__len_217__score_15_73__agalma_gene_74369_1_isoform_1_3_650_
----KAKLVQRM-EKIDRLTAKQVFSRYVQSSTLHGFRFIFTRTFYIRRFAWLVVTLTMA
GLFLKELRDSINLYYAHPFSTTSTVEYVNKIKFPAISVCNLNSFKYSGILGSEFGKRLIN
----KPLERDW------IDI---SGPK----LAKT----MKESSHDIKTMLLGCEWIARF
CGWQNFTRFYQ-YYGSCFTFNS--------------------------------------
------------------------------------------------------------
------------------------------------------------------------
------------------------------------------------------------
------------------------------------------------------------
----------
>Protostome_Lophotroco_annelid_Pdum_comp414035_c0_seq2_
VALT---------EKSVET--KRM-ESWDLELSIPGTKYLLEKKSKFHRFIWFIILLGAF
IGMCFVISNRIIRFLQSPKSVNVEINYNPSVVFPSITICNKNLFSASSVYNKRFGQMIAD
YFTH--LQGKHS--------FI---YK-QADFVHI----YNVSTPDVKNMILECSWKGKP
CGPQNFTKLMT-DFGFC-------------------------------------------
------------------------------------------------------------
------------------------------------------------------------
------------------------------------------------------------
------------------------------------------------------------
----------
>Porifera_AmpQue_tr_A0A1X7TPC1_A0A1X7TPC1_AMPQE_Uncharacterized_protein_OS_Amphimedon_queenslandica__Sponge__OX_400682_GN_105314570_PE_3_SV_1
------------------------------------------------------------
------------------------------------------------------------
------------------------------------------------------------
------------------------------------------------------------
----------------------------------------MTR--SNCVRSRSLD-FFPG
LPYTASTCHIDAEYRNYANKCGCSPEVNPSS-NTRNCTIADI----CCLSQERRTFN---
-PSTNCPLSCDHLTYNVEPSYSKLFSGDSSESAAES----GTAIEEVEASLLSVYIYFDE
MLATQLFTDYSYTFANLLADMGGLLGLFTGASVISLLEVCILLFDVLKNLLTKK--AVEK
LEEDD-----
>Protostome_Lophotroco_brch_Lingula_anatina_comp136149_c7_seq1_p1_comp136149_c7__comp136149_c7_seq1_p1__ORF_type_5prime_partial_len_219___score_18_23_comp136149_c7_seq1_2_658_
------------------------------------------------------------
------------------------------------------------------------
------------------------------------------------------------
--------------------------------------------------E---------
-----------------TRGLGVSPGFHAFAGLKRLQTVNIEPPWGKCNKSLRLD-HYP-
-QYTFSGCIIECKLQKAVEKCGCKPLEYP--GPYPVCSPREI---QECVQEEMRIINQDF
-KHCGCTVPCNSTNYNIQLSYVALRNATMHHKYGQ--H-IGYSGDYVQDNLLALDVYYEE
LNLESMEQKKAVEESGLLSDIGGQLGLFMGFSALTFIEFFEYIILKFRRLTRRR----KL
IE--------
>Cteno_Puk_Fal_comp26472_c0_seq1__p1__GENE_comp26472_c0_seq1_comp26472_c0_seq1__p1__ORF__type_5prime_partial__len_221__score_43_26__comp26472_c0_seq1__674_1336_
------------------------------------------------------------
------------------------------------------------------------
------------------------------------------------------------
------------------------------------------------------------
---------------------------------------NAE----YGDPVLE-Q-DYD-
DGYTIAKCVMNNRARYTIQKCNCIPFYM---TSPAVCNLYQE---WDCVEPLLEDLALGT
LQDPDCPSPCKYLTYSYTISQSEYPSQSVEDQVLSR-R-------RIRDNYLKVHIYFEE
LSTLEMERHPSYMIANLIGDVGGQLGLLLGMNICSLVQFTDYIVRFSFFKIMRM--SKRN
NKSRL-----
>Protostome_Lophotroco_molsk_AplCal_XP_035824945_1_amiloride_sensitive_sodium_channel_subunit_beta_2_like__Aplysia_californica_
-----------------------MF-----------------------------------
------------------------------------------------------------
------------------------------------------------------------
------------------------------------------------------------
-----------------------------------------------------------G
GKYSEPACRKTCYQQEMYSSCHCCDIQYPC-GYIRFCNVSD-TYQTDCAENVHEDFMAGK
L-GCRCPPPCDEEQFQYMVSSGTWPSVTFSATFIDKVGGLAKDPLFVRNNFLRLVVYDEA
MTFQVLESQPLYDWSRLLSDIGGQLGLWLGFSLMTAVEWLELLYDVVLNIGCKLC---NR
HPN-KPHPEG
>Cnidar_Rhopilema_esculentum_TR51234_c0_g1_i1_p1__Rhopilema_esculentum_TR51234_c0_g1__Rhopilema_esculentum_TR51234_c0_g1_i1_p1__ORF__type_5prime_partial__len_222__score_25_64__Rhopilema_esculentum_TR51234_c0_g1_i1_840_1505_
------------------------------------------------------------
------------------------------------------------------------
------------------------------------------------------------
------------------------------------------------------------
-------------------------------PIHKVITKRLKSPFTNCTNGDG------P
GNYTVGNCQYSCFFKKALEECGLIEPAYKFH---SLKRFQENADLSSCF----HHL-KNE
D-DCKCPPSCYEEKYRTKISYLQWPTPANIPYYRSLI---KITDADVHDNIVFLKIYFDE
LSYDIIAEQAVHLWPRFFGTVGGQLGLWMGASAFSIIEFFLFIADAVLEMCRSKVR--DD
SSNTSA----
>Cnidar_AlaAla_agalma_gene_93708_1_isoform_1_p1__GENE_agalma_gene_93708_1_isoform_1__agalma_gene_93708_1_isoform_1_p1__ORF__type_5prime_partial__len_223__score_15_94__agalma_gene_93708_1_isoform_1_482_1150_
------------------------------------------------------------
------------------------------------------------------------
------------------------------------------------------------
------------------------------------------------------------
-----------------ISGILVSPGTLNHFVLNLKKVNRLPVPYSGCGSR-KLK-YFK-
-TYTTDNCWTETLSAKVIKKCNCKLSFMK--G-AKMCEGRTL---MRCTFSVWSKFNKDQ
--EFDCPLPCNFEKYDVTASSALFPSNSDTGRIASM-N-VSGTHEYLRENFIKLNIFFED
FHHEIYYEEPSFRMYTLISLICAMIVFYFGASCLTIYEFFDLLITIIIRKIKKKRR--SN
YPSRM-----
>Deutero_Urochord_tr_H2XR32_H2XR32_CIOIN_Uncharacterized_protein_OS_CioInt
-----MSKNCTVS------------FDQAKQNRTHYICQDDQSTGT--------------
------IADRCNAYFAYKTSVQIKDVFVNEIPLPAITVCNFNRYFIEQLAMDQLSTVLDN
RYNIYHRHNES------FNT---PGFS----LRNY----MMDKGWNFVPTVFYCTLKTVA
CSHANFTAVLTNHLGVCYTLNVNTS------QTIAGKMHGFTVVLDTYQNQYTEN-GNWE
GGILFQVHSPYEPPE---------------------------------------------
------------------------------------------------------------
------------------------------------------------------------
------------------------------------------------------------
----------
>Cteno_Puk_Fal_comp20056_c0_seq1__p1__GENE_comp20056_c0_seq1_comp20056_c0_seq1__p1__ORF__type_5prime_partial__len_225__score_62_77__comp20056_c0_seq1__184_858_
------------------------------------------------------------
------------------------------------------------------------
------------------------------------------------------------
------------------------------------------------------------
---------------------------------------------AEYGASLTTT-TYG-
-DYSEGSCIHECKDRWLMEKCGCVNMVPP--LNYTSCTLRKW---ADCGLEAYLEFSRKY
MNICPCNSPCEETHYEAQLSSSSLSPAYTDAIFNK--IYYN-TSTDLNKNLMVLEILFSS
MVTSEIKQVVTYTSANLLGDIGGVLGLFCGASVFTIVEFLQHFLSLLEKYCLGG--GRKR
KKE-SEL---
>Protostome_Lophotroco_annelid_Pdum_comp377163_c0_seq1_
------------------------------------------------------------
------------------------------------------------------------
------------------------------------------------------------
------------------------------------------------------------
------------------------------------------------------------
------------------------------------------------------------
------------------------------------------KTVFVLENFLKIDVYFPS
LRYELWEQTEAYGFQNFLSEAGGYMGLLIGGSALTLCEILD-------------------
----------
>Cnidar_AlaAla_agalma_gene_723_1_isoform_1_p1__GENE_agalma_gene_723_1_isoform_1__agalma_gene_723_1_isoform_1_p1__ORF__type_5prime_partial__len_231__score_31_89__agalma_gene_723_1_isoform_1_79_771_
------------------------------------------------------------
------------------------------------------------------------
------------------------------------------------------------
------------------------------------------------------------
-------------------------GFHTFIEMGVQKVQNLPPPHTKCGSI-ELS-YFP-
-GYKRSKCHLEQLTNIVAKECQYRGLFMP--DSLPLCSLKQT---VCCLYPVIARQDKKA
--VDQCPVDCHTMQYSYRQSYARFISKPPIGAG---LR--NLTLEEIRDNVVVMTFFFQD
LKVEDIRQTPSYDFYKLVGDVGGQLGLMLGASVLTLVEFIDLVAFIIYHQVLRLSR--KK
RAKEDEAMTA
>Cnidar_Rhopilema_esculentum_TR51440_c0_g2_i1_p2__Rhopilema_esculentum_TR51440_c0_g2__Rhopilema_esculentum_TR51440_c0_g2_i1_p2__ORF__type_5prime_partial__len_234__score_26_81__Rhopilema_esculentum_TR51440_c0_g2_i1_1_702_
------------------------------------------------------------
------------------------------------------------------------
------------------------------------------------------------
------------------------------------------------------------
------------IGFNSVDIIHLSPGYYTEVAVKKVVRKRLKSPYSTCSSKSD------E
GNYTVIGCLASCFTMNMYEKCGDVLPPGRVF---KTPKTA---NLDKCLFEIYQ---TGQ
L-DCECPLPCYEEEFVTEVQTSTTPRM------NKNL---EISLEFYKKNIVRLNLFYKN
FMVETIREQPLYDVESLLGDFGGLMGLLIGASTISLIEILWVLAASISNLI---------
--RKKTRVM-
>Proto_ecdy_PANarthopod__XP_023232914_1_uncharacterized_protein_LOC111632651__Centruroides_sculpturatus_
---------MMNHKKAKKITVRNYVIALLKQSILTGVPQIFFATNF-RRYWKILVLFSCI
IGFCYQMGTFLRIYWKYPIMEEADNYFFKDIALPAITICNYNGLSRSKY--KDYLT-NS-
-------DKRFPLKENIT-----S-YS---VMEKAPREIVLKYGQQKEELLRRC------
DKSANVSFVNYEDI-ICHTIN--GRY--------RNAKKL-------------------P
I-----------------------------------------------------------
------------------------------------------------------------
--------------LKVNI------------------------------DISGMNVSEES
SKILIF-----------------------G------------------------------
----------
>Protostome_Lophotroco_annelid_Pdum_comp405647_c0_seq2_
------------------------------------------------------------
------------------------------------------------------------
------------------------------------------------------------
------------------------------------------------------------
------------------------------------------------------------
------------------------------------------------------------
---------------------------------------------YIIQNILKLDIYYSS
LESQSITQSKAYTFVNFISEVGGYMGLFLGCSVMTLCEFLDLVVYNFFLKAANS--RQKK
KAEKKFPQNY
>Cnidar_Rhopilema_esculentum_TR103753_c0_g1_i1_p1__Rhopilema_esculentum_TR103753_c0_g1__Rhopilema_esculentum_TR103753_c0_g1_i1_p1__ORF__type_internal__len_240__score_28_34__Rhopilema_esculentum_TR103753_c0_g1_i1_1_717_
------------------------------------------------------------
------------------------------------------------------------
------------------------------------------------------------
-----------------YKVNA---NGS-FVQRSTDIEKFLFIGLFLNISDGLRR--STT
DSVEVNIQDHRQLPSRDSGTVLAPVGHLTSIEIKKTEIKRLKPPYSKCTNGEN------K
GDYTVSNCRLSCLLSQVSQKCSYINAWHKHL---QLSRNQ---SEASCSLKISKKLIENY
A-SCNCELPCTETKFRKYSSTAKMTS----------------ENPRILKHTVVITVFFGD
MEYEKITELKMYTTERFVGEIGGQMGIWIGASIFS-------------------------
----------
>Cteno_Puk_Fal_comp4629_c0_seq1__p1__GENE_comp4629_c0_seq1_comp4629_c0_seq1__p1__ORF__type_5prime_partial__len_241__score_34_98__comp4629_c0_seq1__89_811_
------------------------------------------------------------
------------------------------------------------------------
------------------------------------------------------------
------------------------------------------------------------
-----------------PLGFFMSPGSIYKVDLGLVREFREPPPAGLCDSTLTTN-TYG-
-RYEENSCIAECRDNALLRACGCVHVVPP--VDYRPCTLEQW---AKCGMREYKKWVKRY
TPECHCPPPCQETHYTAQLSSSALNKFYASSK-----KGYN-TTQDVMENLLIIDILFTS
MQVSEIREIVTYGWGNFLGDVGGVLGLFLGASAFTIIEFCQFFTFAIAKWCFNT--TGKP
PS--------
>Deuterostome_chordata_Ggallus_tr_F1NBJ4_F1NBJ4_CHICK_Uncharacterized_protein_OS_Gallus_gallus_OX_9031_PE_3_SV_4
----DLKDSTS--EGSMGSLQPSS-QIFANTSTLHGIRHVFVYGPVIRRLLWTLAFVGSL
GLLLVESSDRVAFYFSYQHVTKVDEVVANSLVFPAVTICNLNEFRFSRLTTNDLY-HAGE
LL---LLDVN--ADPAVLALFK-KVFN----MQEF----LARVGHDLKDMMLYCKFKGQE
CNHEDFKTVSM-SRCSAFLHSGYMDG--------GGAGPGQPWM----------------
------------------------------------------------------------
---SLAVLR---------------------------------------------------
-GHCVTSTGCG-------------------------------------------------
----TAEEEQA-------------------------------------------------
----------
>Cteno_Ple_Bac_comp46220_c0_seq48_p1__comp46220_c0__comp46220_c0_seq48_p1__ORF__type_3prime_partial__len_242__score_38_17__comp46220_c0_seq48_1236_1958_
----------------------------------------------MIQTLFLFMWLASI
GYAVYVIASSTMSFIGKPTGTKFQVIASQAVQFPTISVCSHNQVSLKWSSE---RPGLEK
LL--EKFD----WNPVLAAI---RNAT----YEEV------KKGGPDNRTFIQCEHGIML
CSDNSFTREAS-VNGNCFRVNPE----KL---GKGGEYGRLRLMFFADLNDYTAP-NQAQ
YGYTVAFHDHETYSSTIPSGFFMSPGSIYKVDLGLVREFREPPPAG--------------
------------------------------------------------------------
------------------------------------------------------------
------------------------------------------------------------
----------
>Protostome_Lophotroco_annelid_Pdum_comp41273_c0_seq1_
---------------------------IIPRTTLHGVRYITLNTSRIRRSLWLCVVLLAM
SIFIYLFAARLAHYFKYPRAVNMELTYKTDLPFPAVTICNQNRFRLTKVQEYGL-DILTE
-----NLQDKKSDSIARNS-YR-------------------------NDSDISCNYEQSP
CPL--IQ-----------------------------------------------------
------------------------------------------------------------
------------------------------------------------------------
------------------------------------------------------------
------------------------------------------------------------
----------
>Cteno_Puk_Fal_comp16196_c0_seq1__p1__GENE_comp16196_c0_seq1_comp16196_c0_seq1__p1__ORF__type_5prime_partial__len_243__score_44_61__comp16196_c0_seq1__1_729_
------------------------------------------------------------
------------------------------------------------------------
------------------------------------------------------------
------------------------------------------------------------
------------------------------VNLDMMKNHKK-----HCREGDYIS-GYG-
-RYDQATCLLDCRDRILYEKCGCLMTVPP--LNYTSCTLQQV---SQCALRTYVDYVKRY
ANDCDCYTACSYTLFTSSVTATPIPDLELKYKVDR--RFRNYTYEDLGKNIAIIEVYFGT
SSITSIEEVVAYDFDNLLGDIGGVMGLFLGASMFTAMEFITLLISLVMRLWKSF--RNQR
NHQVASVSEV
>Protostome_Lophotroco_brch_Lingula_anatina_comp131367_c0_seq1_p1_comp131367_c0__comp131367_c0_seq1_p1__ORF_type_3prime_partial_len_243___score_7_97_comp131367_c0_seq1_219_944_
-------------TEE----EHTP-YEFATNTSAHGFARVADNKYTLSRVIWVLLILTGF
GVATWQITMRFIAYYKYDTTTKITMTFSKTLQFPAVTICNVNKYLKSQLDQTDID-FLDQ
ATSM---DYAY-TGSVNIDLIS-GGFD----FANF----TKEKGWQLTTNI-HCEFKGVK
CNSKSFTPVLT-EYGLCYTFNAVPNSKPRVFQDQPGIGNGLKLI----------------
------------------------------------------------------------
------------------------------------------------------------
------------------------------------------------------------
------------------------------------------------------------
----------
>Protostome_Lophotroco_brch_Lingula_anatina_comp140408_c2_seq1_p1_comp140408_c2__comp140408_c2_seq1_p1__ORF_type_complete_len_257___score_35_99_comp140408_c2_seq1_43_771_
------------------------------------------------------------
------------------------------------------------------------
------------------------------------------------------------
--------------------------------------------MDAMQHEYFRGF-GIG
AGYKVMVHDPREPPLMANLGFSVGVGMHTLAALKMYNISNLDTENGKCRRNMTLK-YYD-
-YYSLSACRLECLTDFIINKCKCQFINMR--ADVPICDPKQI---FDCYEPNRKLFIKEK
G-QCQCPIPCDSVTYDVSLSQAPLSDYHTGTF--T--V-NNVKPDYIKNNFVQLDIFFQG
ISYERLEQYPAYNPFALGCDVGGAMGLVLGASALTLCEIVDFVIVWALRGK-GKRL----
----------
>Cnidar_Rhopilema_esculentum_TR53675_c0_g1_i1_p1__Rhopilema_esculentum_TR53675_c0_g1__Rhopilema_esculentum_TR53675_c0_g1_i1_p1__ORF__type_5prime_partial__len_245__score_35_71__Rhopilema_esculentum_TR53675_c0_g1_i1_1_735_
------------------------------------------------------------
------------------------------------------------------------
------------------------------------------------------------
------------------------------------------------------------
-----------------------------QISIYKSETISLPYPFTNCSDGEG------P
GRYSDQSCLVTCFYKHVFEKCGYVNPTIGGK---KKSKVT--IDMLKCELEMRDQFLEDS
A-HCDCPKACKEVIYDSKTSSSKWPVDGDLPLYRHLA---NASDDFSSKNFLKVRIYFDE
LSVMRYVTKELIGELDLISNIGGHLGFWCGASVFSVFEAIALIASILFMAIFGKSG--KV
NNDKDLDMEA
>Cnidar_HydraVulSc4wPfr_248_2_g2932_t1
------------------------------------------------------------
------------------------------------------------------------
-------------------------------------------------MGKACRVK--K
CTQTH------------------------------------------KKWKRFME--NNQ
NSVNTVIVSD-----------------STNIELP---TINPSAPNTCVTEP-IFE-NPP-
-NLSASAHKIENLKDKIISKPAISGYLII----AVLMSILSS---VGCSTISLTRFDQLK
--MQNCPLPCVIDSYKLSLSRALFPSPQYADSLTNSPN-SIKNISFARDNLLRFVIYYDD
LSYELIEQKPSYDTLVWLGDIGGQIGLLIGAGAMSYFEFIDCLFLVIYNQFFKTYR----
----------
>Ctenoph_Hormiphora_californiensis_evg190294__p1_GENE_evg190294_evg190294__p1__ORF_type_internal_len_253___score_30_09_evg190294__2_757_
A---GGRSSA---TSRTPSSWVKGFQLFAETTTAHGVNQIFTGSNRAVRLFYLLAWIACV
IYTMYMIITSIVTFINKPTGTKYEVIVNDSIKFPTVSICSHNKVKKSYLRKEG-NEPIRD
LW--SKLD----YDQAEADI---QHMT----LEDI------SEGGPDDDRLLSCTQRNKN
CQESYSVRENT-PSGKCWRINPE----KI---GKSGDWGKMQLIVFADLQDYSKR-DQPQ
YG----------------------------------------------------------
------------------------------------------------------------
------------------------------------------------------------
------------------------------------------------------------
----------
>Protostome_Lophotroco_annelid_Pdum_comp409606_c1_seq5_
-----MES--------EKE-VIGDGFSYAERTTCHGPNIIASSQSWVRRISWSVIFTTIL
GLLLYQVIAQLLAYNEKAVYINTKYRYPQNITMPSFTICNFNRFKKSVLASEK--QVLWH
YMAT--FSISPEPLFDLLN-TQVD-VN----IMDL----LTELTFTLEDFQRRCMIDSRR
CSPEMFGTILT-DHGNCVTFQPKHSGPYQT-Q-SSNANGGVHFHFYLNTNE-SEM-----
------------------------------------------------------------
------------------------------------------------------------
------------------------------------------------------------
--------------------FGSYI-----------------------------------
----------
>Proto_ecdy_PANarthopod__XP_023219715_1_acid_sensing_ion_channel_5_like__Centruroides_sculpturatus_
MAKSSINSISSSP---SKQSVSKYL-NTFKGSSIAGVSNIAAAKGKFERFIWIFIVICCL
TGFIYQVTLFLQQYYDYPTRVEVVVTTEGLMEFPSVTLCNNNRIKKSEYCKPN--ELLK-
----------------------ND-LQ-------LDKNIRRILGHNISDMIISCTFTGTP
C--KRFEYFHDPDFGNCYSLESVGDN-DTLKASESEELS---------------------
-------------------GHATEGIFTVKY-----------------------------
------------------------------------------------------------
-----------------------------------------RLYMDIVT-----------
------------------------------------------------------------
----------
>Protostome_Lophotroco_brch_Lingula_anatina_comp131367_c2_seq1_p1_comp131367_c2__comp131367_c2_seq1_p1__ORF_type_complete_len_272___score_27_15_comp131367_c2_seq1_50_817_
------------------------------------------------------------
------------------------------------------------------------
------------------------------------------------------------
--------------------------------------------------------DPIE
VGLLFQVHNQSEPPMMETKSLAVPPGFHAYAGVKRTDSAEMEPPYGICDRASPLK-YYS-
-VYTMSACVQECKLDHMMGNCTCKLLNYP--GPGEVCSPKQI---VECVKPILLEIKKNF
-HMCPCKIPCQSVNYETYLSYAKLPSDETAPEVAM--E-YGVAQSDIEKNILVLDIFFQD
LNYVISEQLPAIESSGLISDLGGQFGLFMGFSLLTLVEFIEFGFTRLILFICRP--K-KK
K-RTITPVLP
>Protostome_Lophotroco_molsk_AplCal_XP_035824940_1_amiloride_sensitive_sodium_channel_subunit_gamma__Aplysia_californica_
MAT----------------SSKQLFTEFSESTSMHGLQRAVNSVSKWRRPIWAVLVICGA
AVATYNLAKTLQDFVNYPTSTKISETYKTSLDFPAVTICNLNPARMSLFNRTGK-WT---
----ASWN-EDR------------NSKRQRELATVDEGVRTEQSHKIKTMIVDCQFDNRK
CTHADFQEMPSSKYGSCYTFNG--QFGESRNTTREGQDYGLTIEVDVEAMEYLPL--TST
AGLKVLVHPMGITPFPEDEGIVVGTGASTSIGLRRFPVAVLRQP----------------
------------------------------------------------------------
------------------------------------------------------------
----------------------------------------------GIP-----------
----------
>Cnidar_Rhopilema_esculentum_TR116928_c0_g1_i1_p1__Rhopilema_esculentum_TR116928_c0_g1__Rhopilema_esculentum_TR116928_c0_g1_i1_p1__ORF__type_5prime_partial__len_258__score_31_27__Rhopilema_esculentum_TR116928_c0_g1_i1_2_775_
------------------------------------------------------------
------------------------------------------------------------
------------------------------------------------------------
----------------------------------------------------WALS-SEG
DSVYVDIKEFDEPVFHGSGSILASVGQLTRIEISKTVVTRLKSPFSNCTNGEN------E
GTYTIENCHITCALNMAHKQCKSIDFHNNMF---NSTNIS---EAVACSTSIYNYLIDNF
E-SCHCQLPCMETKFHKTVSTAKWPPKNDLPAYKALA---EVTDEFIRNNFLKIDVYFGE
LSFQKITEVEEFTTVKLISDIGGQMGIWVGASVFSMVELLFLLWQSIKYFVNRNNI--EE
HPDN------
>Deu_Ambulacrar_hemi_Ptyfla_40v0_9_20150316_1g15999_t1_scaffold12160_cov117
MDAVTSWPDGEKDGEK-DDSIKDMLVDFSKETTAHGLVHITSAKSSLTRSTWLAIVLGAS
SFMLLQMTLLLFQYFEYNVSVTVALVSEKALEFPSVTVCNTNKLRRSAVRDSNYSEMLM-
-LE-GDFLGDMS------------------------------------------------
------------------------------------------------------------
------------------------------------------------------------
------------------------------------------------------------
------------------------------------------------------------
------------------------------------------------------------
----------
>Deutero_Ambulac_Spurpu_017120
----------------------------------------------VAQFAW--------
----------------DPFSFDI-------------------------------------
-------------------Y---EATN----MTQL----LLDLKHPLNETVLQVKLGLEY
VSVSNFATRFT-DYGICYTFNSGEDGQPPIYIKASGPSFGISIILHTKQEWYFFEE-RYS
AGFHVILYDRGTEP-VEDLGFSIKPGQ---------------------------------
-------------------------------------------------------FLEQR
SSACDCPTPCFQRKYDREMSYSSFPSNYWADLLANA-D-QNVTAGYFTQNLAYINVFFKD
LTIEKVDQIKAYEFFSLMCDIGGSLGLWLGGSILTIFEFVDLFGHSIYV-Y--SRKAR--
----------
>Protostome_Lophotroco_brch_Lingula_anatina_comp141642_c0_seq2_p1_comp141642_c0__comp141642_c0_seq2_p1__ORF_type_5prime_partial_len_259___score_16_43_comp141642_c0_seq2_3_779_
------------------------------------------------------------
------------------------------------------------------------
------------------------------------------------------------
------------------------------------------------------------
------------------------------------------------------------
------------------------------------------------------------
------------------------------------------SPAFFMENFLQLDVFLKE
LSYEEIKQQIAYDTNSLWSDIGGSLGLFVGASLITLLEFVDVIIHTLLLKRIRN--KKRH
----------
>Porifera_AmpQue_tr_A0A1X7V3J9_A0A1X7V3J9_AMPQE_Uncharacterized_protein_OS_Amphimedon_queenslandica__Sponge__OX_400682_GN_Aqu2_1_34379_PE_3_SV_1
------------------------------------------------------------
--------------------------------------------------------MVN-
------------------------------------------------------------
--------------------------------------------LIVSVSEYSR--SSSN
VGVKVSVHDRNSIPVPHQVGVTLSPGKNSYLAIETVKHIDKTR--SNCVRHRSLD-FFPG
YSYAVSTCRIDAEYRNYANKCGCSPEVNPSS-NTRNCTIADI----CCLFQERRTFD---
-PSVNCPPSCEYLSYDIQPSYSDLY----------------TDGESGRINLISLYVYFDT
MLVTQLFTDYSYTFANLLADMGGLLGLFTGASVISLLEVCILLFDVLKSLLTNK--VVAE
LEESDDSL--
>Cnidar_Rhopilema_esculentum_TR112468_c0_g1_i1_p1__Rhopilema_esculentum_TR112468_c0_g1__Rhopilema_esculentum_TR112468_c0_g1_i1_p1__ORF__type_complete__len_261__score_40_07__Rhopilema_esculentum_TR112468_c0_g1_i1_422_1204_
-----------------------ML-----------------------------------
-------------------------------------LCQTD------------------
------------------------------------------------------------
----------------------------------------LRITIDMKKSEYIPSL-TLQ
EGIRILIEDQDMPLYPFEKALSIAPGMSASISIKKSVVEREDVHGGSCRA-A-------T
RKYSVQDCVAKCKGNTQIRLCNCTDVQYSQ-SS-TC---KT-MEEKQCIMFVHGNFSRGL
I-ECKCPQPCREIFFAKSISQANVYPTGFLK---------NMTTAYVKENIILIEIKYRD
QTVQTVATKAYYKFDNLMSDIGGQLGLWIGVSAVTCIEFVALLWNIVAYIMHRRKL--NK
IKQSNT----
>Protostome_Lophotroco_annelid_Pdum_comp401803_c0_seq2_
------------------------------------------------------------
------------------------------------------------------------
------------------------------------------------------------
------------------------------------------------------------
----------------EDDGISVGPGQSATIGLRMIKNKKYGGKYTECFDESQS-SVFAW
LGYSIGACYITCYQRELQKLCGCSDPSYPK-TGIETCTINTT--TNVYIDYGNACYETSS
LQNCECKLPCDQTSYTPSVSYHGFPSNTYLEYMMQDL---NVTKEYIKDNFLEVSIYFEE
MGYQEISESPAVQITEMLSDLGGNLGLYIGASLFTFFEFIQFFIDLFMLLC-RVNS----
----------
>Protostome_Lophotroco_molsk_AplCal_XP_005106187_1_amiloride_sensitive_sodium_channel_subunit_alpha_like__Aplysia_californica_
------------------------------------------------------------
------------------------------------------------------------
--------------------------------------------------M---------
------------------------------------------------------------
-----------------------------AVDVTKVETERESPPFGTCEKVKKSISFYAR
YSYSDTACQKSCLQVTTIKRCGCCFVDFPC-PKVHFCNT---TEYQACLYELDTSRASKF
L-ACRCPPACSDINYDITLSMALWPSENRKDQYLQSFNRTQEQFQALRQNLLLLSVYPET
LKVDKYVTNAKYDWSILLSNFGGQLGLCIGFSILTALEIFELIFDIFTHLVFFF--FPRI
QSKVRVKVSD
>Ctenoph_Hormiphora_californiensis_evg1639__p1_GENE_evg1639_evg1639__p1__ORF_type_internal_len_264___score_48_35_evg1639__2_790_
----------------------------------HGVKYVFHSNHRVIQALFLIMWFVSI
GYAVYVIASSTISFIGKPTGTKFQVIASQAVQFPTISVCSHNQVSAKWSRQ---RPGLEK
IL--ERFD----WSPGITEI---RNST----FETI------KEGGPQDSTFIQCEQGIQL
CEAKYVTREPS-VNGNCFRVNPE----QL---GKGGDYGRLRLMFFADLNDYTVP-NQAQ
YGYTVAFHDHETYSSTIPSGFYMSPGSIYKVDLGLVREFREPPPAGLCDSTLTYN-TY--
------------------------------------------------------------
------------------------------------------------------------
------------------------------------------------------------
----------
>Ctenoph_Hormiphora_californiensis_evg16615__p1_GENE_evg16615_evg16615__p1__ORF_type_5prime_partial_len_265___score_62_43_evg16615__102_896_
------------------------------------------------------------
------------------------------------------------------------
------------------------------------------------------------
------------------------------------------------------------
-----AFHDSVYHGVTLNSGYYMSPGSIYKVDLSLKKETREPPPGGNCNASLTMT-TYG-
-AYSEGSCIQECKDKDLMKRCGCINMVPP--LNYSSCTVRQW---AECGLSAYLNFSERY
RDICPCNSPCSETHYEAQLSSSSLSPAYTENLFAS--IIYN-SSDDILKNVMVLEILFSS
MVTSEIQQVVTYTSANLLGDIGGVLGLFCGASVFTIVEFLQLFLSSIQKHCLTD--SDED
TVD-KEL---
>Deutero_Ambulac_Sakowv30018219m
METV--------------------------------------------------------
------------------------------------------------------------
------------------------------------------------------------
-----------------------------------------------KTSEYLTLL-SEG
VGFVLSVHNPNNHPFPEDESISVVPGYETSIGISISETKRLGQPWYNCTKED--KTPY-N
YPYSTSACRKECLQTFLRGKCGCENAIS-----YKKCNMLN-KTQDLCHQMIRYLHNHGK
L-TC-CPEPCSRYSYSMTTSLAVWPSDGYSERLLHLLNK-IK-TSTLRGNIALVQVYIDS
LHIETVSQEKAYDMFDLFADIGGALGLWIGMSAVTLLEVTELIFGILTILCT--------
----------
>Porifera_AmpQue_tr_A0A1X7V3I9_A0A1X7V3I9_AMPQE_Uncharacterized_protein_OS_Amphimedon_queenslandica__Sponge__OX_400682_GN_Aqu2_1_34369_PE_3_SV_1
MDVQETIDEDKVNKKSRLKRGQHHFNKWLDNTSIHGIVHVFKGRSRLRRILWLLVFLFAS
TTCAGIIIFYIVLWAQDPTSTSISF-DDEGQSFPAVTVCNLNAVKKDYADQYV--DLLNN
YANPSGFIQNWPISRSCTD------LNTIEDQQEL--DAYTNGGNKIDDFVVYCGFAGNR
CE-ESLEPVFT-SLGVCFTFNSAYNGQPDRKVTLAGPQFGLIL-----------------
------------------------------------------------------------
--FSMS---------------------------------------------V--------
--------------Y---------------------------------------------
-------Q-----------SIQG-------------------------------------
----------
>Deutero_Urochord_tr_F6TDC8_F6TDC8_CIOIN_Uncharacterized_protein_OS_CioInt
-----MAEKEDIK--------SDSKY-FASKTTCGGVSYWCGGIHK-QKFAWVIIVLGLT
AGLAFQVFLRISAYLSYAATRQTTVKFTSEIEFPAVTICNFNRYF-REVSAVHTL----N
RLTSSDLANSS---SSPLSF---DSFS----VTSY----LTQKGYPLDPILIHCMFQSKP
CTAADFTPVIT-RMGKCYTFNKSRS----I-QNVAGSGQGLLFILIVLHSLYTEE-GEIE
AGIRFQLHSKFEPPEVHKYGVGIPTGMKAFSTIQRTETSLVE------------------
------------------------------------------------------------
------------------------------------------------------------
------------------------------------------------------------
----------
>Cteno_Ple_Bac_comp46643_c0_seq4_p1__comp46643_c0__comp46643_c0_seq4_p1__ORF__type_5prime_partial__len_272__score_55_68__comp46643_c0_seq4_3_818_
------------------------------------------------------------
------------------------------------------------------------
------------------------------------------------------------
-------------------------------------------------DDYFRT--QDV
AGFKVLLHNSYEPPMIEEYGFALRPGSESYVRIRLQKFRDTERPLGYCDPVLE-Q-DYQ-
AGYTIAKCVMNNRARYTIQKCNCIPFYM---ISPKVCNLYQE---WDCVEPLLEEIALGT
LQDPDCPSPCNYVTYSYTISQSEYPSQSVEAEVKSK-R-------RIRDNYLKVHIYFEE
LSTLEMERHPSYMISNLIGDVGGQLGLLLGMNICSLVQFTDYIIRFSFFNIMRM--SHRN
NKSRL-----
>Cnidar_Rhopilema_esculentum_TR38848_c0_g1_i2_p1__Rhopilema_esculentum_TR38848_c0_g1__Rhopilema_esculentum_TR38848_c0_g1_i2_p1__ORF__type_5prime_partial__len_274__score_35_70__Rhopilema_esculentum_TR38848_c0_g1_i2_230_1051_
------------------------------------------------------------
------------------------------------------------------------
------------------------------------------------------------
-------------------------------QKRESLNSGLKLLLVYGERPY-EIF-DER
QGLFVTAHDQREV-IPAFSGIFLPPGYHTIVKLRKKVIRRKESPYSNCSGQKT------P
GKAGRDNCLFSCLALRGYQICHGVDERWRPF---NTLNYT--KKMFDCMFEVVQ---SDA
V-NCKCNVYCDEEVYETQTSRVPWPQQWKAEELTRIF---NLTSSTIRQTFIKLTIYYEE
ISEFRYTEEEKYSIMNVWTDFGGQMGLFIGASLISFVEILLLLLGCLKKCWKKK-I--VV
----------
>Deu_Ambulacrar_hemi_Ptyfla_40v0_9_20150316_1g3606_t1_scaffold1495_cov133
------------------------------------------------------------
------------------------------------------------------------
----STM-----------------------------------------------------
----------------------------------------------VNTDEYIGIY-GHD
AGVRVAIEPSEYVAFPLDAGITVQPGTVTSIGLREIRVSKKPDPFGNCTLDDSNDSIFGH
YQYSALDFRSSSVEWK--------TDLQ-----LSRLHLLT-KFIDISRQ----------
----------------------SKRSEGYGKHLLKTIPK-VNDLRSVKKNLARLEVYFEE
LTYQSSVDVEAYGREDLLSDIGGTLGLYIGLSVITVAEFIELLIVVIKFV--RRGA-LRT
AKLSPSSDTE
>Deutero_Ambulac_Sakowv30031449m
----ACSTSPASNTED-KITWKDVVKEFGMNTTAHGIPRITTSTNRCGRLAWITIVSIAF
GVLTLQAGLLINQYFDYNVNVRVDAVSATQLPFPTVTVCNTNKLRRSAIRDSNYSDLLV-
-VD---------------------------------------------------------
-----------------------------------------QL-----------------
-----------------------------SMMIKAKL-----------------------
-------------------------------------------MKEQS------------
------------------------------------------------------------
------------------------------------------------------------
----------
>Protostome_Lophotroco_annelid_CAC9605582_1__Ofus_G07899_partial_Owenia__fusiformis_
MGPDDMDNQDWENSKSNEKSVKYKVDEFCNDTSINAITRAYKSKSALRRYTWIVMFITSV
IIVVVQSSALVQKYFTWPSEVKVDILYDAVIEFPSITVCNLNPLRRSQLR-DD-DELLQQ
TL-ETSIPAPA-------------------------------------------------
----------------------G-SGG-------PGP-----------------------
--------------APV----SAPAGPT--------------------------------
------------------------------------------------------------
------------------------------------------------------------
------------------------------------------------------------
--PGATSAPA
>Protostome_Lophotroco_annelid_Pdum_comp406638_c0_seq8_
-----MDSKGSKA----------DSMDFPSDTTCHGIHHVAHAPNRAFRAVWFLCILGSV
SFLMWQLALLGKGYFAYVALTEVTVH----------------------------------
------------------------------------------------------------
------------------------------------------------------------
-------------------------------------YENMKLPWGNCTN-LPLK-H--F
PVYSKPACKAECMVDFVQEKCGCHIISLPLSDNTRPCFPYDM---LTCVPNKLGELQN-K
-GGVKCSTACDVTEFKTMVDEVDLSTIGATQSFAN-----DVDGTSFLESGTSVRVYYRS
LQETQYIQKQGTTVTELISYIGGQLGLALGISLITITEFVIYGFVHIYKKLFSKRNQVQT
VK--------
>Cnidar_HydraVulSc4wPfr_824_g11301_t1
----PINTNKIK-TPRRNNKTKEYVSEMIDNSSFHGISYIAGKENHIRRTIWLLITMTAF
GYAAQKVYESTVNYFSFPISTTQMRIYVNEIDFPAVSFCNFNEFRLSKMDGTKVDQAILN
--------PK-------LQV---TAEE----YRNV----TFGAMFDLKEMLVDCEFNGIP
CSDENFTMFSW-MQGRCFTFNSGKFPHKLLKIGGAGMKRSLKITINIIHYEYYKD--EMD
AAIHMIVHGQQDTP-LKMRGPTLSPGFTTYIQLEKKMVI-----------L-FLK-IF--
------------------------------------------------------------
-------------------------------------N-KI-------------------
------------------------------------------------------------
----------
>Cnidar_Rhopilema_esculentum_TR91560_c0_g1_i1_p1__Rhopilema_esculentum_TR91560_c0_g1__Rhopilema_esculentum_TR91560_c0_g1_i1_p1__ORF__type_5prime_partial__len_281__score_42_85__Rhopilema_esculentum_TR91560_c0_g1_i1_154_996_
------------------------------------------------------------
------------------------------------------------------------
------------------------------------------------------------
-----------------------------------GPDFSLQVFLDLDVSNSLSTL-HAG
DSVEVIIQDHRQLPSLDTGTVLAPVGHLTQIEIHKTEIQRLKPPYSKCTNGEN------K
GEYTISNCELSCFLRKVAQKCTHTTFLYNHL---PIAKT---ERENECTDRILEDLQKLF
A-SCNCGLPCRETKFRKYSSQSKWPSTEYIDEYKEMV---KETEDYIRNNLIAVNVFFGE
KQYKKVTEMPMYTAERFVGEIGGQMGIWLGASIFSLLELVYLLAQFVGVSLRKK--EKKV
TD--------
>Proto_ecdy_PANarthopod__XP_023239326_1_amiloride_sensitive_sodium_channel_subunit_alpha_like__Centruroides_sculpturatus_
------------------------------------------------------------
----------------------------------MLSI----------------------
------------------------------------------------------------
-----------------------------------RQTNVLRLWIDFQYNEYTP--LQFR
TSGKVVIHEATNLPNPEWSGLNIEPGFFYKIKIQQLTKELLPAPYTNCIDYSKRDMRSN-
-KLDQESCVDECLLNHTINICGCTFMRLALSYNRKICESEESKNDKFCVCYA-KKE--AA
-KHCLCKLSCKQVYYEEKGLEI-WPGIKK-IS--------YTNLTEARKTVASVQIFFTT
METTTRKYQPKYHFVEIFSYLGGFVGLWLGVSLLNIFEYIKDEALCLARCVRKIKK----
-----AHKE-
>Deutero_Ambulac_Sakowv30045927m
-------------------------------------------------VIWSIIVLSML
VVFTYSTINSFVRYGKYNVSTVIQINYVSDLTFPAVTLCNYNQYRKSVVNSSG-EEFLKL
LFPTLTENIDWS-------F---TGFN----MTQT----AIASAHQIEEMLVWCKWRNSE
CGPGDFKQILT-DFGICYTFNGGSN---PLKIQQTGSTNGLYLRLNVQQDEYTNN-ENTG
AGFKVLVHPQGQDPMVKLLGFAVSPGFETLVSMRYTKLHSLGDPYSNCSEK-KLK-FFD-
-TYTRQACIAECFSDRVVAECGCMKHTQP--GAVESCNPKEW---VQCAD----------
------P------------------------------------------------V----
-----I------------------------------------------------------
----------
>Deutero_Ambulac_Apla_gbr54_22_t1
-----MAKT----ADQ---PRPSL-REFAESTSLHGIAKVFQASRLLVRVFWIAILLTCL
CVCAWQISDRFRRFLQYETNTEISVEYVGHLSFPAVTVCNFNRYRAGALTQDDED-VLAY
IW--QLDNYDFY---DEID----PDFN----YTEF----TLRAGFRMDVTLLSCQWYGES
CS---------------------------------------------EASEYTE--EHVD
AGLKIQVHDQATPPTVESSGFALSPGEHAFLAIRRQQ------------AASTFL-RSA-
-QSSLY--VLHCMAGFFLKEPARRLGLSP--SNH-----KKS---RDCHIERICAYSSKQ
-N----------------------------------------------------------
--------------------------------------------------------T-RK
E---------
>Deutero_Ambulac_Spurpu_027071
----SVD-EEEEDPEK-----DDL-------STLHGIKYVFNKKYNIRRLSWVCVMLASY
SALFWTGNTLRMKYTAYMTKEVSLTKRTSSIAFPAVTICNSNLIKASRINNPISKAIVQV
LVDGDTFEFNA------------LETQ----LDEV----FWVHAQQASDMILECAWKGKA
CGAANFTTKIT-SAGVCYTFNDGEEGDTGLEVTRSGTRQSLLVRLNAEVDEY--------
------------LSALFSEGIGF-------------------------------------
------------------------------------------------------------
----------------------KASS------------------------LKKKKIYIIT
M----------WNF----------------------------------------------
----------
>Protostome_Lophotroco_annelid_Pdum_comp400297_c0_seq5_
------------------------------------------------------------
------------------------------------------------------------
------------------------------------------------------------
--------------------------------------------------EYIPEL-TES
AGVVVTVHDQDVMPFPEDDGILIAPDVQSNLAMVVEQIQRKEQPYSDCLDVKKDYSAYSP
VRYTHRACYRTCYQAHLFKECNCGDPAIPL-ENINICT----DDQEECVVRVYQQYLDNE
L-KCNCTVACEDTIYDMTVSTLHWPSDNYKELYYNHLPHM-ENATNPGNHLVKLFVYYSE
FNFKSIEEYASYPLTSLLSNLGGSISFYLGISVIAVFEFFEYFFDLFLIACTRPRE--KR
EE--------
>Protostome_Lophotroco_brch_Lingula_anatina_comp138624_c0_seq2_p1_comp138624_c0__comp138624_c0_seq2_p1__ORF_type_complete_len_288___score_20_95_comp138624_c0_seq2_1394_2257_
------------------------------------------------------------
------------------------------------------------------------
------------------------------------------------------------
--MKNFTPVYT-DMGICYTFNSG-YSGHRLTSDSSGRLFGLQLTLDVDQRNYFRGF-GYG
AGFKVRVH-ARDPPMMSNMGFSVGAGMHTLVGLKMINVSNLDVTQGSCRKDITLK-FHP-
-EYSQSACRRECLYDFMIEKCQCKFGKIR--QTGRFCNPKEL---FYCYGPNYDVFIQKK
G-QCKCPVACESIKYEVSLSQVPFADYYAEEMIND--S-GYRDVIDFKKNTARLDIFFME
ISYERREQYQAYNAFTLGCDIGGALGLILGASVLTLFEVGDFIILMVLKGK-GKKL----
----------
>Protostome_Lophotroco_brch_Lingula_anatina_comp141843_c0_seq1_p2_comp141843_c0__comp141843_c0_seq1_p2__ORF_type_complete_len_288___score_27_42_comp141843_c0_seq1_2_865_
--------------------------------------------------M---------
------------------------------------------------------------
--------------------------------------------------VVFCLWKTKE
CKSNAFRPVLT-EFGLCHQFNGGEE---IHQVDMEGSRNGLELYLDTQQQEYTQ--NVLS
NGALILLHDRHDHPDMLSFAIHTVPGESAFIALKLKKSVNLPAPYGNCGEK-KLA-YYK-
-KYSKVNCRAEYLHNMTLKTCGCRMVYYP--EGYRDCSPRDI---ITCYFPLSENTTQIK
-RQCDCIVPCEILSFDYSISSSKISAKPVS--LE-----FNRTAESVEKDFVSVALYYTD
MTYEEVVQQEAYSTLTLFADVGGALGLVLGSTLITFAEIIDFIISLCIWKFLRVKV----
----------
>Protostome_Lophotroco_molsk_OctBim_tr_A0A0L8GPS6_A0A0L8GPS6_OCTBM_Uncharacterized_protein__Fragment__OS_Octopus_bimaculoides_OX_37653_GN_OCBIM_22030190mg_PE_3_SV_1
MPDVTKQSGSKTDLPN---SFSNQT-EFMKNCTLHGVRYLSLSNTFIRKLLWLLLVLLCL
GSMSYQIIDRIIYYYNYPVSVNVHVNYNRTLIFPSVTICNENAFRATKAVELGRYELLEY
IYH-DMRYVN-------SSL---NNMT----MEEL----FKSIEHQKEDMIISCMWGSEP
CSFKNFKQTYT-DHGVCYTYSQLQAGNKYQKALSTGADHGLRLILNVEQYEYMPG-PNNA
AGIKILMHNEDEFPKVHELGLAIPTGSHAFVGLKLVS-----------------------
------------------------------------------------------------
------------------------------------------------------------
------------------------------------------------------------
----------
>Protostome_Lophotroco_annelid_Pdum_comp401897_c0_seq2_
----HNKVKKLDNPAPLATSGSVLLKNLTDNTTAHGIPHIAKSKEFCRKLCWFVITLVLI
SFWLYHSQYTISQYLKREVNIRTKPVVVNELSFPAVTVCNVNPFLNSSLID---------
FQAK----GRLYTYKASNH-YNSNSLEFGEDYAQLAHYSLHNFSLGFSDFVDTCYYEKVF
CRKRGIKHIFNWLYGKCYVINALP----ILKSTKTGPRFGLRLSIDIRQDEYS-SV-NPM
AGVRITIHDPKVMPFPE-------------------------------------------
------------------------------------------------------------
------------------------------------------------------------
------------------------------------------------------------
----------
>Deutero_Ambulac_Spurpu_010265
----SVDDDEEEEPEK-----DDLLNDFLGITTLHGIKYVYNKKYSIRRLSWVCAMLVSY
VFLIMTCRELVVKYKASLTKEEFSTIRKSSIAFPAVTICNSNLAKASLIDNPTSRAIVQV
LVDGDTFGINA------------FETQ----VDEL----LLAYAHQASDMILECAWKGKA
CGAANFTRKIT-DAGVCYTFNDGEEGDIRLEINRSGTRQSLWVRLNAEVDEY--------
------------VSALSSEGIGF-------------------------------------
------------------------------------------------------------
----------------------KASS----------------------------------
------------------------------------------------------------
----------
>Ctenoph_Hormiphora_californiensis_evg16414__p1_GENE_evg16414_evg16414__p1__ORF_type_internal_len_297___score_76_10_evg16414__3_890_
Y---KMRSMGGGGHDSKEPTKSESFADFTGDMTLNYLRYVWNSPEYIRKLIWAVLFLGFF
IYSFSCCYRSIAHYLARPTSTKYNMFYENQLRFPAITICNMNPHNKTYLDQDEMRSYLRK
TWKTAKDLPEAK------------NFN----VKGY----YRNSGQRVNDFIRKAVF----
------------------------------------------------------------
------------------------------------------------------------
------------------------------------------------------------
------------------------------------------------------------
------------------------------------------------------------
----------
>Ctenoph_Hormiphora_californiensis_evg15900__p1_GENE_evg15900_evg15900__p1__ORF_type_5prime_partial_len_299___score_42_58_evg15900__2_898_
------------------------------------------------------------
------------------------------------------------------------
------------------------------------------------------------
--EENFVERFT-THGLCWTFNAKGD----KFVNRTGMDFGLSFSMDINQGGYPDF--VRT
AGVKVMFHNYYEPALIDEYGMALSPGTENFISLSYERIRNLDSPYGNCTKDPS-P-PFA-
-NYSVSGCERICFTRALEGDCNCTSYYLPV-GEKKECTLFDE---DVCVEKVIKRYHAGL
YPYCQCQDACVSENYIASLSTAEYPSKNYGEALEAH-T--NDT--FYRENYIKVHIYFEI
LSIKEVEKVASYVWSNLMGDVGGQLGLFLGANIVTIFEFVDFFLRVFWYRLTFK--RFRG
N---------
>Deu_Ambulacrar_hemi_Ptyfla_40v0_9_20150316_1g18820_t1_scaffold17133_cov166
------------------------------------------------------------
------------------------------------------------------------
--------------------YDGEV-----------------------------------
---CDFSTFQDDHYGNCFRFNHGRSGTVIRDANRQGALYGLRLTLFLEQNEYISIY-GRN
AGARVNINPLNASVLPQDEGITIMPGTVTSIGIRQKHTFRRTEPYGKCTDGTNTDNLFGN
RVYSVLVG----------------------------------------------------
--------------------------------I------------EVFANLKR-------
-------SLPIFKTEDFLSDIGGTLGLYIGLSVITVAEFIELVVSVIGYIYCRDMN-SQG
-E-SENKETK
>Deutero_Ambulac_Spurpu_028125
LPIS------DDDDVP-KSGTKTIVEDFVDNASTHGIPRVLNSSRSISRLFWCLVTVGLM
AALLYQGSKLVISFIGRPTTTKISLVTKSKLEFPSVTICNLNMMRRSQLNGTRFEALAD-
-LD-SDYDFFSS----QPGRYY-EDSSTASDFSDFTEEELKKYGHQAKDFILQCTFDTQP
CSYKNFTVIQNVNYGNCFVFNNAHNRSTTINTTRTGTQYGMYL-----------------
-----------------------------------------PRP----------------
------------------------------------------------------------
------------------------------------------------------------
------------------------------------------------------------
----------
>Cnidar_Rhopilema_esculentum_TR99659_c0_g1_i1_p1__Rhopilema_esculentum_TR99659_c0_g1__Rhopilema_esculentum_TR99659_c0_g1_i1_p1__ORF__type_5prime_partial__len_303__score_41_16__Rhopilema_esculentum_TR99659_c0_g1_i1_325_1233_
------------------------------------------------------------
------------------------------------------------------------
-------------------------------------------------------Y----
-------------KGYCYKFNP---KGS-FIQARHGRDEAISIILFLNVSDFWPQY-DSG
ESVDVFVNDYKEFPFVYTGPVLAPAGHITQIEIRKSELKRKKAPYSDCTNGEN------D
GVYSVINCQYSCFLSKISQQCKTHDFYTNMI---PFFSF---PPTDFCVQKVYEKLLENY
A-SCNCKLPCNEVKYDKTVSYSNWPSDADIPIYKQLF---EVTDDFVRRNFLRIDVYYGD
MMYRMITEEESYSFGKLIGDIGGYMGLLVGASVFSLLELIVFLIQAVHFATKRN----KT
ND--------
>Protostome_Lophotroco_annelid_Pdum_comp417613_c0_seq6_
------------------------------------------------------------
------------------------------------------------------------
------------------------------------------------------------
------------------------NGK--LIQVMEGPENGFSGIFDLNDNEHL------S
SGYRVVIHPFGTLPDINQRSSTANVGTLMLAALKYAKVTSYNSPN-PCVET-R-RS---I
WLYSINTCIEECIANVTLAECGCVPFNYNVADGIPFCKTIDD---FKCMLKAIYRIV-NK
-TECDCKNLCEQEIYDMRRTSMSYPNPSIVPTITGR----DPDVHYMRQHTAAINIYLDS
FVTKVTTHKQKTTLSDVFTAFGSQMGLMLGASVLTILEFIDFVISSVITSMAKR--KQKS
STGSDSKPSN
>Protostome_Lophotroco_annelid_Pdum_KN_1127_B_01_1_N11_SP6_abi_
FPGS---------LAHLRETWKDILADYSQDTTMHGIRYTTGKKQRFRRFLWVVLVLTVT
GIFLYLFTSRLQHFFTWPKSVSVDVTYSDTLPFPAVTVCNQNQFRLSKIQEHGL-DIFKE
-----KY---VS-VSEPKG-YR------------------------RENFSISCDFDGAP
CPL--VQDYFQ-SDGKC-------------------------------------------
------------------------------------------------------------
------------------------------------------------------------
------------------------------------------------------------
------------------------------------------------------------
----------
>Cnidar_Rhopilema_esculentum_TR43793_c0_g3_i1_p1__Rhopilema_esculentum_TR43793_c0_g3__Rhopilema_esculentum_TR43793_c0_g3_i1_p1__ORF__type_5prime_partial__len_308__score_43_44__Rhopilema_esculentum_TR43793_c0_g3_i1_708_1631_
------------------------------------------------------------
------------------------------------------------------------
------------------------------------------------------------
------TILV-VERGYCFRINP---NGT-YFQSRAGPGHGLAITFFLNTSDKWTKS-NNG
DSVEAIIGYHDEYPFPSIGSVLIPVGHSTQVELGKTEIERLPPPFSKCTNGDN------P
GEYSIQNCQESCFAFKVSHKCDFLDFYTNTS---PFPKTE---EDFLCGFRIYENLEKNF
A-SCKCPLSCFETKFTKTISYSRWPSAADMPIYKKLF---QMTDKFVERNFMRLNIFFGD
MTYHKVKETKMYTADKLISEIGGLMGIWIGASMFSLLEILFLLVQVIQYGFGSKKL--KE
NDL-------
>Deutero_Cephalo_132380R_t1__name__chr_scaffold26_start_1779766_end_1783909_strand_pro_len_308_
------------------------------------------------------------
------------------------------------------------------------
--------------------------------------------------MP-------P
CSD---PXXXX-XXXNCFTFNSD--KSNMLWQTMEGHGNGMMVFIDIRAEEYTEN-GNSE
VGLKLLVHDQDEPPQMDAKGIALAPGNHAFITVKRTVYENHGPPWGNCQDL-QLE-YYD-
-TYTLPACYLECRSKHVVANCSCRPFFLP--GTAPFCDPTQI---VQCVIRVMAKVTSGE
-LKCNCPVPCSMTKYSTSVSYSGWPNKLTKDYIVR--T-YSQTKDYMRENGVVFSVFYEQ
LNYERVRELKAMDGGQLASNIGGMMGLFIGASLLTILEVWEYLWMRLLGCLSKA----RR
--PRTRIIQV
>Deu_Ambulacrar_hemi_Ptyfla_40v0_9_20150316_1g22274_t1_scaffold26004_cov112
----MVVDS-------YN-KIRH-IEDLVQT--SPGIKYTIPAFSALLALINLIIVLVLF
K--EYRISD------T-DADDPESKKDDEAGSIDKVAVVFSNVI-FVVLFV------FS-
L--------NETDPENLTD---TQ-FSVDFHLHDLTASEYIRHAHNKS-MLYWAFWKGVT
MTKDVFKTILT-DFGVCYAFNTGEDGHQLRKVYGTGKSFGLQMILLTQISEY-IGQ-ESG
AGFQLMLYSQGDVPLVADLGFALSPGEHVKIGIEITNCL---------------------
-----------CNDDVVENMCGSRV-----------------------------------
-------------------------------------------------H-IR--I----
--LK--------------------------------------------------------
----------
>Cnidar_Rhopilema_esculentum_TR38848_c0_g1_i4_p1__Rhopilema_esculentum_TR38848_c0_g1__Rhopilema_esculentum_TR38848_c0_g1_i4_p1__ORF__type_complete__len_310__score_43_88__Rhopilema_esculentum_TR38848_c0_g1_i4_997_1926_
----------------------------MGEFNFNG------------------------
------------------------------------------------------------
------------------------------------------------------------
---IEFQNASLLPHVWCVTLNQ---NSS-LAQKGEKQRSGLKLIMVFDERRY-PMY-DER
DGLFVAVHDPREV-IPSFSGISLPPGYHTIVKLRKKVIQRKEAPYSKCSGPNK------P
GKDRRDKCLYSCFGLRLYQKCNGTEVTMRQF---NILNMT--GKTIKCVMEVAE---SDA
V-NCKCGIFCDEEVYETQTSRVPWPQQWKAEELTRIF---SLTSSTIRQTFIKLTIYYEE
ISEFRYTEEEKYSIMNVWTDFGGQMGLFIGASLISFVEILLLLLGCLQEFWKKKKI--VS
C---------
>Cteno_Puk_Fal_comp27371_c0_seq1__p1__GENE_comp27371_c0_seq1_comp27371_c0_seq1__p1__ORF__type_5prime_partial__len_312__score_53_58__comp27371_c0_seq1__3_938_
------------------------------------------------------------
------------------------------------------------------------
--------------------------------------------------------GVRY
C-NKIYTEDFG-PTGRCFRFNAD----WI---SKAGDYGSVYLRLNVNRREYL---NLDE
IYFTVAIHHHTQFSVTRNTGIQISPGFKYKVGVRTTRFELDKTEGGDCNRSQGQN-SYG-
-AYDLESCHMECRDRYLYHKCNCVLWLPP--FNYTVCTLKQV---HNCGYPAYVDYIHAI
TYHCDCPVPCNNTIYNLQTTTTALSKEWARKKWQY--ERFNYTVQDILDNYVVLEVYFSD
MYIDKVEQIPAYSFWNLLADVGGMMGLLLGASVFTLLEAVTQASTKIYNCSKKN--STRS
NG--------
>Deu_Ambulacrar_hemi_Ptyfla_40v0_9_20150316_1g9916_t1_scaffold5519_cov135
------------------------------------------------------------
-------------------------------------VCNRN------------------
--------LDGF--------WDNSQVTVTLTYFGLNYS---------DPCVVDLCQNNGS
CISVKQYYYEDYEWWNC---------DCLDGFVGEYCETGLRLTLFLEQDEYISIY-GRN
AGARVAINPINDTVLPQDESITIMPGTVTSIGIRE-------------------------
------------------------------------------------------------
------------------------------------------------------------
-------------VEDFLSDIGGTLGLYIGLSVITVAEFIELVASIVRYIYYKDSK-SRS
IE-SRNKVTK
>Protostome_Lophotroco_RotSoc__A0A817WV45_A0A817WV45_9BILA_Hypothetical_protein_OS_Rotaria_socialis_OX_392032_GN_FME351_LOCUS5404_PE_4_SV_1
------------------------------------------------------------
---------------------------MRHMLFPGVTVCSANPYREDRVKE----AIDV-
----RS-HSDAN----------TDRETFVFMLIDFESDELVHLGFQKSDMLLECSYNGIS
CS-SNFIHSLSLVFGNCFTFNWKDSS-KLYSLAELGSTKGLSMAFYVPSHLNYPLN-DSE
DGLILFLHDNNAIPFFAKNTERLRPGLAHTIAYRKSQTIFLPKPYTNCT-----------
---------------------------YRIH-----------------ALKARQDLAVET
LAVCRCVPQCVHTHFSIDVSALSAPNVKQKEYLRND-LN-DAVNKYVDSNYLRVTVTCGS
AYVTVHKQAAKITLIHAFSAVGGQTGL---------------------------------
----------
>Cteno_Puk_Fal_comp26850_c0_seq10__p1__GENE_comp26850_c0_seq10_comp26850_c0_seq10__p1__ORF__type_5prime_partial__len_320__score_71_31__comp26850_c0_seq10__394_1353_
------------------------------------------------------------
------------------------------------------------------------
-----------------------RRV---------------------------------R
GHVNFFTREVS-LTGNCFRFNPN----VL---GKGGDYGKMQLMFFTDLNEYSDL-REPQ
YGYTVVFHDHESYSSTIPSGFWLSPGSIYKADLSLSQEFREGPPAGTCDPTRVNN-TYG-
-RYEENSCIAQCRDDALMAECGCVHVAPP--KDYRGCTLQEW---ATCGLRAYKEWVKKY
SMGCNCPPTCFETEYKAQISSSSLSKFYAESK-----PGYN-TTQDVMENLLIIDILFTS
MQVSEIREIVTYGWANFLGDVGGVLGLFLGASIFTIMEFLQFFVLAIWDALCGL--RKKA
PN--------
>Protostome_Lophotroco_annelid_Pdum_comp421915_c0_seq9_
-------------DATESSTWKTLLFDFTQNTTLHGIRYIFEPTKLLRRIVWFLSVSAAL
TGFLLINYFNVKQYRAHPKKVNVEVSVKDNLTFPSVTICNYNFHRFSKVVEMGL-DTFYD
-----VYSAKQSEVTYED------------------------------------------
------------------------------------------------------------
------------------------------------------------------------
------------------------------------------------------------
-----------------------LPP----------------T---------------EP
EAVAMIS---------------GS-EIAPG------------------------------
----------
>Deu_Ambulacrar_hemi_Ptyfla_40v0_9_20150316_1g24775_t1_scaffold38646_cov86
------------------------------------------------------------
------------------------------------------------------------
------------DGEAISE--DDF-YGGHTQLSF-----MEESAHDVEDIVR--------
------------------------------------------------------------
---------------------------------------------SNCVENGNLKY-F-D
GTYSLSKCWMECETDYAIEQCGCRYFYMPGN-S-TYCSPYAL---QNCYFGAM-------
----------------------------------------DTSDQHMQENFSKVTVYFED
LNVNSIIQQPGYHSFNLICDIGGSLGLFFGASIVTFVEIIDFFIVQFWLM--KI------
----------
>Deuterostome_chordata_PetMar_tr_S4RYH7_S4RYH7_PETMA_Uncharacterized_protein_OS_Petromyzon_marinus_OX_7757_PE_3_SV_1
---------------------------FGSRTGLHGVRHVLAARRTTYRLLWLLACVAAL
ALLLASSADRVHHLLSRPSNSKVSTVWPRGLTFPAITLCNNNLVRFSRLTRTDLH-ALGI
WL---LLTRL--ADPDVLALFSDPAGL----SRTL----LERLGHPLGEMMLTCRFGGQQ
CGPDDFTVVYT-RYGKCYTFNSGKDGRPLLTSMKGGMGNGLEMMLDIQQDEYLPVWTSFE
AGIKVQIHSQDEPPFIDQLGFGVAPGFQTFVSCQEQRLTYLPYPWGDCKDTPP-E-FFD-
-TYSIAACQIDCETRYLVENCNCRMVH---------------------------------
------------------------------------------------------------
------------------------------------------------------------
----------
>Proto_ecdy_PANarthopod__XP_023219714_1_amiloride_sensitive_sodium_channel_subunit_alpha_like__Centruroides_sculpturatus_
------------------------------------------------------------
------------------------------------------------------------
------------------------------------------------------------
-----------PSF-RCYAFEERQKNR--------KWISQLDLILNVEEEEYLE--PTRD
VLIVLVVHATDVYPDPYSEGHEIYPGFSYTFGVQKKAIELLPRPYTNCTDYHSWEH--NP
RMSNTRVCTAKCSQSIQLKQCNYITDELSLF-DVPW---KDGENKIRCAKKVANDTK---
-EYCLCRVPCRQTSYDVDSDTTLWPRPKQVTEIDQL----NRTYEDITNNVARIRIFYSS
MDYTIYKHTPIIESLELFSHIGGLIGIWLGTSLIAVCEFFQKLISVLCYVAQKKKTPIRK
ERNNNNHKRE
>Protos_Platyhelmin_Macrostomum_lignano_A0A267ECD9_A0A267ECD9_9PLAT_Uncharacterized_protein_OS_Macrostomum_lignano_OX_282301_GN_BOX15_Mlig024322g2_PE_3_SV_1
------------------------------------------------------------
------------------------------------------------------------
------------------------------------------------------------
------------------------------------------------------------
------------------------MRTSTLIKYKAVKVQKLDYPAGECADS--ILD-DDR
YKYTFAACLSSQIGQLIRRQCNCTSAFHVRPPAAPYCGHYSAIRRLDCVRNLNLSNLMSV
---MTCQKPCTTFHYESHLSSSNWTPQVWQIHWMMHINPFQLGPEELAEKMALVTVTRMN
YNTLVKQEALQITPSALMSRLGGLGSLTIGVTLTCAFELVELIYLTARRLRRQTDGGANQ
RAAATVE-LL
>Cteno_Puk_Fal_comp27722_c0_seq1__p1__GENE_comp27722_c0_seq1_comp27722_c0_seq1__p1__ORF__type_5prime_partial__len_329__score_62_50__comp27722_c0_seq1__161_1147_
-----------------------------------------------------------F
QY----------------------------------------------------------
-------------------------FN----VKNY----YRDSGQRLENFIERPVF----
--SEAFVEKFT-THGLCWTFNDKGD----KFVNRTGMDFGLSFNMNINQDGYPDF--ITT
AGVKVMFHNFYEPALIDEYGMALAPGTENYISLSYERIRNLQSPYGNCTKDSSNL-PFA-
-NYSVSGCERMCFTLALKEECECTSYYLPP-SNVKECTLFDE---QECVEKVIKKYHAGE
YPFCKCQDACVSENYIATLSTAEYPSKNYGEAIERE-N--NGSD-FYRENMLKVHIYFEI
LSIKEVEKVKSYIWSNLMGDVGGQLGLFLGANIVTIFEFVDFFLRVIWYRLTFK--RFQR
H---------
>Protostome_Lophotroco_annelid_CAC9662881_1__Ofus_G12679_Owenia__fusiformis_
MDVK------ESHNQQ-KDTFKERIYDFADNTTLHGLPRSFTSVHLFRRLVWLGIFFGCS
GYFTFQVIELINDYSTWPILIKSEMKLQTFMKFPAVTICNMNMLRKSKIKGTAFQGLID-
-LD-----QTVSNTLSDSTAT---------------------------------------
-----WTD----------------------------------------------------
------------------------------------------------------------
------------------------------------------------------------
------------------------------------------------------------
------------------------------------------------------------
----------
>Proto_ecdy_PANarthopod__XP_023229573_1_amiloride_sensitive_sodium_channel_subunit_beta_2_like__Centruroides_sculpturatus_
--------------------------------------------------M---------
------------------------------------------------------------
--------------------------------------------------ILYCDFKGDP
C--DRFAHFYDPDFGNCYSFDSSQDDNDYLKATESQELSELILILNTEEDEYLE--SSRD
PGFLITFHTARIYPDPFSDGFQLRPGFSYNFGLQKFTNELLTLPYTNCTDYDKWKRI--D
RKLSTRMCTAECSQHEQLVQCDYVTNNIRLF-D--W---SDKPEKEECAEKVSNLTM---
-DYCLCRVPCKQTSFKVTSDSSAWPRKDKNLPLE--L---KEKIEIITKNLVRVRIYFST
MEHTIYKNYPKYRPLELFSYLGGYVGIWLGISLVAFYEFLERLILILMFPLNKKRKKSSK
VR--------
>Deutero_Ambulac_Sakowv30032757m
-------HEEGITPMEPKEPCDAIIGNFASSTTVHGLPHILSSTSLRAKLVWAAVCLVAI
CVFAYQSSELIHLYLRFEVRMKIETGTAESLSFPAVTICNTNTIRASEAVRSGFAEVVK-
-TD------------------------TSPDYSDLSAEEVAKFGHQGEDFILRCTFDEKY
CNSSQFSVFQNDNYGNCYTFNDEKINGTIRRSSRPGARFGLKITLYLEQNEYIPIF-GQT
AGVRVLIHPPDVAPFPENNGITVPPGFKSSFAIRRDITNGVGYPYSNCTYRQDRQTAYGD
YAYTQL------------------------------------------------------
------------------------------------------------------------
------------------------------------------------------------
----------
>Protostome_Lophotroco_brch_Lingula_anatina_comp113654_c0_seq1_p1_comp113654_c0__comp113654_c0_seq1_p1__ORF_type_3prime_partial_len_335___score_38_56_comp113654_c0_seq1_158_1159_
-----MSCCCA--RED----DDAT-GHFASSTSAHGFARVVGSRYLIFKIFWALLILAGF
SIASINIRDRFLSFLRHDTTTKMSMIFPKKLQFPAVTICNANKYNQKLLTENDEK-FLNS
TASI-GDDYDY-TLEQELNLIN-DGFD----MEKF----TKEKGWTLNENL-VCSFRGFP
CNSEDFTHVFT-QFGNCYTFNG--DGALYRYQDQAGAGRGLTLGIDIEQDSYSNK-DRMD
AGIFFQVHSQFEPPSVEAYGRAVPPGFHAYAGLIRKDSSTMEPPYGDCNASSTLD-YHA-
-VYTMSGC----------------------------------------------------
------------------------------------------------------------
------------------------------------------------------------
----------
>Porifera_AmpQue_tr_A0A1X7TFM5_A0A1X7TFM5_AMPQE_Uncharacterized_protein_OS_Amphimedon_queenslandica__Sponge__OX_400682_GN_Aqu2_1_13197_PE_3_SV_1
MC--------------------------------------FSQKKK--------------
-GCLVLIGLSIKRFGDKPTASTITVSHESGLPFPAVTICNLNLKK-DFLLNTT-YQAMNF
LYNPKSYQFNS-LLNTCTA----SNIQ----NATI----WVNPDRAVNELIQYCGFLGDL
CK-DLFEPVLT-SAGICFTFNGTNK---L--ANSTGIRYGLKLVLDVQKKERP-SF-NGK
LGVKLVVHDGRDIARPNLYGLTVPPGIAVDVGVRKVITRDETNE-AKCIDGMNLP-FFPK
FEYSQFACRANAVAENIAKRCNCVQPDRPP-GSTPNCTFSKA---C-CLLQEQYTFH---
-LKKSTVL-CHATF-----------------------------------NIMSILLVFP-
--------------------------VFLMDNTCNY------------------------
----------
>Cnidar_Rhopilema_esculentum_TR85881_c0_g2_i1_p1__Rhopilema_esculentum_TR85881_c0_g2__Rhopilema_esculentum_TR85881_c0_g2_i1_p1__ORF__type_3prime_partial__len_340__score_32_55__Rhopilema_esculentum_TR85881_c0_g2_i1_1_1017_
-------------MYR-KDRIRSALKFYGENATIHGIGAIYNSLSALKKFVFVLLFICLL
VTVTFAVYDSIYVFTQREVYTKIEKLTHSRIEFPSVTICRNGKATKS--------SL---
----IDIVNKIT----------TGNISDLLDFIENVSENSNISVPEHPPMLLACLFANKY
CNTRDFSTYGTD---ACYTFHGP-GPNT-YFQAENGPFFGLQLILYVNESDYLIGT-QNG
AGFTIYIHERDTIPLFEIGGILVAPGTSTHISFFKSETISLKYPFTNCTDGEG------P
GRYTYLSCLATCVYKNVFEKCSYVNPLIRGS---NKSNVT--LDMLKCELKMRNKYLE--
------------------------------------------------------------
------------------------------------------------------------
----------
>Proto_ecdy_PANarthopod__XP_023233835_1_degenerin_mec_10_like__Centruroides_sculpturatus_
---------------------------ML-------------------------------
---------------------------------------------------------IK-
-------EENFDKKENFTE---ED-YD---FWHEYNRSIIDEYGIREEDILPFL------
---SHLRTIQLDDLLNCYSIQ---RYKMHDIID-NDTKAIGSLFIRFNPEETTY--PGKP
ISVVASFHSKDDIVNPFISGITMTPGNAYIVQLTPIVKTLLPSPFTNCENYFDQNNSFS-
--FPRYRCLAECKKELSLKKCGCILSDYPFVTDEV-CD----LEFLNFPCSI------NM
-KFCKCPKSCEFTVFEYSVREK----KMF-----------NEKVLKSRDEYARIHLIFKT
RELYTYSLKPKFQPIELFGYVGGYIGIWLGISLIAVCDFLEAIFIYFYHIITRRPN----
----------
>Proto_ecdy_PANarthopod__XP_023233850_1_degenerin_mec_10_like_isoform_X2__Centruroides_sculpturatus_
---------------------------ML-------------------------------
---------------------------------------------------------IK-
-------EENFDKKENITE---ED-LE---IWDVYNRSIIDKYGIRKEDILRDL------
---SNFRTFQLDEVSNCYSIQ---KFKMYDISN-VDIKAFGSIQIKFNPDEMTY--PGNP
ISVVAAIHSKDGIVNPFTSGIAMTPGNRYIVQLTPIVKTLLPSPFTNCENYFDQNNSFS-
--FPRYRCLAECKKELSLKKCGCILPDYPFVTDEKDCE----RDSLNCLSSI------NL
-KFCKCPNSCEFTVFEYSVRKR----KMF-----------HEKVLKLRQEYATIHLIFKT
RELYTYSLKPKFQPIELFGYIGGYIGIWLGISLIAVCDFLEAIFIYLY-CITSRPE----
----------
>Deutero_Ambulac_Spurpu_019949
------------------------------------------------------------
---------------------------------------------------------MYE
SYGF----MNF--------Y---ESVN----TTEF----YFNVSHKIEDSFVYGFWGTEE
LTAANFSFDIF-DFGVCFTFNTGTDGTDLLMVETSGKLHGLGMILDTQQWDYFYSSHRVS
SGFQVMVYDRNEVPLVSELGFAVGPGTENLVGLEITEVNNLPPPHGVCGHK-NLK-YYD-
-HYSTSGCRDECHTDYVIQRCGCKEPYMP--GNTSVCNPVEL---YDCAATATIDFIKTA
AHDCECPVPCHSVTYEPVVTTAGFPSHFWSASLSDI-N-ITLSPEYFSENMVFINIFFKE
LSIEKITQQTAYTFFSLLCDIGGAMGLWLGGSILTIFEFFDLLSNSTHFYY--TRLARRK
----------
>Protostome_Lophotroco_annelid_Pdum_comp417550_c0_seq5_
MTVT---------MDTEEN--ESTFDEFCEGVGLSGVKFVCGVSNALRRFLWTLLLLAGI
GATLYQIGVRVQSFMKDPKVVDLDFTQKTRVPFPSVTICNQNTYRMSMTYNRSAMEKVSD
SLKI--KNEHGP--------YK---FRYPQTINQF----YERSYHNSRGMLINCLWNGKQ
CDDTLLSSSMT-NMGSCLLFNPGPE----LITTIPGPSNGLELLLDVEYLDLLYGV-EAI
KGFRVHVHEQNDIKLMTDLGSSIQTGAITSISLKRNKLKSL--SS-RCSDT---------
--SDMDSCMLKCISEHVSKTCGCRENYMKGD-AI--------------------------
------------------------------------------------------------
------------------------------------------------------------
----------
>Cteno_Ple_Bac_comp48643_c0_seq3_p1__comp48643_c0__comp48643_c0_seq3_p1__ORF__type_5prime_partial__len_344__score_41_94__comp48643_c0_seq3_3_1034_
------------------------L------SSLY-----F-------R-----------
--------------------------------VPKFTL----------------------
------------------------------------------------------------
-----F-QEVS-LSGSCYRINPK----SL---TQVGDYGVLKLTFFTDLNDYSKF-KDPM
YGYTVVFHDNGTYSSTMTSGFYMSPGNVYKADMRKYKEFNIGPPYGRCNPHLKNN-VYG-
-TYSSSSCIARCRDQYVKDMCGCIQILPP--LDFRGCTLKEW---VECGARATLNFTDRF
VAMCECTPACMETWYDATISSSRLSKFYANDKAISI-T-YNISKETVYENLMVLQVLFTS
IQESNYKEYVKYDYTQLIGDVGGQMGMLLGASLFTIIEFVHFFIKVAWRYCVKK--RAGE
AARDQVEE--
>Deutero_Ambulac_Spurpu_018815
------PHKH---SGDDSVP-RDRYKSVPNAIGIGGMKYAFNSSEVWRRLFWLLLILVAF
CLLLYHVTNRAQYLATYPTSVDIYTNYTDVLTFPTVAFCNYNAYR---------------
------------------------------------------------------------
---------------------------------------GLELGLNVEQYESFID-ARYS
TGFQVLLYDYGTEPLITDQGFAIAPGTHTHVGVEVTETSNLEPPYGLCQDK-ALK-YFN-
-NYGYPECFIECRSDYFYNACGCKFFALP--K--------GF---VKNHT----------
---CDCPVPCHVRSYKPSISSTAYPSAYIDSRYSS--L-FQFPDGFMHLL----------
------TRPRDSGYFPRQSAAEMSLA-------------------------SRD--SGER
VI--------
>Proto_ecdy_PANarthopod__XP_023234691_1_uncharacterized_protein_LOC111634203__Centruroides_sculpturatus_
-----MDEDNKTKHIKNAHQRHAYLENLLKNTVMTGLPQIATEHNLKRKVFKILVFFACL
FGFFYQLTEFLMLYFTYPTSLEVLVKITGKDYLPKITTCDVNGIRRTVF--KDFEK-VS-
-------LIKNSDKENFTD---DD-VY---LDIDFNRSIIEDYGTMAEDILY--------
---INKRIFYANELWSCYSIDDL-NNFPLLK-M-YSNTKTGDVVITFNSKELFR--PTVP
IGAKVSVHSKDEIINPFIDGFLVKPGNRYIVQLKVIEENLLTNPYTNCSYYERKEKSFD-
-LYTRQRCILNCQKEKWLESCGCISGDYPFETDGTFCS-----------RN---------
------------------------------------------------------------
------------------------------------------------------------
----------
>Deutero_Ambulac_Sakowv30000480m
------------------------------------------------------------
------------------------------------------MLQHYGITLELLQ-----
-------RDLE------------DGLD----VENF----TRAIGWQLN-TLPLCQWRGHK
CFPQNFTHTFT-RFGNCYTFN---GGDEYIDQRIPGAGHGLSVVLNIQQSEYTES-GNIE
AGIKFLVHPKEEPPQIGSQGYALQPGTRAFADIRQVRYISLEPPWGQCDNNAALD-YFT-
-SYSLSGCSLEYLKNLIYKDCGCRPLFIP--GNEPVCSLNQS---STCVQQISAEWASNA
-PELPCTVPCNYTLYPTSLSYTTFPSTNVAEQFEI--L-LDITLEDMRENYVYLDVYYSQ
IQYEQYKQTKAMTSSALLSDVGGQFGLFIGISVITFVEIIEYIAKKITGKCCRA--E-KT
--MKVNSYNG
>Protostome_Lophotroco_molsk_AplCal_XP_005109081_2_degenerin_unc_8__Aplysia_californica_
------------------------------------------------------------
------------------------M-----------------------------------
--------------------------------------------------LLGCRYNDNQ
CGVEDFYWSYSNEFGNCYTFNFHLKRDKLHWTSYTGPGWGLRLILDIHLEDYEE---SDV
AGVRVNVHHNDQPPFPEERSVLASPGFFTSIGFRKIKTGRESPPFGTCQDVKTGISFYAR
YSYSDTACQKSCLQVTAIKQCGCCLTNYPC-PKVNFCNT---TEYSSCVSEFDTLRA-KF
L-ACRCPPACTEISYDITLSMAMWPTENKKDDYFRLFDRAQEQFQVLRQNFLQLAVYPET
LKVDKYVTNAKYDWSILLSNFGGQLGLCIGFSILSALEIFELIFDIITHLVFFF--IYHT
RSKVRVRVSD
>Cnidar_HydraVulSc4wPfr_248_2_g2925_t1
-----KVEDKIK-SPQKRRTIKQYLAYAGENISIHGLSHVFDKRENICRTVWLLITIAAF
GYAVQKVYESTLNYFSYPFSTARMKIHVNQMDFPAVSFCNLNDFRYSATKGTKLDKAILS
--------ND-------KKI---SGEE----YLNI----TLKARHKIEEMLVDCEFDGNK
CSVHNFTEFNW-NQGLCFTFNSGKFPHSLLKVNGVGMKRSLVLTINVQHYEYYGD--ELD
AGIHLILHDQEETP-IKKRGPVIPPGFTTYIQVEKKTILNLESPYTKCGSI-KLK-YFD-
-SYSMHTCWLEQLTDHVYKICKCKDFFMP-------------------------------
------------------------------------------------------------
------------------GDVGGQIGLFVGAGVMSYFEIIDCLVLIIYTRFFQKFKINSI
RN--------
>Deu_Ambulacrar_hemi_Ptyfla_40v0_9_20150316_1g20665_t1_scaffold21274_cov123
--------------------------------MAEGHES-RRFHR-AFRILWLVLIVIVA
VLFGYSAFTYVTRYLQYPVTDEVTMVRSRTQQFPAVTLCNTNTFRRSALGESSYKDLLL-
-LDRGDFSSNAA--------TVRVGLSICTR--EANIDDNSTLSWSPTTDLMANFYAATK
CMVTFLTERELRELGSHIRVTSIS------PAAVRDTEITLRAS-------------GGD
EEF-------------------------------------VRTKFAS----KP-------
----------------------------------------------------------GI
I-V---------------------------------------------------------
----------------------------------------------------RSIA-VKT
----------
>Protostome_Lophotroco_brch_Lingula_anatina_comp135130_c1_seq2_p1_comp135130_c1__comp135130_c1_seq2_p1__ORF_type_complete_len_410___score_21_83_comp135130_c1_seq2_161_1231_
------------------------------------------------------------
------------------------------------------------------------
----------------------------------------------MTTFLVDCSWQGYP
CDKSNFTEFSDYKYGNCFIFNSG-NKT-VRSAARGGHTYGLSLELYIEQDEYI-MT-TES
AGVRVTIHEQNSMPFAEEHSIVVAPGKHTSIGISKKRFVRIDSPYGDCKNYEEELNAYSI
VNYSREACFKTCLQRQIIRDCGCAHPSYPA-KNLTLCNIANSTTHIECVDNIVDMYKKGQ
I-TCDCPPKCVEDTFEASVSSMRWPSDVYQMEMLQTLT--DLDLLKMRRNVLKVEIFYRD
MNLETVTTNVAYSLTDLGSDLGGNLGLWLGVSVLTACELFNLILDVIQLALRNHKK--NS
KN--------
>Cnidar_AlaAla_agalma_gene_38098_1_isoform_1_p1__GENE_agalma_gene_38098_1_isoform_1__agalma_gene_38098_1_isoform_1_p1__ORF__type_3prime_partial__len_358__score_25_88__agalma_gene_38098_1_isoform_1_1_1071_
-------------MAQ-KKSVRKVVKDFAEETSTHGIRYIILRKSVTIRMVWFILFGLSS
GFFIYQTHKLLSAYYNRPTLISIEKKAVKAMKFPSITICKGSTLSRSAGVQEHI-SL---
----QPAFIQHF----------LLGAFLASEYTRQTLEDAKKAAGNPHNLFLSCIFGHEY
CSPINIDVITSSYGGICYEFNQ---NGQ-LRQRHAGSYFGLTMIMFVNQSDFFTTI-DFG
SGIILSLHDSGEFSFPDLNGIPISPGFLTRISLKKTIYKRLKDPYSNCSDGKN------P
GSYTISNCKRSCLVRDSLKSCGSSDPLTMML---KYKPIN--DTTQQCIINAAIATTSNL
E-KCMCPVPCTY------------------------------------------------
------------------------------------------------------------
----------
>Cteno_Ple_Bac_comp39160_c0_seq1_p1__comp39160_c0__comp39160_c0_seq1_p1__ORF__type_5prime_partial__len_365__score_60_65__comp39160_c0_seq1_1_1095_
------------------------------------------------------------
------------------------------------------------------------
------------------------------------------------------------
-------EYVG-SAGKCYLFNPK----SI---STGGENGCFRFLVNAHANEYLP--QVDE
IGYTVDIHHFTFFQ--GGNKIEMSPGFKYRVGIKKRREELPIEEGGECDPTKVSN-SYG-
-SYDTATCEYECRDKYINATCGCVMSAPP--HDYKTCTIRQM---QNCGWLAYYNFVHQE
TLNCSCPVPCHKVYFDIMVSTSKISKRYATKQLRS--TDSNATAEYILKNHVLMEFYIQD
MFTEKITNVPAYGLWHLLSDIGGVTGLFLGASLFSFIVFFKSTVLRVYLYIRNS--NAIK
KN--------
>Proto_ecdy_PANarthopod__XP_023233842_1_uncharacterized_protein_LOC111633492_isoform_X1__Centruroides_sculpturatus_
---------------------------ML-------------------------------
---------------------------------------------------------IK-
-------EENFDKKENITE---ED-LE---IWDVYNRSIIDKYGIRKEDILRDL------
---SNFRTFQLDEVSNCYSIQ---KFKMYDISN-VDIKAFGSIQIKFNPDEMTY--PGNP
ISVVAAIHSKDGIVNPFTSGIAMTPGNRYIVQLTPIVKTLLPSPFTNCENYFDQNNSFS-
--FPRYRCLAECKKELSLKKCGCILPDYPFVTDEKDCE----RDSLNCLSSI------NL
-KFCKCPNSCEFTVFEYSVRKR----KMF-----------HEKVLKLRQEYATIHLIFKT
RELYTYSLKPKFQPIELFGYIGGYIGIWLGISLIAVCDFLEAIFIYLY-CITSRPE----
----------
>Deutero_Cephalo_088110F_t1__name__chr_scaffold187_start_387182_end_389737_strand_pro_len_368_
LTSDTMMAKDSESKRQSSRTLKSHISQFAGSTTAHGFWHVFPPGYTVQRAVWAVLFTWGL
IMFLYMKIIHIQMYFDYPHSTMIDEGAFHTDRFPAITICNLNKYRLSRLRT---------
-------------------------------------------S----DF-----WHGQ-
-S--NY----D--------------------A-----D--RSL----RQ-E--P------
-----VI--NRTLPNPTDQNLAVLPTA--------QE----PPPF--C-DA-D-RA----
--HQLE--------DMVL--CH-----Y----R-R-----------KC------------
-----C-----------K----DWPV----------------------E--MELHMYG--
--IL-L-RETGYG----I---GG-------------------------------------
----------
>Protostome_Lophotroco_brch_Lingula_anatina_comp120979_c0_seq1_p1_comp120979_c0__comp120979_c0_seq1_p1__ORF_type_3prime_partial_len_369___score_33_21_comp120979_c0_seq1_206_1309_
MK-----------MKT-AKKVREVSCEFLENTSAHGLPNAHRATSVPRKVIWSLIFLGSL
AGFTTQSYLLLDAFFKYPHNVDIRREFGKKVTFPAVTICNLNPIRLNKIREKLE-SGVS-
-SIVEEFVQEAQLYTTESSSF-KPNMKTSELFEQLDDQDRAYFGHDLKNMLVSCTYGGSS
CSPSNFTKSFHYKYGSCYTFNSV-VDGSYLTSYRPGPLFGLSLQLDVEQEQYLGGL-SNE
AGVRVLVHSQGNIAFPEDEGFTVSPGFATSVGLKLVSTSRLT------------------
------------------------------------------------------------
------------------------------------------------------------
------------------------------------------------------------
----------
>Deu_Ambulacrar_hemi_Ptyfla_40v0_9_20150316_1g3003_t1_scaffold1254_cov111
MQKD-----------------------------------------VLVGDLGFAVSVGQI
GIDVTNIWDRISYFADFPVNVNVRMKYVDELTFPAIAICNFNLHRRSAIAEANLT--LYM
LYTTV----DF------------KQYN----SEQF----YIESAHDVYTMLY--------
------------------------------------------------------------
------------------------------------------------------------
------------------------------------------------------------
---------------------------------------------WLRANVNVRMKYVDE
LTFPAVAQGNFLSKDDFLTDFGVC------------------------------------
----------
>Protos_Platyhelmin_Macrostomum_lignano_A0A267ECQ9_A0A267ECQ9_9PLAT_Uncharacterized_protein_OS_Macrostomum_lignano_OX_282301_GN_BOX15_Mlig026396g1_PE_3_SV_1
------------------------------------------------------------
------------------------------------------------------------
------------------------------------------------------------
------------------------------------------MDIYLNVSHP----EDDT
TGARVCVHTPLSWPYTEEIGIDIEPGTKTMIDVSPTK-LKLLPNYGGCTEH-LTDM-GSK
FAYTSKFCKDLHLQNLTVDRCNCIDPRKPYP--YQFCGKMN-LHQLRCADNIELSYSAQH
----DCALSCETCQYLYQTSQSLWPTKNKEVEYYQQMREYN-AKSDIRNNFVRLHIFRSD
FSASEKSMALKTTKESMVSQVGGIFHLLTGITFACVVEVLECLYYLLKKTLLSNNHLRRR
P-DSANNCQG
>Protostome_Lophotroco_annelid_Pdum_comp420350_c0_seq13_
-----MSDT-------KSESWPTLIDDFTQDTSFHGWRYLHTGTQYIRRFLWLVVVGCCT
GLFLWVVYGRVEKYRQHEKNVNVEVESSDKIKFPSVTLCNQNQFRLTKADETG--DLIQR
TLTD----ANVSPGVNITA-YEDK-VSYEISLYDF----SLAAAHTKEDMIQGCSFEGKP
CSADNFTRTIT-DYGVCYTFNGAPD--RTLTTRQTGSSSGLRIIFNIERDEYLSGP-NHD
MGLKLYLHEANELAMVRDLGMALDVGKHSYIPVKATILKNEKPPVGKCGSQ---------
------------------------------------------------------------
-------------------------------------------------------L----
-------Q---------------------------------F------------------
----------
>Protostome_Lophotroco_brch_Lingula_anatina_comp131826_c1_seq2_p1_comp131826_c1__comp131826_c1_seq2_p1__ORF_type_5prime_partial_len_373___score_4_70_comp131826_c1_seq2_1_1119_
------------------------------------------------------------
----------IDYYWSNPVSVNIELHYVDFIPFPAVTICNNNKLRVLNLYHTGID--VGY
LFTS---------------L---SSYN----WTEF----ITEYGHDAPTMLNSCEWNAQP
CSVDNFTRILT-EMGVCYTFNHGDT--N-LKTELLGSTFGLKLILNAEQYNYLA--TTHS
AGFTVLLHHPDDVPYIENLGFQVAPGESISVGISQTKVTNLPSPYGNCAEK-NLA-YYD-
-SYSTLNCIAECTLNFTMDNCGCRAYYMP--G-VPVCSPTQW---WECLDELRANTSAAL
-QACACPVPCEEVHYGYTISHSKMSNAITAALMAGY----GTTEDYFRDNYLILQIFYKE
LNFQGIEQQPAYSGLALFSDIGGALGLVLGSTLMTAAEIIDFAVSLCLWVAFRR------
----------
>Cnidar_Rhopilema_esculentum_TR36173_c0_g1_i3_p1__Rhopilema_esculentum_TR36173_c0_g1__Rhopilema_esculentum_TR36173_c0_g1_i3_p1__ORF__type_internal__len_374__score_41_07__Rhopilema_esculentum_TR36173_c0_g1_i3_3_1121_
----------------------------------------------------SSVIIALF
AASVANIYNLAAEYFRRRTYLLVEEHANHTAKFPSVTICNANNFQRSKVGNARFQHFLNI
SLDK---------------------VNNFPNAKSFSF-STAKAT-QASDMLLECRFGHKT
CNQSDFKYFYGLESGFCKTFNPD--GK--FTQVVVGPHGGLLLTLYLNQDDYMRLLFDNG
AGVFVKVHPQDVFPYPSNDWLAVEPGTQTHISIEQKIMLREQKPYSECVNRDE-DLIY-P
GRYHVQNCLKSCFHLKLYESCGIVEASVLYH-SLP----RNIKDPAACGREFYANLTANK
-VFCDCPLPCYEETFKLTATSSQWPSEADMQYYKQVL---NLSKDFISSNFLQLKVYFKS
------------------------------------------------------------
----------
>Proto_ecdy_PANarthopod_Tcas_tr_A0A139WEM9_A0A139WEM9_TRICA_Sodium_channel_protein_Nach_like_Protein_OS_Tribolium_castaneum_OX_7070_GN_TcasGA2_TC033776_PE_3_SV_1
-------------------MILSRLKYYGKNTTLHGLKYVADEKRRVIRLTWIAIFILSF
YGMILVFKASYKSYTENAISFVTETAYLWNTSFPAVTLCEI--TS------EVA-AVQQ-
FIAD--F------------F----E----LDFGDI----VEKFRKKCSQLLSKCKWNETP
CC-E-FLPLET-EYGICYSFNSL-TKKDSNRKTGPGA---LFIQTIEDV-----------
---RLYFHAREDVPFINSDPKDVMLGETYNISINIIEVKLLPVEK-KCPEEKDL--VHD-
--YSYSTCVVQCHADAHIDLCNCTHHLMPVLNKEKYCDIEGL----KCLTDNFETVN-KP
-LVCDCLPSCIEPEYKVVADTK-------VKS--S---------------HGL-------
----RWT-----------------------------------------------------
----------
>Deutero_Ambulac_Sakowv30023603m
MTKD-----HPSTENG-DTTVRRITRRFALETSAHALPKSAKSSHTYTQCMWVVIFCAAC
SVYLWQIGDLLSLYLSVPKRTENILVSANTLPFPAVTLCNTNKVRRSMIQQSGYSSLLD-
SLEI------------------SEDFSRDPSWTPLSKDELKVLGHQLEDLILECSFDGNE
CDMKDFHTFQHDEYGNCFTFNHGMHGVPLRNSTKAGGDYGLRLTMNVEQPEYITFY-GKD
AGVLMTIHSPEDTPFPEDHGMVLRTGSKTSIGLYKEDDILIPEPNRECENVDT---FY-D
YKYTTLACDKSCLNRYIQYYCGCVDTIM---EGVPRCMILN-DTQEVCQQLMNYLYYRGL
L--C-CPRRCRQV-H--------------------------------K-N----------
-------------------------------TM--------------R------------
----------
>Filast_tunicaraptor_GIQG01084212_1__p1__GENE_GIQG01084212_1_GIQG01084212_1__p1__ORF__type_3prime_partial__len_375__score_43_44__GIQG01084212_1__328_1449_
------MSDKKDSVRETSQSLRQFAAGCMGETTVHGIPHAFDGRSRLRRTLWAIWFVASI
VGLVAFIAGRVEFFYTRPINSVVSIEYSPILAFPAITVCNLNGYKSSAFVAAKL-EYIIE
YLAAKAADRD--IDGGDAELFLGD------------------------------------
------------------------------------------------------------
-------------------------------------------------ED-G-------
------------------------------------------------------------
------------------------------------------------------------
-----------------EAEGGGGGGGFAG------------------------------
----------
>Protostome_Lophotroco_annelid_Pdum_comp418513_c0_seq7_
-----MDGEIGSKPDN----WTSALYRFSQTTTVDGVKQITEPTPFARRLVWIALLLGGI
ALVARQIADSVLYYHSRPVTVNLNIKYNKTLKFPAVTICNQNNFRATVASTRGQFDLISD
IYV-RNSSLE-------DKY---YSES----VAGS----MFALKHDKHDLIHSCKWDNDN
CSADDFITSPT-DHGICYSFNSGRDDKPIRYISQTGADSGLKMKLNIEQYEYMQG-PNHG
AGLKILVHDPSDVPMVKDLGLAVKPGTHTYMDINIIEVHNLPPPHGHC-EEKNLT-LFS-
-KYAMSTCLLECKTLHITSLCGCIDYYMP--GGPPFCTIRQF---LECVKPSLEAFN---
-DECDCPVPCNMTILNPSITLLANSDFDVEKMLHQNY-----------------------
------------------------------------------------------------
----------
>Cnidar_Rhopilema_esculentum_TR106686_c0_g1_i1_p1__Rhopilema_esculentum_TR106686_c0_g1__Rhopilema_esculentum_TR106686_c0_g1_i1_p1__ORF__type_3prime_partial__len_383__score_42_81__Rhopilema_esculentum_TR106686_c0_g1_i1_3_1148_
----------NE-PTVEPLTIAKSWDGFVSSSSVHGIRF-TSPGFSIRRFTWALMLVTGF
SVLLGSITSTVVEYFRYEVNTVITMVSEREVSFPAVTICNLNTLRRSKFNEASKDANYSQ
MFNL---QRNL-------YI---SGKK----VQDM----YKYFGHNLNGMLLNCTFNEIS
CNKSYFKPVLT-NSGQCYTFNPGGQGKEVLTVKQPGSGFGLKIRLVVQANEYVLM--EFS
AGWKMLIHDQKELPLVRDYGFALSPGTHTLVGLVKRKVLNLEPPYTACRKE-PLE-TGS-
-AYTLNGCLRICQEKYIYAQCGCYAPIN----DFELCDLEKS---IKCVLPALDNFRKHG
N-KCVCPDPCESVEYTPYLSYAYFPSD---------------------------------
------------------------------------------------------------
----------
>Cteno_Ple_Bac_comp47578_c1_seq3_p1__comp47578_c1__comp47578_c1_seq3_p1__ORF__type_complete__len_384__score_68_54__comp47578_c1_seq3_141_1292_
YSKYELEDRDGEDKKKMEPDEMESFKEFASTVTADYLAEMFAKASNGRRAIWVSLWLASF
VYAWYNIALSVGVYLSKPTATKLNFYEAPGVAFPTVTICNFNKYNKSFFEREGLRDFLVA
TTPIERLDQDQW-------I---MSLN----LKEL----YANGSHLITNTVEFCRFGGKP
CKSEAFTKVYT-EHGLCYAFNLDGK----LNMTRTGAQYGLSLRLHVAQDDYFRT--Q--
------------------------------------------------------------
-----------------------------------VT-----------------------
------------------------------------------------------------
------------------------------------------------------------
----------
>Proto_ecdy_PANarthopod_Tcas_tr_D2A5I2_D2A5I2_TRICA_Sodium_channel_protein_Nach_like_Protein_OS_Tribolium_castaneum_OX_7070_GN_TcasGA2_TC015541_PE_3_SV_2
------------------------------------------------------------
--------------MAN---------------LDDYHFVKENKLW---------EKFFG-
NFYD--FNADEN----------QGE----LDIATL----MKQFTTRCPDLLLNCRWKGVE
CN-E-FTMKLT-YDGFCCTFNYF-----SILNGTDGLTRGLSVTVMNDLDDYFYTP-LES
QGVTVQIFVPNDYPDKPSGSVVVNVGTENYVKITPTTVMKYAVAK-QCDEERPT--FEG-
--YSQSDCNVDCRIASALALCHCLPFTIPL-EGESVCNFQDL----KCLNQYKNKWNQEQ
-LRCECYPSCDSTLYEVFPDSSPFHKK---------------------GNFAIIHIYYTN
RFSRLFKHDVVYNWFEILSNFGGTFGIIVGFSVISVIECLVFVLQFTKK-----------
----------
>Proto_ecdy_PANarthopod_Tcas_tr_A0A139WGL3_A0A139WGL3_TRICA_Pickpocket_protein_19_like_protein_OS_Tribolium_castaneum_OX_7070_GN_TcasGA2_TC034728_PE_3_SV_1
------------------------------------------------------------
-------------------------------------MITTQKII-------FREHFTG-
QLYD--FQDTVS----------QNN----IKIDDL----AREMVTPCEDLLSSCLWRNME
CS-T-FYQRLT-YDGFCCVFNYV-F---KPVTTDAGVENGLFVAVNNNLQDYFYTT-ISA
VGVIIHIFVPTDYPDKSSGGILTHPNSENFVEIVPTTVADYSLEK-QCDHERYT--FGT-
--YSQSDCNIECRTMSIYAMCQCIPFLIPL-NSSNVCTLADV----ACLNRYKEKWTQER
-LRCDCYSSCAETVYEAHANSFPILNKT-------------------DNNVTRIFVYYSG
RFSKLYLQDVVYYWFEVLSNFGGIFGIFVGWSLIFIIQLSAY---YTRKILE--------
----------
>Proto_ecdy_PANarthopod__XP_023243708_1_uncharacterized_protein_LOC111641733__Centruroides_sculpturatus_
----------MIEYIKSSKDMRRYLRRMLENVIMTGIPQIVTEPKIKRKIFKLFIFFGAL
FGFFFQLTEFLLLYFTYPTNLEASIKFMDVKDLPKITVCDNNGVRRTTF--RDVEK-IK-
-------EENFDKKENFTE---ED-YN---FRQECNRSIIDEYGIREEDILPDL------
---SNFRTIQLDELLNCYS-----KYDIYDMHN-KDTKSIGSVQIKFNPEETTL--PGNP
ISVVAAIHSKDVIVNPFISGITMTPGNRYIVQLTPATQTAKTTSIKTIHFHSLIVVWRN-
------------KKKLSLKTCGCISAEYPFVSDEKVCY----WDDLQITREA------FQ
-ETIEVEKYKRELIFEYSVRER--------------------------------------
------------------------------IKQLTLYD--------------------SV
EH--------
>Deu_Ambulacrar_hemi_Ptyfla_40v0_9_20150316_1g27486_t1_scaffold69225_cov128
----------ARKDTD-ERSFRQLFVELVQNSSAHGIPNAGRAKTKFRTVVWSIIFVIGV
AGFLFQFSELFIRFIDFPVTTNVDVTSNRSLVFPAVTICNQNPVRVSALEYASD-PK---
-L-RDTYEPSTS-----TDL----------------------------------------
------------------------------------------------------------
-----------------------------------VEITRKPYPYSNCVKKYDYSNGYSG
VGYSVQACMKDCYQRHVIERCQCADPYY-----YQPCSLED-SEQMYCKAVVEYEYSTQS
S-DVDCPQPCSE-------------------------------------NLLRIDVYYQE
LNFETIYAEAAYVHKDR-SHVLDQASKLKGTAISIGEDFSKRIRIIRSILLDYRKC--LI
AENSKLKARV
>Cnidar_HydraVulSc4wPfr_1152_g30239_t1
----KLNNQRKESSEKRREKLDETIQKFVDASTCHGFKHCFNSGSKVRQLIWMMILAASV
ALLVQKLYESGVKFLERPFSTKTTLTYVDQMEFPAISICNMNDMRNSK------------
------------------------------------------------------------
-----Y--------------------------------------------DYYED--IKE
AGIKLIIHDQHETP-VRMAGVKLSPGFSATVQIKKKKTLNLKAPYTNCGSK-PLK-YFD-
-HYSTNTCWLERLTDHVVTSCNCKDSFMP--GHARVCSIPEL---MNCTFLKWEEFNKLK
D--IQCPIPCESQEFESSISFARYPSNILADKIAKD-Q-LPGSVQFIRDNYLRVEIFYEE
MSYIQVEQTPSYDLMILLGDIGGQFGLFLGSSIITYVEFFDFFAALIYTKYFRIFK----
----------
>Protostome_Lophotroco_molsk_AplCal_XP_035825598_1_acid_sensing_ion_channel_2__partial__Aplysia_californica_
MNNTDVISPQKKKSLT----WKEALFDFTQNTTLHGIRFIFMNDVFLRRLLWLALFLTCS
VLMSVQIVERIVFFYSYPVTVNVHVNFNKTLAFPAFTVCNQNAFRASAATDRHLYRLIER
LHS-GDTS-------ALLSS---SNLS----LDEL----YLTTAHRKEDLIVRCEWQNKP
CGPENFTLVLT-DHGVCYNFNDNPS--EPLWVTSTGAEYGLKLTLNVEQYEYMPG-PHDA
AGIKILLHDGKEFPKVAELGLSIPTGTHTYVGIQLLKIQNLPAPHGTCRSE-RSP-YYE-
-RYSPDACQLACLTKYVSEQCHCRHFYMP--GSPPVCTLGEY---LSCYERIIDQVKD--
-AECDCPVPCDFLIY---------------------------------------------
----------------------------------------D-------------------
----------
>Proto_ecdy_PANarthopod__XP_023224506_1_uncharacterized_protein_LOC111625567__Centruroides_sculpturatus_
------------------------------------------------------------
-------------------------------------MTSYDFVHRTRY--KENKP-IT-
-------NKTFQNLENFSS---EN-LF-AAYLSEYKKAAVQE-----NELIPNCDL----
---SSADYFLNDKLPTCYVFNIR-SWDDPLISTRVAPMYSAEFFIDFLPHEYFF--PHLH
VEGNFAIHSPFSIEDPSIYGKNLDPGYIYTVLIKPVKKHLLESPYTNCFDYVSKKNNYQ-
-PLSMASCLAKCDVKEQKEQIKCILRDNFYPHEYNLCV----DE-----EFI------DS
-LDCFCSRPCYSLEFEYEVEER----KDL-KYP-------NYNLSQIRKRFSLIQLYIRK
PEVLVYKYSPKFEAIEISSYLGGYLGMWLGLSFFNVYDAFVAFIISLKNRKNKKS--ISN
TR-SNAWIVQ
>Protostome_Lophotroco_annelid_CAC9660887_1__Ofus_G111053_partial_Owenia__fusiformis_
------------------------------------------------------------
------------------------------------------------------------
---------------------------------------------------IGCTFKGEQ
CNRSMFVLQKDSHYHNCYTFNGIGSNNFNKNVSKTDPGSGLSLVVFTDTYTY-N--TSGN
NGIRVIVHSPKTRPAPVDKGFDVPNGFSTTVALRATRRTLLTEPHGDCTTD-SNKG---E
YRYTTDICYEQCHQDIITQKCGCKSSHFIPPTGFQYCGKLNIFTHLECEKSVIDTFWSNV
-SKCNCRPPCNSTYYIKTTSQAVWPNEFTQQSFYKTYNILEKDRGLIQKNFLRLNIYFED
LQVEETSQEADYPITQVISDIGGNMGFYVGVSVITLVEFLSLIGALLLIFFKSC--KLRE
A-----KVSD
>Protostome_Lophotroco_brch_Lingula_anatina_comp132718_c0_seq1_p1_comp132718_c0__comp132718_c0_seq1_p1__ORF_type_complete_len_399___score_16_97_comp132718_c0_seq1_93_1289_
-----MD-----------------------------------------------------
------------------------------------------------------------
------------YAHINLDIMT-SGYT----FANF----TQDKGWLLNRNA-RCTFRGED
CNTADFKHVFT-EFGNCYTFNSGDDPSRNLFQDQAGIGNGLRIEINIQQEQYTNL-DAPD
AGILFHVHNQSEPASVETDGRAVGPGLHAYAGLTRSDFATLHPPYGQCNETASLE-FYP-
-VYTMSGCVVECKRKHILRHCNCRLMEHP--GYEPVCGLIRI---LTCVKPLLVNLTQDF
-GMCSCSVPCSSVVYQTALSYSLVPSESTKVEASN--T-LGVAVDDARKNHIILDVYFQS
LNYQQSEQLPAVEWTALISDIGGQFGLFMGFSLLTVVEFIEFAIMSVVTLTAAK--R-SQ
NKKGHDTIHG
>Cnidar_AlaAla_c59883_g1_i1_p1__GENE_c59883_g1_i1__c59883_g1_i1_p1__ORF__type_5prime_partial__len_400__score_24_40__c59883_g1_i1_3994_5193_
--------------------------------------------------IWSLLILTAL
GLLVEKLYESTMHYFSYPFSTTTTIKYAGKMKFPAVSFCNLNDLRMSKLNGTKLHTAILQ
--------SKN------LLL---TGEE----YKNT----TKNANHRIHDMLDTCQFVHDN
CSTFNFTQFFH-NQGRCYTFNSGKNNHPVLEVDNTGVGHSLQLVINIQHYDYYMD--TEK
SGLHLILHGQNETP-VKMQGVIVSPGFITYVDIRRRKLKNLPYPYTNCGSK-PLH-YFS-
-GYSMHLCWLESLTDHVVEKCNCRDWFMP--GSHKVCSLNES---MNCMWPEWAAFDKFK
M--YNCPLPCEIETYSSRLSFAQFPSNSHADVMAKR-N-LHGSPIFIRDNYLKIVIYYSE
LSYDHMEQVPSYDMMVLLGDIGGQLGLFLGSSILTYLEFFDCLVMLIYSRFFEKIKTSVP
V---------
>Deu_Ambulacrar_hemi_Ptyfla_40v0_9_20150316_1g4290_t1_scaffold1846_cov106
------------------------------------------------------------
-MFIVSVAYTVPRYLEYPVSYDVAMVTSQKLPFPAVTLCNTNRFRKSEIEDSRFRDLLL-
-LDR--------NGEDEDGTYPNDTASTSPTFDDVTAGEMHQFGHQADDAILECSYNGME
CETEDFTVSQHENFGNCFTFNNKE----RLKVEKPGPAYGLELLLSAELYEYVGVY-GGR
SGFKVVIHDRDVMPFPDNEGFYASPGTFISASLESSVISRLSAPYGDCSSDSS-------
------------------------------------------------------------
------------------------------------------------------------
-------------MSALMMDVGLFLAIWMTLALLV-----VVLGYVC---C--GPK-GET
GQEA------
>Protostome_Lophotroco_annelid_CAC9477573_1__Ofus_G013340_Owenia__fusiformis_
------------------------------------------------------------
------------------------------MIMPQM---------------R----MLGM
TWKT----------------------------------QLLAM-----------------
TNMSQIESFINPYFFKCYTMNPKDFNDSEPLVHSTGAINGLSALFFLDI-GY-N--LGGS
SGLLVVIHPPGTQPDPLQNGFNIAPGFSTSVELQNKNRELLGHPWGDCENR-KLSD---P
YKYDKSSCERQCQQKFIMDQCGCVTSIQPIPKNMSMCGKMDLIDKLECEHAKKRVLKKDY
-NKCDCPRACHNTIYDYTISQSEWPSEGVMLDFYKHASTLNANQEMIRKNFLRLNVFFSS
LNTEITKQVVEYTFTDLISGVGGGFGVYVGFSIVTICEFCVLFAHLVKAMMNNR--KNAV
NDRKSMEIPS
>Protos_Platyhelmin_Macrostomum_lignano_A0A267FME3_A0A267FME3_9PLAT_Uncharacterized_protein_OS_Macrostomum_lignano_OX_282301_GN_BOX15_Mlig017366g2_PE_3_SV_1
----------------MQRSLQDEFVRFCMLSSVRGVPRILRSRSLCWQAVWLVSVFGFL
GISLLSITLLVNTYLSYQTVLTTRHYT--TVPFPSVTICNLQPFSTDMVKR---VRFLKK
-MKNPN----------YTS------LNEKSFLFQWGIETVRKIGLTFHEFVLDCNVQARE
CLRTDVLLIPNPQF-TCFMISPTPDIAN--TT------YSLEMDLYLDTTEHDA--LDDS
IGAHVLVHPAMTYPRISQLGIHVLPGTKSVIEVVETRSLEKYQQSPKCTNK-LERT-TAP
FAYESFTCRQLMVQEKILSNCGCTDPDYPLT--APFCAELKKLKN---------------
--------------------------------------------S---------------
FAATIAPRAWSWTPET--------------------------------------------
----------
>Deu_Ambulacrar_hemi_Ptyfla_40v0_9_20150316_1g5442_t1_scaffold2520_cov137
--------------ED-SLTYKALIQNVLRNSSAHGLPNVQRATSLPMRLFWLLAFFTAV
GIFVWMSSGLIAEYLRYDVDVNLQIQFSRDLTFPAVTICNLNPLRKSKLSEFGH-DI---
-LQRRMEGRRRQ-LNDDQETY-SPSWSIIERIEHYPAVQRAEIGHQLKDLVVDCQWNNIK
CSPRNFTTFTNVMYGNCFTFN-E-NNVMPLSTHYSGSVFGLTLILFVEQAEYMDDV-IDS
PGVRVTIHSQDDTPFPEDSGFDIQPGRATSVGILMGRTQRLPKPYTNCISD-NYDTAFGS
VKDYIREFLKSRSSLDLLSNANRDTSKCYS----SVA-TFD-PLRFICAALL--------
------------------------------------------------------------
------------------------------------------------------------
----------
>Deutero_Ambulac_Apla_gbr414_1_t1
---------------------------MSDAVGIPGIRYVVSSNFHLRRLLWTVALLGGM
AAASYQVIDRATFFFSNPKSVNVVIENAEPMLFPAVTFCNTNRFRDVNGQLSTFGQFLAA
TYFH----GNG--------F---TSAN----TTAL----YLEFAHQMEQMFIRGALGGKN
ITSADFRRVLT-DAGVCFTFNSG-LNTELRGQSFPGRAHGLYLFLNVEQYYHYYAY--SG
AGILVAVHDQTEIPDMDSMGFGIPPGRHAIVSVGKKLTSRKD---GGCVEK-QLK-YFS-
-KYTKSMCLRECVIDLLLQNCGCVEPYM-----------TDK---RRYVDM---------
---CDCPLPCSTVKFTTSVSYTLFPGNFYSWLLAEQ-E-FTLPHDFYQENFVIIQMFFEE
LTVEHREQHSDYTFFALLCDIGGALGLWLGGSILTIVEILDHFTSTTVIPG--STSHQRG
----------
>Protostome_Lophotroco_annelid_CAC9608250_1__Ofus_G071455_Owenia__fusiformis_
------------------------------------------------------------
-MFIHKQHLNCEEWLLSDIG----------------------------------------
-------------DSG----A-SESYSTRQALAEASQQQRIDMGHDANNLIQECSWNGKT
CSPANFSGFNNAYFGNCFTFN-H-DLPTVLSTSKTGPLYGLSLTLYVETNEYVPAL-TSA
VGVRVLVHVPDKQPFPEDEGIDVHPGTKTSVGLKYIKVTRETYPYSDCTDGSD------D
KTYSIQACIRTCKQEAVIDECGCANALEEA----TICK--S-DKLD-CVNSVLEQFERKE
L-TCTCPQSCLDQSFSMTVSSSVWPANSYGSTLLDAF--F---VEKLRDNMIKLDIYYQE
LNEQTFKEEPAYLSENLLGDLGGQMGLWMGISVLTIAELIELVSTIIYTVCKKLRH----
----------
>Deutero_Ambulac_Sakowv30036990m
SNADDMSNTEKFTTSSVRRRGSRNFRQFLSETTLHGARYTANNEYHVRRL----------
-------------DVKYNIN----------------------------------------
--------------------LETTALN----RTQF----ELEAAHQKESFIVACNYQGDL
CGPNNFTTTFT-EFGVCYTFNNDPE--NQLFVTKFGSNSGLRVRLFTDENEYTFG-KQTG
SGFKVLLYSPGDVPLVQQLGFAVPTGVDALVAIRLEKSINLPPPFTKCSNA-PLK-YYD-
-GYTYVWCALEKITDFVVSACGCREPYMP--GSKRVCNLKES---IVCVIPVMDDSTERS
V---YCGVGCDVTRFDSRVTYADFPAKPILEHMSS--T-TNESSEYFRRNYADISFFAED
MTFKLTKTVPVMTGATLVSNFGGLMGLCLGASLLTAVEFIDFILFC----FCKS------
----------
>Proto_ecdy_PANarthopod__XP_023234316_1_uncharacterized_protein_LOC111633896__Centruroides_sculpturatus_
----KMDEV-NNRRNKTWKEKWLYFLNLLENVLLTGVPQIVTERNTRRKTFRTCVFFLCL
TGFFYHLISFIMLYLTYPTTLEVLVKYQNESTLPRVTVCDINGIRRSSY--EAFEKVVK-
-------AKHFEKNESSVG---DD-TF---IFSDFDRNVVEEYGVRKEDILN--------
---INNHIIFGNEFGNCYSVDHK-RHRFYEMHM-IQGTTIGNLIITFNPEESFL--PNVP
IGAKISIHSHHQLINPFVDGFLVKPGMRYVVQLKAIEENLLASPYTNCTIYEVEGKEQT-
--NNHERCLIECKKEKWIKECGCVSGEYAYHFDGKFCL----QSEVNCITNA------AV
-YDCKCKVSCKSMFFEYEIDEV---------------------------NKELLLLMLEE
LNVSDFKYKPEK------------------------------------------------
----------
>Deu_Ambulacrar_hemi_Ptyfla_40v0_9_20150316_1g16608_t1_scaffold13089_cov115
--MM---------DAK-PVTFSELLKKQLQTTTAHGLPRIEAADKLVRKLFWAFIVVAGL
GMFIWQSSVIITKYYARDTTISIEMKFDTSLDFPAITICNMNPVK--SLERDPY---LM-
--------------------R-RR----KRNVENITDSDAGTANYST-------------
------------------------------------PIRGLSLELYIEEEEYIPEL-QQS
SGVRVIVHSQGLMPFPEDDGFLAAPGFKTSVGLRQLRLDRQPHPYSECVD--TPDNIFKE
TYYSRKV---AAFFLTFCHNC-------------YACNGYA-NAVIFFREF-----KNGE
I-T-----------YEATVSNAVWPNSAYRNVLLRDLSEV---DTFISDNMVKIDIYYND
LNYEAIGENVAYTGGDVISNLGGQVGLWIGVSVMTCFEFFEFLYDVMALFLIKLTR--AP
QRKRVSTPII
>Deu_Ambulacrar_hemi_Ptyfla_40v0_9_20150316_1g4330_t1_scaffold1875_cov91
MDPL---------SKH-KDSFSEVLTHLLANSSSHGLPNIQRSKHPVGKLFWAVLFLAGV
GVLCWQVSVLVATYRKRDVDVTLKMHSNTSIDFPVVTICNTNALKMSALVDSAFATIIE-
HLDS--------TFANKTNLYNMDNHELQYLLRQI-------------------------
------------AYGNCYMFHVANEHTKPLMINKPGRDNGLTLELFINQDNYIPDI-TET
SGIRVAIHPHRVVPFPDDNGISLSPGYSTEIGLRMVNIERQPRPYGNCIDAD-DNDIYIR
AAYSVAACEKSCYQNTLIDRCGCYDADYP----PT-------------MDGI-----D--
L-PC-------SI---------------L--------------------N----------
------------------------------------------------------------
----------
>Proto_ecdy_PANarthopod__XP_023225243_1_amiloride_sensitive_sodium_channel_subunit_gamma_like_isoform_X2__Centruroides_sculpturatus_
------------------------M----------G--------------F---------
---LFHSIAYLREYFQYPTVLNVQVNTESKLDFPAVTVCNYNRIRSNALDSTSL-SLLKT
LIGSTAFARNRT------------NYEIMKSFSNYPLSKKIQMGHQVQKFVHQCQFMGQP
CDHLNFTTFHTFLYGNCFTFNSGQNGKDILRATTDGSMSGLHLELNLETDEYIFDL-TNN
IGARLIIHPSNVKPLPENEGIAITSELETSISIEQVNIHRSKPPYDNCIDY-N-DG---G
FLYTRNTCLRDCFQQLSQNKCSCADPTWPLPRNSTSCDLRDV-TQVCCLDDVRQLLRNDE
-NIC-CPLPCCEIQYKLSVSSTKWPLKSK--------------------------V----
-------Q-------DIFSNLGGQMGMWLGISLMTLLHYFETILGSVF--CKKQ------
----------
>Deu_Ambulacrar_hemi_Ptyfla_40v0_9_20150316_1g1885_t1_scaffold848_cov143
-----MASTTRKPRTSVRQR-VQRSREYLSRTSLHGASYIIDNNIHFRRCLWFLLVTGLS
LSLLVTLHTEVRRYLEYPVSTIVRMNYLPRLLFPAVTVCNYNRYRKSVIGGTPEDALMRH
LY---FTGSIY---------LESTSVN----RSLF----ELEAAHPKESLIESCRFKGDP
CGPENFSTTFT-EFGVCYSFNDDLD--NAITTNLFGSHTGLRIRLFTNEDEYTHG-PQTG
SGFKWE---------------------------------HLPHPYTNCSHG-QLR-YST-
-LYSYSACCLEKMTDFVSEKCGCKEIHMP--AFG-----------------------HQN
T---FCNVACEEVNYIPHISYANIPSKPLVDDLWD--K-KNMSRDFLRDNYADVSVFLED
LNCKQITFVPAITLNSIWT-----MPTAIDDSRLCSVPLARPNLICVT--VVRS------
--SSSTGLS-
>Deutero_Ambulac_Sakowv30000474m
---------------------------------MH-------------------------
-----------VAY------TTSGFLFKNLIDWPIVLLISLRMYRKSALTDEEVR-YVGY
LT--QSTRDYD-----MYDFTG-DEFD----FAAF----TRRVGYQFTDDLLHCVWKGGQ
CTSDDFVHVFT-RYGNCYTFNAP-AKHQYLTQDHVGAGNGLVMFLNVKQEEYTET-GNYA
AGLKIYVHNKDEPPLIESQGHAITPGTLSYVDITQHRSLNLPPKWGQCNPSQQLE-FYD-
-SYTIPGCLLEWYSKIMTSVCGCRPFIYP--GRARHCTLWET---FECVQPTEAAIQSGE
-GDMPCPVPCNHTTYPTTMSYANFPSKSVASSMAQ--L-FNISAEYASENYVAVDIFYGR
MSYQLSKQTYAMTASALVSDIGGQMGLFLGASVITLMEIAEYIGNKMKHLFCFK--K-KK
--TRANNSSN
>Deutero_Ambulac_Sakowv30036989m
-----MSSSELNERTDTQTAFSAKLSQFMGRTTLHGVAFTVGPNNSKRRSVWIFLVIVSV
VFLCLCLFSLVGLYLTYPVDTMTSLQFTQSLTFPTVTICNKNRYRKSVINGTAFEEFLWS
IYPLPQLHVNY---------LEDPAQN----RTEF----ELTAAHQLEDTILKCQFVNSE
CGRENFTTVFT-EHGVCYSFNNGLD--NILKATSTGSSTGLHMLINVQRIEYTIG-PRTG
IGITVILSEPGADITGENTALSIAPGVEALVAMPMDKYLFLKAPYTNCCTE-GTS-YYP-
-VYSYHGCMNEKMSNEMAEKCNCKEIELP--GPVRTCTLQES---VECALPL--------
-TNIDCNVPCNFTLYNPRVTYGHFPSPSIIQRLSD--M-YGISEE---------------
-------------------------------SV---------------------K-----
----------
>Protostome_Lophotroco_molsk_AplCal_XP_012942491_1_degenerin_mec_10_like__Aplysia_californica_
------------------------------------------------------------
------MSKVVK--LGN-------------VSSPAVTVGD-------TLLEEMD-SF---
----GSVI-DDK--------------GTEADV---------------------------P
CGIGDFLTIFNYKYGRCFIFNDMLDISSQRYTTQPGPDNGLILELDVEQSEYLDT--TES
VGFKIVVNPQDTIAFPEDQGLIVMPGTSTNIGLKKVEMSRAPPPYSACVELDEELNVYSG
TRYTAEACRKTCYMRELGYQCGCCDLHFIC---ISFCNATN-TDEFVCKKQVLKMFEKGE
L-DCRCLPPCEEVAYDVAHSTALWPSNN--AILNEIVNGANSIKSSTRENVLRVVIYFED
LAVRRVESRPSYDWNRLLSDIGGQLGLWLGFSILTAMEWLELAYDAGIRVATRKSQ--GA
HKT-RVHVQE
>Protostome_Lophotroco_brch_Lingula_anatina_comp147337_c2_seq1_p1_comp147337_c2__comp147337_c2_seq1_p1__ORF_type_complete_len_421___score__4_96_comp147337_c2_seq1_410_1672_
------------------------------------------------------------
---------MFYKFFEYDVGVKLEITSNSTLKFPAVTVCNENAFRKSALLSSPS---KLP
TL----FVTNGT----------RSNATLIDKTLEDTTGEKQALGHQRSDFILDCEYGGYS
CNGKTFESFYSTYNGNCFIFNSG-NNSSILLATESGPNFGLSLTFNIEQSEYVGDL-TQT
AGVRVLVHDQDVMPFPEDQGFLAAPGEMTFVGIKMVEIDRYGGRYTTCKK-DTTENMYQS
VGYSQKACKKTCYQRTVIETCKCALSIYPR-TSVRTCDSLN-ATDVACTVKVQTQFINGE
L-NCSCIQPCSATSFSIDTSSAYWPSDEYATEFLSNYSIY-SGSAGVMKNLAKVHIFYKD
LNYEYISEYVYYD----VSIIGIASCI-----LVVFLLNYE--------------K--RT
L---------
>Deutero_Ambulac_Apla_gbr467_14_t1
IEDDSLKTG----PQKSSRKLAT-WSTLPDAVGITGIQYIVSNQDHLRRFVWLLALFGGF
AAASYQTIDRTIYFLSNPKSVDYEIKYISPLEFPAVTVCNYNSYR---------------
-------------------------------------------AY----------WDGGS
VTSANFTRVIT-DFGVCYTFNAGQAGQELLKQKVAGKGHGLSLMLDAQQYFYFYS-LQVS
AGFVVAIHNQSEVPQVDSLGVGVAPGTEVRIGLKRKEAINLEPPHGECGSK-ELK-YFS-
-SYSINSCRQECLTDFVLEGCGCVEPYMA------------------------ERFN-SE
-GVCECPIPCQQTTYTTSLSFATFPSDFYIQTLVNL-D-FNVTPEYFSSNTLKIEIYYEE
LSVESMEQQEAYTFFALLCDLGGALGLWLGGSILTFVEILDHFGHTAFLRFQHS------
----------
>Proto_ecdy_PANarthopod_Dmel_tr_A8JPJ8_A8JPJ8_DROME_4Fe_4S_ferredoxin_type_domain_containing_protein_OS_Drosophila_melanogaster__Fruit_fly__OX_7227_GN_ppk31_PE_3_SV_1
--------------------------------------------------MSMILYLVTF
YHTLPFFASLLNSYLSSSVSFNLDTIYLWNSTFPAITVCEI--YNAERIWDDSN-HVDD-
FISE--F------------Y----P----SNFTHL----VDVFRTKCHQLLVNCTYLNKL
CC-D-FLPLPT-EYGLCFSFNSH-ARKQNNRMTGPGH---LSFHAAADI-----------
---QLYVHAPIDVPYQFSEGETVLLGHYKELILNVIEVQDLSMEQ-RCGHEHRQ--IYD-
--YSYSGCVVECTVLLQLDNCNCTSHFMPGQNYLPVCDVRGL----ICLTRIRDKIM-RK
--SCECMSSCEEPEYNIIYNSA-----DEASD--E---------------VSEIRVALVE
LPTQRYVRRVTKTILDFLISLGGLVGLFFNTSALRIVETIVICLRYRKTIVKKR--QYLQ
----------
>Cnidar_NemVecNVEC200_012401_1_1_protein_AED_0_06_eAED_0_06_QI_181_1_1_1_0_72_0_58_12_321_422
------------MSRS-GPSVRALLRDFSDRTSCHGIGQINGSHSPTWRIFWLLTFLAGL
GMVLFQCITLLGIYLDKPTATSVDVTYDEVTNFPAVTICNLNMIKKKNLANFTQ---SK-
-KIFAF------SSMDSSALL-MDTLYVEDMLIRHDDKDLIKAGHEFDELVFRCVWNGFT
CNKGFWRRFWHWRYGNCYIFNQGVNGTLHLTSSKPGPMYGLTLDLFIDQEQYLIPL-SQE
AGVKVLLSDQRNVPFPFTDGFSVQPGVSASVGIRKLVINRIDPFNGSCYS-GDKDNIYSS
LKYSVQGCMSSCLANSEFSICNCTEGKF-R-GR-PC---MS-ESEVKCLNTVNKMYEKGT
L-GCKCPQPCSHFSFRRTISQSQWS-ESYEQ---------S-------------------
------------------------------------------------------------
----------
>Deutero_Ambulac_Spurpu_014120
----QEGSWGTAPERE-EKSLRTILNSRMENSSAHGVPNIQRSSGPVTKLAWSLVFLTGI
SVMTWQAVILFQTYFEWNYSVNLEVRFNRTQSFPAITICNANPIKRSELETRDA-LF---
---QVHYVPSMP------------------------------------------------
--------------------------EQ-PLPDVP----GLSLELFVQQDEYVEGM-TEV
AGFRVSVHHPSIMPFPEYNGLLVSPGFATDIGLRVLEVDRLPKPYGDCKADLTEDDIFHN
ITYNRKTCEVSCFQNEVISRCDCFDATYPN--TVYPCEYIN-DVETQCMADIEMEHARDE
L-ECNCPLACRETTYLTSVSSSIWPSDAYESTLFQKMAEV--ASDWTRRNMAKVEIFYDE
FNYEHIRQDAAYTISTIME-----------------------TRYLHPFFI---------
---HTNSI--
>Protostome_Lophotroco_RotSoc__A0A818Q233_A0A818Q233_9BILA_Hypothetical_protein_OS_Rotaria_socialis_OX_392032_GN_FME351_LOCUS4621_PE_4_SV_1
------------------------------------------------------------
------------------------------------------------MNA----ALLA-
----EK-NVNLT----------TNAESAYSLLADFETAELVDLGFQLDNMLLSCSYNGIE
CS-HDFVLSISSVFGNCFTFNWNAFM-KLFTLGDMNSTQGLTLTFYVPSQLNFPST-LFD
EGLVVLLHDNDELPRTTEKGLRLKPGLAHTINYEKSQTIFLPKPYTNCTSS-ELKTMFNQ
VAYSEVVCYQLCEQAFIFSVCSCILPIFREH-NTNVCHEEQ-----TCALTTAQRFVSPT
TAACHCVLQCTYTYFPTELSANLAPTTAQKAYLSNTSTN-DAANTYMSSNYLRVTITCSK
RYVTLNVQEAKLTIVDTFAAIGGQTGLWIGLSVLSFIEVCELIYWLAFRSWHQVKP-TEI
DLQVDTKK--
>Cnidar_Rhopilema_esculentum_TR103753_c0_g1_i2_p1__Rhopilema_esculentum_TR103753_c0_g1__Rhopilema_esculentum_TR103753_c0_g1_i2_p1__ORF__type_5prime_partial__len_425__score_38_48__Rhopilema_esculentum_TR103753_c0_g1_i2_1072_2346_
---------------------------SAASVTMHGFGRLFSTKSKAMRCIWLLLMLFFV
SLVILTVTPTVRRYFKSPSLTKVETVRVSEMKMPAITVC-GPSFSK--------------
------AKVTNF---------------LTVKYNRILIDNIDDILGRASSLEDNTMFINPD
-EDIAIRVLV-ANQGYCYKVNA---NGS-FVQRSTDIEKFLFIGLFLNISDGLRR--STT
DSVEVNIQDHRQLPSRDSGTVLAPVGHLTSIEIKKTEIKRLKPPYSKCTNGEN------K
GDYSISNCRLSCFLIQVSQKCSRIHFFDSIL---PLARNE---SELSCTYSIHESLYNNY
A-SCNCELPCTETRYNKYSSSAKLTS----------------SDPSIHKHIVAINVFFGG
MEYEKITELKMYTTERFVGEIGGQMGIWIGASIFSLFELIYLFVQFAGVLC-RKKR--KS
SNLD------
>Deutero_Ambulac_Spurpu_007150
MENKNMQHA-------AKR-LRSLV-QLVSSLASHGVKYVLMSRSRLMRL-WLVILMVAM
TIVSYEIVDRGIYFSTGPLSVNIAVNSEKELTFPKVVVCNYNIYVKSKMQA--L---VDK
VLRNHHYDPNRT-------------VSKATDTARL----LEQVAHEKEHMFLRANFAGKP
-NLDDIVPVFT-KEGRCFEINDG-NGTELLKSKGIGRAFGMTLVLNTEQDEYYY--LNDA
AGFIIQLLDQDEVPQVLEQGFDVGPGTLTSVAIMATQHIYEKPPYGVCGEK-E---FYE-
--YSQQKCDLECTTDYVVGECGCRTAYMPGL--L-FAK-DDA------LSHV-TQYS---
----HC-----RVTF---VT--RLPP---------------------------LPV----
-------R-------HLLS-----LGIFVSATKRTV--YI-YIIY-I-------------
----------
>Proto_ecdy_PANarthopod_Dmel_tr_A8DYP1_A8DYP1_DROME_Pickpocket_29__isoform_D_OS_Drosophila_melanogaster__Fruit_fly__OX_7227_GN_ppk29_PE_3_SV_2
----------------WRKSVMNFIRSFVENKG----------------LLWIFVIGISG
WSTVSILVLLKTRYETDSTTIGVSTAYSWINTFPSIGICLTKSRAFNEFKAREYQSFTR-
MIYE--FLPNNI----------KNN----FNILDI----RRKMFPTCTECFKEIYFRGEL
CE-E-FKFHVT-EMGYCFLANNL----EPLRYSSLDNNRSLRLYMRSSVM----------
YKYEMYVNSPEDLPFFNSLTYTISTDP-TTYAFNVEEVIDEPISQ-KCPSESSI--GFP-
--YSFSACMSIIRSEFEMKTCDCSLFN-PKDNESLYCGLQHA----DCLIKEGFATR-KE
-SSTVCLPSCVEQQISLVGV----------------------NGTLYNNNTQITEIQIAS
PPTVRYERKVTQTKLDLIVGIGSVAGLFFGASLLNLLEIISYFIKKLKTMIF--------
----------
>Protostome_Lophotroco_annelid_CAC9627304_1__Ofus_G09267_partial_Owenia__fusiformis_
--------DDD-----YQL---DALK----------------------------------
------------------------------------------------------------
------------------D------IEEPATFFSLTSKERFDISHKKKDMITDCRRFAIE
CGENLFTKYNDMDN-NCHTIQLQNIPNVTLET------KGISLVVNLNHKKKIP--TSSE
RGLKVYIHEHNTMAY-AQNHIKVTPGHLIDIEIDVSHHSKLGEPYGPCTKT-T--P-SGK
YAYSEGSCIAACIQQKILKKCDCILQEFPLL----VCMSI--LKQLSCLDEFWKSSTSNR
---CQCGPKCKGYSYTTTVSQTRWPNEDRHLWFYNKYSTYKAKTDLLRDNFVRLDVSVTT
QKTIYR-EVELVSTFTFYNTIASMFIFWIGCTFFSCLEIIEAVALWIRGRVTNKITKM--
----------
>Deutero_Ambulac_Sakowv30026092m
-------------------------------TTAHGVGRFTAATSLVVRLIWLVICFLMW
GIFLWQGSLEVKKYFNYDVTYDIAVVFR-ELPFPAVTICNLNPLRQSKLGDLGT-EY---
-LNE-DFDTTDDNAEIPVD-F-FDDYAAEINLTRIDPSLRKSVGHQSKDFIQECTFNGGK
CSTANFTLVLNSKYGNCFSFNTG-NDSEILSTVRPGPTRGLTLTLFIEQDEYLTDY-TEN
AGAVVLVHPHSIVAFPEEQGIEVPPGFSTSIGVRLSEIIRKGGDYSDCTDG-DIDMLYDD
YSYSREACLSSCLQQALIDTCLCYEPTLPH--DVEMCSV---SGGTTCQAGVTNQHNKNQ
L-GCTCPPSCNDRTYETVVSMSQWPSEAYDDTLFRRLSKL---IEDSRRNLIQLKVYYQE
LNYQSITEKPALD-----------------------------------------------
----------
>Deutero_Ambulac_Apla_gbr500_4_t1
----------MRASEK-PADTPRFVCSVLERIGAHGIPNIGRAGTQQRRLAWTGLVLAGL
GFLVWQGTLLVTRYLQYDVKVSVGLGYEALTTFPAVTVCNLNRIPRTAMHTNS--KL---
-AEL----------------Y-QVAFGITTESFDIPYANRSSAGHQLSRMLLYCTFNGYP
CSPLNFTHFYNYFYGNCYTFNFD-R--LARRVAQAGPFYGLTMELFVEQTEYVRGL-QNS
AGLKVFISGQNQVPFPEDRGIIVSPGRETSIALHK-------------------------
------ACEKSCVAQEILEMCHCA------------------------------------
--------DPREVEFEETVSAASWPNENYKFALENIIADI--DDRFIEKNVVKLNVFLSS
LQYQYIYQTPDYSQENLISDLGGQVGLWMGFSILTFFEIAELVLDLFVY--TRGKS--AN
RVSREAKVGE
>Porifera_Syc_Cil_scpid69199_scgid1215_Acid_sensing__ion__channel__4_Acid_sensing__ion__channel__4_2_Amiloride_sensitive__cation__channel__4_B_ZASIC4_2
----------------QQQ--QQ--QQ----STTRG--QAATASSS--R-L---------
--------SS----LR-----QI-L---Q------------N--E-SALVS--L---LE-
-------------------------VD----VGQY----TLEKGMQLDRLLESCTFRGTE
CNASDFQHVFT-TFGSCYTFNPDET----RQVSQAGQGHGLDLILNIEEDEYISGV-DQS
VGVRVLLHSSGESPTVDSLGFAAAPGETTLVGISRRQVTNLDRPYANCRSNDKLK-YFD-
--YTLSNCALECFADLSELVCGCRAPYMPSNDNSTVCNPIQM---FRCIDEVKTAIIQGT
-FDCNCVQPCEYSAYSYVLSSATYPSTRSVISLTQA----EASTK--RRNYVHLNMYYEE
LNYQKVEQVIAYDWLSLVSEIGGLAGILLGASVLTFLEFLDFVTGSILCAICDV--SHRR
RYS-------
>Deutero_Ambulac_Apla_gbr243_2_t1
----------------NRSKLVADFKKFGDQTTFHGLRYVTNNTYHVRRLIWLAVVLGMT
TWLVINIIRAVVYMFQYPETSSISVNYVPNITFPAVTLCNFNQYRKDALDARAI-KILAK
VFG-LRESIDLD-------L---FPAN----VTAT----TVQATHQIEDMLVDCHWRTEP
CSHLNFTQRLT-DYGVCYTFNDDLAGLDVLTIQNPGASNGLHLRLNIQQDLYTFG-ESTA
AGMKVLLHPQGEFPIMKEFAFSLSPGFETSVAVRKETVTSLKAPYSDCIDG-SLKEFY--
-KYSVAACQLECRALYVIDKCGCRDIRWP------------------------EEFLSRG
-ERCHCPMACETTTYQSKLSLAYWPAGYLTAELQA--K-RNLTEDFIRKNYIDVYIYFEE
IMYMAIEQKMAYTIDNVQSDIGGYLGLLCGMSLITLVEWADFILITLYKRCRRL--ASRR
IS--------
>Porifera_AmpQue_tr_A0A1X7V291_A0A1X7V291_AMPQE_Uncharacterized_protein_OS_Amphimedon_queenslandica__Sponge__OX_400682_GN_Aqu2_1_34370_PE_3_SV_1
----QAEGS-------SQSAVKALLKKFRSK--IKGFNSLLAPRSRLKRILWVVVILFVF
LFFPQMMISMIAKV-QYLTSTSISISDDEGQSFPAVTVCNLNAVKKDYADQNV--DLLNN
----------------------------------Y--------ANPTSGFV-Q--FNSRS
CT-DSL---------NSISIEDRQE----XXXXLAGPQFGLNLVLNVSVSEYLR--GSSN
VGVKVSVHDRNSMPVP-QVGVTLSPGTNSYLAIETVKHVDKTR--SNCVRHRSLA-FFPG
YSYAASTCRINAEYRNYANKCGCSPEVNPSS-NTRNCTIADI----CCLSQERRTFN---
-PSTNCPLSCDHLTYNVEQSYSKLFSSASSESAAES-------GKTVEASLLSVYIHFDD
ILITQLLTRYSYTIANLIADMGSLFGL------------------LLMNLIVRR--AVKK
LEIDDA----
>Protostome_Lophotroco_RotSoc__A0A818JTG6_A0A818JTG6_9BILA_Hypothetical_protein_OS_Rotaria_socialis_OX_392032_GN_FME351_LOCUS19348_PE_4_SV_1
------------------------------------------------------------
------MVVIFQAYFECPLSMNSDAIQQQPQYFPAFSFCNVGELRYDQFID----PFLN-
----NANNTSSN----------TTTITNQASYIPFQNKSLEQYFFSLSPMLYQCSFDSKP
CSAADFISFTEAGFGSCYTFNAQLKNTTPRYAI-LGGT-GLQLGLYVYSQQYVPYV-SDG
IGMISLLHNNTQPPFLDLTGMYLSPGRKYKISYTTTITNYLATPNSQCTDD-PMKGILSD
YGYSQALCIENNVQIQTYQQCGCVSPYTPGT-NAPLCNITD-----TCYLQAVSAYLTPI
SNSNTCPKRCSNVNFPVEKSELSTPLE-----IKSFVSS-NSVMDYIRMNYLSINVVCET
NVIDAKQQTLVYTTNTLISNIGAQAGLWLGLTVLVFAELIELLYHLLRFTCQKIRS-M--
----------
>Deu_Ambulacrar_hemi_Ptyfla_40v0_9_20150316_1g8126_t1_scaffold4191_cov132
----SEFAWDGKKETA-KNTLSVIFDELLKNSSSHGLPNIQRSVSAVGKLSWALLFFVAV
IMLLIQTVGLLQTYFSYPVAVSLTMEFDKKLFFPAVTVCNANPVRMSELRAASDYRL---
---RPSFSPSVK--------Y-PSNFSKANSLSVLSTQTKMTMGHQLSTMLLDC------
--------FYNYKYGNCFTFNSG-NGEA-LTINKPGPMYGLSLELYIEQIEYMIGT-TEA
AGVRVLLHHQDEMPFPEDEGFSVAPGQAASVGVRQMELLRKSAPYGDCKDMSQDNNIFMD
VGYSVQVCGRNCYQYEVIEECGCFDSNYPI--RYDACDIVS-DEKAITVMNLETYKLLPN
M-EWNMPLLC--------------------------------------------------
------------------------------------------------------------
----------
>Proto_ecdy_PANarthopod_Tcas_tr_D7EHU3_D7EHU3_TRICA_Pickpocket_protein_11_like_Protein_OS_Tribolium_castaneum_OX_7070_GN_TcasGA2_TC002260_PE_3_SV_2
MAGR------------RGKMLIEFIKMFFAQSSIHGFPHMSARKRHIELIIWIVIVGAAI
YGAVVLSSITLRRYTENPTVISMERDRFWNTTFPAATICPTYKINEPLLEL---NEFLV-
TLAG--YTFDT--------V---EE----ENYLDI----LLDLQFEFKPAVSNSGGNDKM
-----LQKIVS-EMGICYSFNSK-AIYTVNPLDGEVFAN--VMNMSTGF-----------
---DIYVHGPYEVADI---AL--------------LH--KCLYLQ-KCYDESNL--HSP-
--YSYVLCRMECRAALAKRLCGCVPHFYRKL----ICNVPGL----HCLAKHKEKLI---
---CSCLPNCDEVNYIIEDMD----TREWSNL--Q--------------------WGLKE
YPKMRLRRDIIFGFSDLLVYIGGMAGLFLGCSVLSFIEIVYFFTLRLYWFVIGK---ETR
E---------
>Deutero_Ambulac_Apla_gbr40_206_t1
-----MRVDKLVKPNS-----GEVDQTLCAEEVFHG----V-----TRRMVWASLRLKT-
---------------ALKDDTSVVINVVDKVQ------CAVEKYGPEFVDYIDL-AYVG-
-----MMNNKQ------------KDLD----LKQF----YVDTGHLKDDMILECSWQGQP
CGHDDFISTLT-DFGMCHTFNSHTKGMAVRRIKHRGSRFGLRLRLNVETDQYMPG-PRDS
VGIKVALHHQNDIPMSKDLGFALSPGTYNLAEVTMSQITNQPMPFGKCATK-QLK-HVE-
-MYSVMACILDCQTDYVVEKCHCKDAFMP--ESF------------------ISSFE---
-TNCSCPVPCERTEYSTMLSSGIFPARHVAMALDK--E-LNMSMDYSRNNLLELIVYFEE
LKYTRITQQPAYSLESLLSDIGGSMGLFMGVSILTLFELMDVLLRTVY------------
----------
>Deu_Ambulacrar_hemi_Ptyfla_40v0_9_20150316_1g28005_t1_scaffold79692_cov99
FSVIFFKHSDDTGKQH-DESVKHVLEDFGRETTAHGIVHITTAKSNVTRSTWIMIVLVAA
CVMFVQMTLLLVQYFEYNVNVKVTLVSEKALHFPSVTICNTNKLRHSAIRSSKYSEMLM-
-LE-GDFQGDMS------------------------------------------------
------------------------------------------------------------
------------------------------------------------------------
------------------------------------------------------------
------------------------------------------------------------
------------------------------------------------------------
----------
>Deu_Ambulacrar_hemi_Ptyfla_40v0_9_20150316_1g4291_t1_scaffold1846_cov106
------------------------------------------------------------
MMKI----YVQQRSCGNPAS-DIKVSIKSLLLH---SLSKVSRFSPNPQGGTRPLDLVKQ
NLSR--------GGKGKTTLYP---ASTSPAFDDVTKEEMRVLGHQQDDAILKCSYNGME
CGSGAFTMSQHRRYGNCFTFNGDA----ALKAAKPGPAHGLKLLLSAQQNEHVGIY-GGE
TGFKVVIHAPDVMPFPELNGFYASPGTFTSVAVEKISAIRLPEPYGSCSTERP-------
------------------------------------------------------------
------------------------------------------------------------
-------------VMTFMMDLGAVLATWMSLALLL-----VVIVYIC---CCRALS-GKS
GKASRYQVHT
>Deu_Ambulacrar_hemi_Ptyfla_40v0_9_20150316_1g5424_t1_scaffold2509_cov138
-----M-------------ACDDV-KEFFTGTTIHGVGRIVERSRLVFKILWFFIVLVAF
GFCAWQITDRFVRFFEFNVNTEITLKFESSIEFPAITICNFNRYYSSAITASDQA-IVNQ
LL--YAMDYDY----FDWDW-N-ADFD----YANF----TRRVGMQLDTTLLSCEWRGRS
CSA---------------------------------------------REEYTES-GNVQ
AGVKFLVHDKNTPPLMDSQGSAVAPGTYAFVAVQQVRTVSLSKPYGSCVSSSTLQ-YYD-
-EYSLSACLIEWRLELIVQECGCKPFRYP--GPARDCTVTES---ATCAKTTLGRIKNGD
-GQSSCYVPCNMTSYPTSVSYAQYPSQSVAPEMAS--F-YNVSESYGRNNLIYLDIYYDE
INYEELKQTEAMTPSALVSDIGGQLGFFLGASIITLCEFIEYLIMKCHGACRTK--S-KK
V-WDSNDEKE
>Deu_Ambulacrar_hemi_Ptyfla_40v0_9_20150316_1g15842_t1_scaffold11883_cov108
----------------ENSCKT-------LDADIHGVKHITA---------------TDI
GLCIS----SIIYYVERHHVTKTDVNYTSELEFPAVTLCNFNKYRESAFTERDIG-EVGI
HL---IYETG--NTNGFIDN---SNY-----------------------LRLKCEYSGDE
CFYSNFSHVNT-HHGNCYTFNKWEEGRGPLISKRAGAGNGLKLILDIELEEYTPS-DSMD
AGLKILIHPTNEPPYVKELGFALTPGYHSFISMKKELITGLPVPYGECLNDGNIQ-YHD-
-HYSLSACRIECETLAVQTECGCRLVEQP--GDLPVCTASQT---HHCAHQTLVDFVDGH
L-DCSCADPCTVEDYPHVITMAKLRPAFIEKMFHT--G-HNMTEEYIQENVIVLSIFYEG
LNLQTITQLPDTDVIVLVSQIGGNMGLCLGASILTILELLEFALDYIASKCKL--V-VTR
Y-QKRKIIHV
>Deutero_Ambulac_Sakowv30044075m
------------------------------------------------------------
-------------------------MPTTLRASPIKDIVNIHSLQ---------------
--------------------YGNNDYSSSTDYSDLNMSDVFKYGHQFEDFVLQCAFNENK
CDQSDFSTFQNDRYGNCFTFNNV-NDALTRRADKMGSQYGLKLTLYIEQDEYIPLY-GQE
AGVRILVHPSDITPFPEDDGITVAPGRKASIALREELHSSVAHPYSNCENNPQIDSIFGQ
YNYSVQACRKTYLHQKIQQKCNCRDTLW----DRPACKITN-TAQEVCRRLINFLDRRGV
F-EN-CKEPCRKTTFKKTVSQSMWPSNKHLGGLLKVLTK-VVDEKSARDNLVLIEVFFEV
PNYRSILNTPAYTVDQLFADIGGLMGLYVGISLITVVEFIELVYNLYNYFSLREE--AKK
MESKNMNHK-
>Deutero_Ambulac_Spurpu_024200
MAQQIEQPSFNMSKEE-ENSVLFLVGNRMASTGAHGIPNIQRASNIWRRLIWLLLFTGGV
TVVVWQLTTIINNFFAYEVDVNIDFVRQRAIKFPAITVCNLNPVPLSK------------
----NIASNEED-NQNDAGSF-LNTVSNLEVAQSIAYENRSETGHDLDDMLLDCNFENYP
CAPDNFTHFYNYMYGNCYTFNSG-TGKP-LEVSTVGPLYGLSLELYIQQSEYISDL-QPS
AGLRLLVHDQNEMPFPEDRGINLAPGAHTSVGLSLVYLERKESPYTNCSLE---------
------------------------------------------------------------
-------------------------------------KPK--------------------
------FDHLEYSRSSLISDLGGQIGLWIGVSILTIFEFIELIYDLIKLICLKLMD--PR
MKKKRSSQSQ
>Protos_Platyhelmin_Macrostomum_lignano_A0A267GWZ5_A0A267GWZ5_9PLAT_Uncharacterized_protein__Fragment__OS_Macrostomum_lignano_OX_282301_GN_BOX15_Mlig024322g1_PE_3_SV_1
-------------PAQEAAFCSFLLATFIDNTSMRGFRKCCGSRYAALRLHWLFYIASMT
VILAYGSFNLFAEFFTYNKSYQIEEVLND--PFPSLTVCSLSPFSPEA-ASRS-ERFLRH
-GM-RMVRLG---RYADAA------NDKMATYFQISESQATQLGHQLAELVPFCVHSNEK
C-NFKVTRLHHPEY-VCYDLELDDA-ES--YV------SSLSLILSNAHDKHVF--FNQG
AGFRIVLHEPGTHPLADTDGFSVQMRTSTLIKYKAVKVQKLDYPAGECADS--ILD-DDR
YKYTFAACLSSQIGQLIRRQCNCTSAFHVRRRPRPTAATTAP------------------
-------------------SSAGWTAS---------------------------------
-----------------------------GTS----------------------------
----------
>Deutero_Cephalo_070750F_t1__name__chr_scaffold16_start_2515230_end_2516754_strand_pro_len_444_
------------------------MA---------G------------RAFWFILLIPVL
GICIYQIADRISFYVSYPVTRESRI-AVQSQPFPSVTVCNNNPIRKAALSGTT--SLVEN
LLAS----VNPS----------RENYQTARATGDLSRDDIANLGHQLSDFVMSCSYNGRQ
CVSSDFTTFQSAKFGNCFTFNAN------FKVSSPNKGQGLTMTLYTDVAEYVGLF-GRQ
PGVTVTVHPANTTAFPEDDGIVVRAGESAAIGLRKTVNNRMLAPFGDCQQD-DAESLY-P
GGYSLAACRKECLQKTLLQNCGCL----PRT-SGNLCTASEE----SCRSRYYEQGAT--
-DNCDCKRPCREESYVTAMTSSPWAPENV---LIPEL---DVT-DIIKQNIVQVQVYYLD
NTSQQVDERAAYPVNKLMRDIGLDIAVWLALLLILIIGYL--VVLII-RACCKA------
----------
>Deutero_Urochord_tr_F6ULW5_F6ULW5_CIOIN_Uncharacterized_protein_OS_CioInt
----------VMS--------SDL-YEFAQRTTCHGLSQILQTKRKIYRCLWFMMVSGLC
GGATWQLTQAVQEYLSYKTSTDIQEMYTSELPFPAVTICNINSFSFLNVLSDKLF----S
VWPSMIAFNNF---RREVEY---DKFY----LSDE----ILLKGWTLN-TLSHCTFRQKP
CSIQNFTQVVT-PMGLCYTFTSNES----MYQNVPGSGHGLVVHLNIDQKRYSEH-GNPN
AGVKVHVHNHNDPSEVQNYGIGVPSGFGAHIVIRKTERILMYKPWGVCSEKKTLL-HHD-
-HYSTAGCLRECRAEYVYSKCGCKPYWMA---NVPECDALNI---LNCSGSADAVFSTKF
SRTCECVEPCNFVVYDSSTSYSTFPSIEVGEFFAL--H-AGKNLRKYRENHLMLDIFYDS
LSYVRMKQSKAVTEISLMSDMGGLLGLWLGISLVTVSEFVQLFF----------------
----------
>Deutero_Ambulac_Sakowv30035231m
-----METVQTTNDEDQRNR-RDRLREFTQETTLHGIRFTTDSKSNYRRLMWVLFVSLGT
AGVVITLKDSAIRFIAQPVTTVVEIHHPNAVPFPAVTVCNYNKYRQSVLAGTWAEDLLYK
MYGSGEVDSNYT-------I---TNLN----RTAF----EMEAAHQIEDMLIACTWSSEA
CGPENFTNVMT-NYGVCYTFNGDVK--NGLTVKNRGSMFGLYMVLDIEQHEYMPG-VSKG
AGVKIMTHTQTDVPLVNEVSMSFGPGMDSTIALRLHQTKLL-----RCTNQ-PLQ-YFD-
-VYSRANCEMESFTLAATKSCTCREPYMP-----------------------------EE
-SELSCESACQEVIYDSTISYGSYPSLQILKKIQLM-R--NITEAEIRENYLAISVFIED
LTVLSTEEEYSYTYDAFLGDIGGQFGLCLGASLLTLLEFFDFLMMSLCGACRRW--RSRK
Q---------
>Protostome_Lophotroco_molsk_AplCal_XP_035827487_1_amiloride_sensitive_sodium_channel_subunit_gamma_2_like__Aplysia_californica_
MSPM---------QEDDKKT-KDIVAKFISSTTLHGIPHISDTSKFWKNVIWSLCVAAG-
--------AMAAGF------------------FPQLAP---EYYR------------LR-
-------------------------YR-------MSPDERWARSHNLDEMMVGCKFGNKD
IA--HFKRLVHHRKG----------RRKRNPTTKTGEEYGLQLLLDVQQDLYMP--YTEA
TGVRIILHSPEVAVFREDTGFKVPTGFECTAPIKRQKVTRPTRPHGGCEDSKQMNA-LAD
YGYSALACSKTCLQRNILTKCHCCTPEVPCP-NTPICGESNV---MFCSIQVKGNFFSDQ
L--CMCPELCEEMFYGTNPSFAVWPGKAYHSTIVEKL-KLN-S--IVEDSLLKVDIFYPS
FEYQQFTISPKYDWSVLLSNIGGSVSLWLGFSLLTALELAELILDSVLFVFSKV--MPRK
SQ--------
>Deu_Ambulacrar_hemi_Ptyfla_40v0_9_20150316_1g21584_t1_scaffold23944_cov133
----DIDRS-------RNESFGVLLNNLLQNSSAHGLPNISRASSIPQRLMWFILFWGAV
SAFVIISVDLVERLLANGVKVDYDMKFSRNLPFPAVTICNLNPLRKSAIEK---------
-------------------------------------S-----GND--DL--EA-FD-K-
----NWTR--TRQ---YYTLHARRESTT-VRITASGPRSG-------DQ-----------
GGERTNI--SGSRP---DSAQSVAEGTQTFDILNTSE----ESSWGE--DD-DMDE--E-
--YTQPS------QTTIFTQ---I---Y----S-SLAS-QDM-------HQL-KDFL---
----NCQVRCSQVTYTTEFSTAYWPARNSQRYLTQR-REVDLNEDLVR-NILKLRVYYRD
LNYETITQSPSYT--RVL-KYDG-LATYVGMSILTIMDFLDFLLNVL-HLVQKY------
--PAS-----
>Proto_ecdy_PANarthopod__XP_023225242_1_amiloride_sensitive_sodium_channel_subunit_gamma_like_isoform_X1__Centruroides_sculpturatus_
------------------------M----------G--------------F---------
---LFHSIAYLREYFQYPTVLNVQVNTESKLDFPAVTVCNYNRIRSNALDSTSL-SLLKT
LIGSTAFARNRT------------NYEIMKSFSNYPLSKKIQMGHQVQKFVHQCQFMGQP
CDHLNFTTFHTFLYGNCFTFNSGQNGKDILRATTDGSMSGLHLELNLETDEYIFDL-TNN
IGARLIIHPSNVKPLPENEGIAITSELETSISIEQVNIHRSKPPYDNCIDY-N-DG---G
FLYTRNTCLRDCFQQLSQNKCSCADPTWPLPRNSTSCDLRDV-TQVCCLDDVRQLLRNDE
-NIC-CPLPCCEIQYKLSVSSTKWPLKSK---INKEM------SSILPSDIAKVRIYFQT
LDHVVLKSHPKYQVQDIFSNLGGQMGMWLGISLMTLLHYFETILGSVF--CKKQ------
----------
>Cnidar_NemVecNVEC200_006432_1_1_protein_AED_0_27_eAED_0_27_QI_414_1_1_1_1_1_6_1486_449
-----MAAAKKL-LDGKRAKVKELWENFLGGCTLHGFHYCFAGNPPLRRLIWSLLLLGAF
AMFFEKCTESFINFFDYPFTTTTLLVYDKRLPFPAISMCNYNDARMSKMNGTLMNEIFVA
----KLEGRNT------SQL---TGEL----MQRT----LKEAAHRLPDMIKECSWQKHK
CSWKNFTSFKS-ADGTCYTFNSGR-KDPILSMSNVGEENGLRLVIDTQHSEYYYD--VKN
AGFKVILHDQGETP-VKMQGLSVSPGFTSYMELKRTKVTNLPFPYTMCGMP-ELK-YFN-
-SYSKSKCFLDKLTQYVVTLCGCRDWFMP--GKIPVCDYETA---ASCMWKAWAYFEENK
--LDQCPVACNSVEYSAQLSYARFPANNYAKMLAKE-G-LKGSDEYLRDNLIEIKIYYED
LTYFDVQQVPSYDLYSLLGDVGGQIGLFLGASLLTVVEYLDLLGMVAYTSFKRN------
----------
>Proto_ecdy_PANarthopod__XP_023226822_1_amiloride_sensitive_sodium_channel_subunit_gamma_like__Centruroides_sculpturatus_
---------------------------ML------------------RQVLKLFWILCCL
GGFLYQAWSFLEIYLAFETVVDVEIFHPESIEMPAFTFCSWNGIRKSKY--EKFNG-II-
-------SSTYPKYGASQN---LH-YE---KMEHASREIMKEFGHQKS-IINDCDYSWKS
---KCLRYQYGVSFENCYTSNSR-MIPVLQGSNVKNKYAKMNYFISFDPEEYMV--PERQ
IATQFDIHPADELVDPFRTGISLFPGYNYQILMSVSEIHLLPYPYTDCFNYTKLEKKGT-
-PWRRSMCMEKCYVDVYIKKCNCVPTDMKYVHDTQYCN----FSSYGCTEEF------DV
-TECKCKKDCRIIKYDYEVKKV--PIKYF-----------TDPALKGLHKFTYVTVTLKQ
EDVIVFNHKPKYEKIELFSYVGGFLGMWLGFSLVTISEVVKHFFVARKYFKRNNMK-VIY
PK--------
>Proto_ecdy_PANarthopod__XP_023234703_1_uncharacterized_protein_LOC111634211__Centruroides_sculpturatus_
-----MADDSGSKRRDSCKEKRIFFMKMLEDVLLTGVPQIVTESDGRRKIFKIIVFFACL
SGFLYHLISYIILYLAYPTTLDVLVEFKETEQLPKLTICDLNGLRRIPL--KDFEK-MK-
-------AERFEKDSDV-----DN-LS---VVSDYLRSIVDIYGPTVDDILK--------
---NNTPVFYTNTYRKCYSLDAK-VYDKFNAFI-SEGELVGTILVTFNPKEISN--PSTP
VGAKVSVHNRDQLVNPFLDGFQIKPGRTYNVKLKAVQENLLDSPYTNCTDYEKKDKGFN-
-IYSRDFCIIECRKELWLENCNCVLGEYNFPFTGNFCD----EEEFQCISDV------DV
-DKCQCRRGC---------------------------------------WYSTISVFYKR
PEILVYKYKPQYELIEFFSYIGGYIGIWLGISLIAVFDFLEMLFVYFCCIIRGKP--TNK
ET-SNILLES
>Protostome_Lophotroco_molsk_AplCal_XP_012942490_1_degenerin_deg_1_like__Aplysia_californica_
---------------------MGLFQEFSESTSMHGLQRAVSSESKWKRPLWAALVLAGA
CLATFNLSQTLKDFLHNPTTTQTSVHYNPDMEFPVITICNLNPFRSSLINAVTD------
----NLWRNPGN---------------TYEDVVDLYKMKNVSVTHQLEATVMTCKFGTGP
RGYGKFLPSFNLKY-----------------TTKPGPSNGLILELNVQQSEYLSA--TES
AGFKIAVRPRDTLAFPEDQGLIVMPGTNTNIGLKKVEMSRTPPPYSACVELDEELNMFSG
TRYTAEACRKTCYMRELVRQCGCCDLHFIC--NISFCNATN-TDEFVCKKQVLKMFEKGE
L-DCRCLPPCEEVVYDVALSTAIWPSNNAIPYKMTAL-GANTAMSEMKRNFLRVAIFYED
LAVRRVESRPSYDWNRLLSDIGGQLGLWLGFSILTAMEWLELAYDAGIRATTRMSL--GA
QTT-RAHGQE
>Proto_ecdy_PANarthopod_Tcas_tr_A0A139WCP8_A0A139WCP8_TRICA_Pickpocket_protein_28_like_Protein_OS_Tribolium_castaneum_OX_7070_GN_TcasGA2_TC034126_PE_3_SV_1
-----MKMEENTK----NQKLRNHLVQYSSSTSIHGFKYLTEK-RSIEKTIWSLMLLILL
SGCMFMIYKVYHKYESCPVVVSFSTKTPYQIPFPAVTICPESKYSRKEFN-KVYTYYLT-
LLCD----LDIS----------AND----DQFFQV----LDQVKLNVESILHFCNFMGKF
CD-K-FTPILI-DQGVCYSFNNL-RDEDPKRALMSGADNSLTVFFNYDTADFICN--SFL
QGFRVLIHNPWDVPRLTKHYFRIPVSKVVVAAIEPEIVRKFPPEK-KCNNERPL--HFK-
--YTQPNCYLECLTNYTLHECGCVQFFMPR-NLTAICGSGSG----SCLIRAEEKLK---
-TFCDCKPSCTNLRFNMETSHSDFYYKEY----------MD--------FGDISSPTFG-
------------------------------------------------------------
----------
>Deutero_Ambulac_Spurpu_015893
---------MGSDDLQ-NETVIGSVNTFGNETTVHGVRYMIARGHFLFRLCWLAIIVLAF
VLFVIQAFNVYGDYASSPYSTKIDIVQQTFKAFPAVTVCNANRIRRSMLYDTNYEGLID-
-ID-----------------REGLYASVADDFSDLSQEQLMGYGHQLEKFLIQCTYDQQP
CNMSDFRVWQSRYYGNCFTFNFGMETAEAITTSKTGALNGLHLTLWVEEDEYMGLL-SPS
RGAKVTIHPQNTLPFPEDEGINVGTGMATSIGIREEVIERISGMTNCVEEDGA-GTNFTN
TIYTVAYCLKLCFQQSLINICGCVDGIL-----YTHCDVLN-STQRACVSMVHQLYINNG
L-YC-CPLPC-------------------------------------ERNLIRLQIYYET
LNNEVVEQVPRYTIPNILGNWGGLMGLFTGMSFISVFEVIFLLLRVSKISCTK-----NR
VQP--VKT--
>Protostome_Lophotroco_brch_Lingula_anatina_comp141843_c0_seq1_p1_comp141843_c0__comp141843_c0_seq1_p1__ORF_type_complete_len_456___score_27_90_comp141843_c0_seq1_2150_3517_
----KIGDEATK-DSEQTSSTQEKLATFAGEVSILGLKQSTNPKYSIRRLIWLCFVLIGF
GFLIFHLKNRFDYYLSNPATLNMEVVPNDTLVFPAITICNSSPLKASNLAANN-ESELGN
IFSP----VDW--------L---SHIN----WTDF----HMRNGFQLEELLFWCTWKKTN
CTKHDFTPIIT-EIGLCYQFNAG--GEEQLHLETQGSGYGFGMTLLAKQRDYVSY--AYP
AGFLIIVHSPGDHPDIN-LGTLISSGGFTGVSLKLKRLINLPPPHGKCGEK-PLV-YYN-
-KYSKANCHAECFHNFTLTKCDCRLTHFP--RGYRECSPEDS---RVCVDNLL-IITESV
-RECGCKTPCDSFKYDVSLSSARLSETAM-RTTAAI---LRTTQEEISQDFLSVFIYYSE
MSYEEVVQQKAYSALALLADIGGALGLVLGSTLMTLAEVVDFFFGLCFWKLFGVEM----
----------
>Protostome_Lophotroco_molsk_AplCal_XP_012942493_1_degenerin_del_1_like__Aplysia_californica_
---------------------MGLFQEFSESTSMHGLQRAVSSESKWKRPLWAALVLTGA
CLATFNLSQTLKDFLHNPTTTQTKVYYNPKMEFPVVTLCNLNPFPVTNLVAEMD-FM---
----NFWE-ANN--------------KLE-DVMESQKSQNVPITFKLGDLVTDCQFDMVP
CRADDFLTVFNYKYGDCFVFNKQI-----------------------SNQEYMHS--SEA
AGFKVVVHSQDTIAFPENQGFMVMPGASTSVGLKRTEMSRAPPPYSTCIELDEDLNVFSG
TRYTGEACRKTCYIREVVSQCGCCDLYFVC---IPYCNATN-IDDFFCKKRVLEAFEKGE
L-DCRCLPPCDEVVYDVALSTALWPSDS--SIYFDMESDSEEFKSHARDNFLRVAIFYED
LTVQRVESRPSYDWNRLLSDIGGQLGLWLGFSILTAAEWLELAYDAGIRAATRKAQ--GA
HTT-KVHVQE
>Deutero_Cephalo_091770R_t1__name__chr_scaffold19_start_3668070_end_3674027_strand_pro_len_457_
-----M-------TSRAALCGGPL-YEFATNTTCHGAAKIANAHNRVHRLLWVLVFLGSF
SVCVWWIADRVGNYYGFRTNTEISRRFEDKLIFPAVTVCNFNRYRASKVSNDTLE-HLWE
LL--TAVVNKD---------TP-NATE----FADL----TKQAGFRLDDTLIMCKWRDED
CHQEDFEHHFT-PYGNCWTFNW--NTSSARAQPTAGEGNGLRMLINIHADEYTEP-DSMD
VGLKFLVHDQHDPPKMDSEGLAVAAGTHVYTSIVQQKYINERKPWGQCVPEKTLQ-YFD-
-RYSLTGCLLECRARRLMNSCNCLPASLP--GPAPHCSPIQL---GTCAYEELAKFDQGE
EGLCNCSVPCEETKYQVSLSYSTWPNKDAPRL-------FNRSLQDLRENYVSMDIFYQD
LNYQTFQQFQTVTVPGMISDIGGQLGFFLGASIITLSEFLEYLILKLIVHRFYE--S-E-
----------
>Proto_ecdy_PANarthopod_Dmel_tr_Q9VAJ5_Q9VAJ5_DROME_Pickpocket_30__isoform_A_OS_Drosophila_melanogaster__Fruit_fly__OX_7227_GN_ppk30_PE_3_SV_2
MSA-NDDDHKESKLKKGWASTR--------------------------RYARIPLKIMAA
LATVYVSILSSERYFYYWVQTSIERTMHSEIDFPAVTIIP---INLSILKA-EKSPMSA-
RLTD--FTFSEL-------W--QS----------I----YQALQMNCQHFFTECQWRRKA
CC-D-FRPTKT-FNGFAFEFNSL-SS-EPWSVASCGSYSGLNVKIKRQQGLYTLNT-MG-
----VIVHEPTQLLG-----IDYSSEDRIVVPVEPLHVRARPVQM-RCENEIPT--KSR-
------ECIYKCHVNYIISKCNCSLELPKATDNIAACGVKDL----ACFNQHRSLFS-NV
-VDCGCFPQCGHTQYHTSTYTEKMSA---NLA--A---------------AIEIDVYFQE
ETLFSYRSMLRFTLIDLMVSYGGIAGLIMGISVLGCINELLFACCRIPHGS---------
----------
>Cnidar_Polpod_Hydrif_GBGH01017297_1__p1__GENE_GBGH01017297_1_GBGH01017297_1__p1__ORF__type_complete__len_459__score_52_80__GBGH01017297_1__223_1599_
----EVSSK----KQTPTTLVRKHLSNFFGQSTIHGLHYCFDGNL-MRRVVWCCLVLGAL
ALALQKISESATEYLSYPISTVNTIRYEETMVFPAVTLCNMNDWRLSVTVNTSLFYTVTS
FYNT----EKK--------V---SAEE----LLAT----QRRANHRLENMLLSCKWKGQS
CGLQNFSEYFT-VQGRCYTFNSGRDNHSTLYAETASIIDSLELILNVEYYDYFID--NFV
SGIRIILHSQEELP-VTSQGYVLTAGDKTYIKVKKTKARNLPYPYTNCSSI-PLK-YFN-
-KYTADMCWLEQLTDHVTSKCGCRDVCMP--GNASVCPLSVM---DACGWAEWDMFNIGK
L--AKCPLPCEVDKYSALMSHAHMAPSIVSTTLTES-R-IERT-MFVGENVIRAVIYYED
LSYVLIEQEPTYTLMKLLGDIGGNLGLLVGASVLSYMEIIDCIILIVITLIKNSRSSKKQ
KS--------
>Cnidar_Rhopilema_esculentum_TR36173_c0_g1_i2_p1__Rhopilema_esculentum_TR36173_c0_g1__Rhopilema_esculentum_TR36173_c0_g1_i2_p1__ORF__type_3prime_partial__len_459__score_45_96__Rhopilema_esculentum_TR36173_c0_g1_i2_2_1375_
-----MEHNTKKYEVNVKSQLTEMLRSYLANSTIHGLSKIEASKHWSLKLLWSSVIIALF
AASVANIYSLAGEYFKYRTYLLIEECANHTAKFPSVTICNANNFQRSKVGNARFQHFLNI
SLDK---------------------VNNFPNAKSFSF-STAKAT-QASDMLLECRFGHKT
CNQSDFKYFYGLESGFCKTFNPD--GK--FTQVVVGPHGGLLLTLYLNQDDYMRLLFDNG
AGVFVKVHPQDVFPYPSNDWLAVEPGTQTHISIEQKIMLREQKPYSECVNRDE-DLIY-P
GRYHVNNCLQSCYNLKLYESCGIVEASVLYH-SLP----RNIKNPAACGIEVSTNLTANK
-VFCDCPLPCYEETFKLTATSSRWPTEADMQYYNPVL---NLSKDFINSNFLQLKVYFKS
FSYQKVMEVPAMNFFSLVAGIGGSLGLFIGASVFS-------------------------
----------
>Cteno_Ple_Bac_comp47578_c1_seq5_p1__comp47578_c1__comp47578_c1_seq5_p1__ORF__type_5prime_partial__len_459__score_71_82__comp47578_c1_seq5_141_1517_
YSKYELEDRDGEDKKKMEPDEMESFKEFASTVTADYLAEMFAKASNGRRAIWVSLWLASF
VYAWYNIALSVGVYLSKPTATKLNFYEAPGVAFPTVTICNFNKYNKSFFEREGLRDFLVA
TTPIERLDQDQW-------I---MSLN----LKEL----YANGSHLITNTVEFCRFGGKP
CKSEAFTKVYT-EHGLCYAFNLDGK----LNMTRTGAQYGLSLRLHVAQDDYFRT--Q--
------------------------------------------------------------
-----------------------------------VT-----------------------
------------------------------------------------------------
------------------------------------------------------------
----------
>Protostome_Lophotroco_brch_Lingula_anatina_comp130467_c0_seq1_p1_comp130467_c0__comp130467_c0_seq1_p1__ORF_type_complete_len_459___score_26_84_comp130467_c0_seq1_263_1639_
-----MQKE----PKEETRNASSVWMTFFEETTLHGARFLA-KRS-IRRIVWAIFLLMAT
VTCLVMITYSVIDYYHYPVQTKVGIEYRRSLRFPAVTICNVNRYKKSKIIKNQL-SLLHY
ISPL----NDIN-------L---NNTK----TDSL----ISMAGYSVDDMFWSCFWKNHA
CS-EAFTTTFT-SMGRCFTFNSNGS----LTAERTGSSSGLWLRMKLQHEEYTPGF-ALS
AGVKALLHEPYEVPLVHEQGFAVSAGYEALVAIRMTQIIGQALPYGDCIDTKALK-FYP-
-TYSLSGCIYECQARYVNDVCGCTLFYHP--GGYRCCNVWEA---LVCASKAMVSFMQNT
MTSCGCKPPCYQTLYSSQLSHLSYPNEPTLQQLKKF----NYTEEYLKKEFLEMRLFYQQ
MNYDIIEQSPKYYFAQLIGDIGGLMGIFVGSSFLTICEFGDFLFLLLKR-CKRK------
----------
>Protostome_Lophotroco_brch_Lingula_anatina_comp138624_c0_seq6_p1_comp138624_c0__comp138624_c0_seq6_p1__ORF_type_complete_len_459___score_26_12_comp138624_c0_seq6_318_1694_
----MISPSRLP-RKTSSDQETPVIEKFAERVSCQALQEIVSRESGIRRLIWLVCFLGGL
ILMAFQVYERVTFYAGHPVRFNTYTVTPLSVMFPAVTICNYNAISKMRARELDLLEEFER
YFPLNFTGDDW--------V-----LN----ISK--------------PFVKECTFRGIS
CSMKNFTPVYT-DMGICYTFNSG-YSGHRLTSDSSGRLFGLQLTLDVDQRNYFRGF-GYG
AGFKVRVH-ARDPPMMSNMGFSVGAGMHTLVGLKMINISNLDTSQGKCNRDIKLK-HHV-
-VYSQSACRLECLYEYMEKKCQCKFKHHQ--GRARLCDPEQL---FNCYTPNYNLFIQEK
G-QCSCPVACESIKYEVSLSQAPVADYHAYNSATT--T-NETKVNKYRKNFVQLDIFFQE
ISYERREQYQAYNAFTLGCDIGGALGLILGASVLTLFEVGDFIILMILKGK-WRRQVHKK
----------
>Cnidar_Rhopilema_esculentum_TR119850_c1_g1_i1_p1__Rhopilema_esculentum_TR119850_c1_g1__Rhopilema_esculentum_TR119850_c1_g1_i1_p1__ORF__type_complete__len_461__score_57_27__Rhopilema_esculentum_TR119850_c1_g1_i1_1311_2693_
---------------M-EDKEKEQVTNDIGSLTIHGLPKIVSSKTNISRIIWLVICVSAL
VFLVITATRSLIKYYRHEVFIAVGTKPTNHMHLPAVTFCHTNFYNPMLYG-EEA-PM---
----QHFPKNCS-----------------------VNDMNKHMFYFACRLFIKTS-GGQE
LPYFRFEKFSFLPNIYCVTLNR---NST-LEQKASGEKYGLQMIL-YNEEMYAEPL-ERR
QGVIVHIHDPKQH-VPISDGIPIPEGFHTHVAIRRRIIKLKPSPYSKCGDEQD------P
GKNTQMQCYSSCFFKQTYKQCPGVLLEMRGF---KVANYS--PQFLECIMKSIV---KDY
Q-KCNCSPICEEEAYEVKVNRNPWPQSWQASSVSHIV---SVSPDEVRERLIRLSVYYDE
MVESTFEEKEMYDLSAFTSDLGGQMGLFLGASLLSLIEIFALLFSFLSKFFGSNKV--TI
SVK-------
>Cnidar_Rhopilema_esculentum_TR92117_c0_g1_i1_p1__Rhopilema_esculentum_TR92117_c0_g1__Rhopilema_esculentum_TR92117_c0_g1_i1_p1__ORF__type_5prime_partial__len_461__score_66_22__Rhopilema_esculentum_TR92117_c0_g1_i1_1_1383_
----------------------------------------VNFGQSKRRLFWGALVLVGT
ALFASQFIETVGNYFKFKVNTVVYLSNDGNTKFPAITICNQNALRKSKLEANKHDAIIQS
LLH----TSNK------GHI---TGQQ----LRDL----YFKYGHSMEGMLEFCTPDGSL
CSAKDFVRTLT-FAGLCYTLNSMRT-AQMKTASLSGNLASIRLILSTQVDEYSEA--SLS
TGIRLLVHDQLDPPLADTHGMTIGPGVAASIGIRKQKIKSKKYPFSECDDK-KLG-PGV-
-PYSRLGCLRRCQEKFVVKKCGCNNIVDT---GIKRCDMDQT---FMCALPATETFNNQK
I-KCSCPFACESTEYIPTLSYSPYPSDIEGRKLAKH-K-KNTTEEFIRRNKIIIDIFYHQ
LDYLTMMHVPATTGGGLIAEIGGLLGISLGASFLTIIELLDFLFFYLFQKISKEKKSSKE
TTSS------
>Deutero_Ambulac_Spurpu_009765
---------PDYDESP-KEGTRKIVNEFVDNATTHGIPRVLNASRPQSRLFWCVVTLIFA
GVFLFQGSKLVQSYIARPTTTKISLITKSRLEFPAVTICNLNMLRRSMLKGDEYD-----
--------------------YG-EDLSKGSDYNNFTKEELRTLGHKAKDFILQCSFDTEA
CSYENFTVIQNAEYGNCFVFNNAHKRGKRTTTSRTGSQYGLQLTLMVEQPEYIGIL-SPN
SGVKVAIKDPRIYAFPEDDGIEAAPGFATSIGLTKTSISRLPEPYGNCIRKH--DSFYAK
YDFSQRSCLKLCLQETLNETCSCITDVL----DGTMCEVTN-REQGNCRNSVFKDFLKNK
L-NC-CSNACRSRSSSNSSSSSSSSSSSSSRS--SS------S-S--SSS---ISIFS--
----SISSRSSRS-----SSIGSSRGS---ISIVAVVEVVQ-------------------
----------
>Cnidar_NemVecNVEC200_002361_1_1_protein_AED_0_18_eAED_0_18_QI_193_1_1_1_0_83_0_71_7_1153_461
MESFDIKDC----KEDKREPQPTMLQDFAGYTTLHGFHFLIHPGSPFRRFIWLLMLLGCW
VALFYQLYNSVDRLLAHRIVMSRGVEQPDEIDFPAITICNQNIMRMSKINGTE--KYLD-
ELDD----KD------------KENYD----AETF----VNKYGHDWENMFYSCMFQRFF
CSAKNFTSFLSFTRGLCYTYNSG-NRSYVQRVSEAGRNNRLEFHLEAHPEEYYGPYSYEG
IGFKIAVHDQSYVPNMDQEGYDITAGFYTNVRVKRYKEKSLPHPYTNCGER-KLE-YYE-
--YSRSACILECQAREFVRKTKCRIIGFPPIRDVPFCSVLKI---ETGLTYMYYNWNT--
-NQCDCPKPCVEISYSAQMSLLQYPTPSLVREIRKSF---NDT-EYIRAN--IVSIFYET
LLTDVFEEKNDYDISRFGSDLGGNLGLFLGCSLLTLVEFFDLGIRWCL----RK---VQR
S---------
>Deu_Ambulacrar_hemi_Ptyfla_40v0_9_20150316_1g1255_t1_scaffold573_cov135
MELTQGHADKQDGNRN-KQSIKDAAYEFSQNTTAHGIPRAVAAESIPVRIIWLLICGLCW
GVFLWQAATSVKNYFEYKVTYDISVEF-RVLKFPAVTVCNINPLRQSKLGELGE-EY---
-RDQ-DFDYETD-TWWDSE-Y-YDTFASEVNLTTIPDDVRESIGHNKTDLIQDCTFNGVK
CSPHNFSLVLNPKYGNCYSFNVG-NDTEIASSSRPGPSKGLQLTLFIEQDEYLYGF-TES
AGAVVLIHPHKIVPFPEEQGNEIPPGFSTSIGVRL-------------------------
------ACRRTCFQREVMESCNCYDPTMPH----------------------------NL
L-AC-----------------SEETDTTYDFKLFSELRKL---LDESRRNLVRLKVYYQE
LNYESIREKPALDTVALLSNLGGLIGLYIGASVISVFEFLEFLVTIFFLATKKAR-----
----------
>Deutero_Ambulac_Apla_gbr40_182_t1
----MMTEASTTESEEENSSLKERIATFGDETTFHGVRFVTNHQLHLRRLLWFCIVGGMT
GYLIYGVSVSFITFYQRPVTSVVKINYVRQIPFPTVTFCNYNQWKKSRVPPEFY-DAVRS
LNPA----VDMT-------L---KDTN----LTDK----LINDTHQIEDMLLECTFKEAN
CSAENFTQIIT-DFGVCYSFNDDPS--NVHYVHQSGSQNALFMKITVEQEEYIFG-ENNA
AGIK---------------------------------VVNLKYPYSNCTDRGNVK-YSA-
-EYTVPLCQYEHKIETVKAKCGCKDMRYP--A----------------------NFTSED
-KSFNCPVPCDLTIYDTRMSFAYYPGQHHLEEIMQQ-N--NLSENSIRKNVLDLRIFFEE
LSFQKIEEIPSYTFYSLQSSIGGYMGLLIGASLITLFEFLDFILVTTTSCLLKHARAARQ
RD--------
>Proto_ecdy_PANarthopod_Tcas_tr_A0A139WNY4_A0A139WNY4_TRICA_Uncharacterized_protein_OS_Tribolium_castaneum_OX_7070_GN_TcasGA2_TC004432_PE_3_SV_1
----------------MKTHLFNLIQNFAKQTTIHGLHIIGIPKLHLERIFWVLVVTMAA
GGAIAITYSNWMRYLANPTVVSIQKDFRWLNPFPAVTGCFVDKTDKKKADKQEKKDFIK-
IVSN--YKLDQ--------L--ATN----IDLIDL----TAKVHPDLSGTLVTFDTKHKT
-----WDLIMS-ELGMCFSVNSL-VDLICHYLNGLCYAR---YDSDPDL-----------
---PIYTHSYLEVAAT---ILIVHESEELEINYRMQELRDLSPLQ-KCYDEPIS--ELP-
--YSSSLCYMECRYKLALKLCGCRPIFYHNF---KVCDIKGH----LCLAQHSDYIT---
-IGCDCPQPCDIIIYFPQVPK----FTKWYFE--Q---------------RMTFRWALLA
-PTTKLHRDVLFGFEDLVVSFGGTLALFLGISFISAIEFVFLLVENI----YYK--GPRR
----------
>Protostome_Lophotroco_annelid_Pdum_comp416029_c0_seq12_
------------------------------------------------------------
------------------------------------------------------------
------------------------------------------------------------
------------------------------------------------------------
------------------------------------------------------------
------------------------------------------------------------
-------------------------------------QDYNKSKQFMNENFGSFDIFFSE
LRMEYINQSPAYTASDALSDIGGFMGLLLGASVITVCELVDLFVY-VRKLLYKK--TEKQ
NA--------
>Proto_ecdy_PANarthopod_Tcas_tr_A0A139WEV4_A0A139WEV4_TRICA_Pickpocket_protein_28_like_protein_OS_Tribolium_castaneum_OX_7070_GN_TcasGA2_TC034797_PE_3_SV_1
----------------------------LKNNNLKAAN--------RNKLLWFLVYMVFT
GFTIFLVVSLWNRFLANPTLTSLESSYSGNIPFPGVSLCNLNKISKKRAQEEYIRKFLG-
FLHD--YDRFKT----------QSQ----LKITAL----IRNLTTPCDDLLQMCRWKGHK
CS-N-FRLRLT-FEGYCCVFNYV-N---VLEYGSPGISNGLSVELNIDIDDYFYTM-MSS
TGVNVHIFIPSDYPDKSSGDNIADIGTENFVEIIPTTVMNYAVDK-ECEVEQRT--F-G-
--YSQSDCFVDCRVKSMTTLCECIPFTVPL-DDYTVCTLRDL----PCLARYKSKWSIEL
-LLCSCYPSCDSTLYRVGASAVQINDSR-------------------FSNITAIHIFYRD
RHHSLYKQDVVYYWFEILSNYGGVFGISLGTDSISRLQSLSM------------------
----------
>Proto_ecdy_PANarthopod__XP_023228162_1_amiloride_sensitive_sodium_channel_subunit_gamma_like__Centruroides_sculpturatus_
------------------------------------MTENKNETQFCRSFVKIFVFFLCL
GGFLYQSVTFLNIYWTYPTVVDIRIEYKLNMTMPSITVCNNNRLRRSVY--KAREE-M--
-------ESDYPGNGS-------S-VF---LESNCNHSELQLYGHSITPLVTRFNY----
-DFEFIRISLSEGITNCYALNSV-NFDFVHISLQTEERKIMKLFLDLEPEEYLD--LSSS
AEGYLAVHSPFKVLNPFIRGFKLQPGNIYYVDLFMEEKLSLQSPYTNCRDYLKKEKNIT-
-PFTWEMCVHHCKLTKTSTNCGCVQKRIIYPHNFPFCH----DD--TCVSKL------DL
-EACSCRQECISHSFKVSVTHK----KEF--YP-------QNVYNTLRNRCIILIFSVER
PEFLLYQYLPKYEIIEVFSFIGGYLGMWLGISLFAIFNFLEDAAIKIFTKYENQKH-CAR
PK-RKILA--
>Deutero_Ambulac_Sakowv30004505m
MDVV--DTASQSQEPE-KPSRLTLAVIYAQNTTAHGLANTVNAGTLHKRLFWILTFIICM
VTLVVQAQSVIRLYLSYPKAVSVEIKSRSKLDFPAVTVCNLNMARVSRWNGTRFQELLD-
-VD-FDID----DGSDDTDGFDGTNKSSTDDFSDLTQAEIEEYGERAEDFIVQCSFDRSS
CSSKDFTVSQNDVYGNCFTFNGI-TGNKTRRTTKAGEQYGLKLTLYVDADEYVGLF-TQQ
EGARVVVHPGSLYPVPESVGLTAGVGQSLSIGLKK-------------------------
------------------------------------------------------------
------------------------------------------------------------
-------VKPKY------------------------------------------------
----------
>Proto_ecdy_PANarthopod_Tcas_tr_D6WYQ4_D6WYQ4_TRICA_Sodium_channel_protein_Nach_like_Protein_OS_Tribolium_castaneum_OX_7070_GN_TcasGA2_TC006095_PE_3_SV_1
-----------------MSEKTSPLRYYLLNTSFHGFRYISEAGRHTERVFWALCCLLSW
TATLLLIKSSWEDFQTNAISFVVDTSYLWDTHFPSISVCES--DNQKRIAEDRI-NLDE-
IVKE--Y------------F--VPK----GDLGHF----SQLVRSNCSQIFRKCRWNEEE
CC-A-FGALDT-EMGVCYAINSI-EDKKSNIKTGPGK---LYLEINGFA-----------
---NVYILGEQEVPSMTTLTIQVTPHIHYRRFLAVKEVKDVSIRQ-KCSDESDL--VYR-
--YSYSACCVQCRKDAQLKICNCAHHLMPNTPPKNKCNITGL----YCLSKHYNELS-RT
-LVCDCLPSCTEMELAVVRDDK-------IPE--D---------------YAIVELALER
LPTERYKRNVVRGKLDLVVSMGGSTALFLGASILSFVEVLYYFFVRPVSDSLKQ--KFRR
----------
>Protostome_Lophotroco_annelid_CAC9474682_1__Ofus_G012955_partial_Owenia__fusiformis_
-----MACG----TKS----QRKL-YEFATSTSCHGLGRIADSSRKPQRIFWILVTLFCF
GYMVSQIVDRFDHFMQMKQTTELEVMMDQSLEFPAVTICNYNKYRLSAMTESDAI-ILSS
LL--WGVPLDEEKFAQELE-IT-DGFD----MGNL----TRRVGWQMDTTLLWCRIAGKQ
CTFEDFSLVQT-SYGNCYTFNRYPREPNVYKQTVHGTGGGLRIVLDINQSDYTEV-GNSE
AGIKFLVHPQYEPPSVESEGYAVSPGFRAYAGIRYDELQNAVSPWGKCDPEAKLK-FYE-
-KYSFEGCLSECREGKLLERCGCKPYSIP--GNIPNCLPTKA---VTCANEILGAIEENP
-EECQCTVACEEVEYPVSLSYATFPNHNIAKELFE--I-FDVTEDYIRDNIVELDIYFRD
LYRHLTKMSPAVTPSGLLSDLGGQMGLFVGMSILTLFEFLEFTLRRLYLGCFRRNA----
----------
>Cnidar_Rhopilema_esculentum_TR103737_c1_g2_i1_p1__Rhopilema_esculentum_TR103737_c1_g2__Rhopilema_esculentum_TR103737_c1_g2_i1_p1__ORF__type_complete__len_466__score_59_67__Rhopilema_esculentum_TR103737_c1_g2_i1_277_1674_
-----IPEKAFH-MEQKRKRNAEHFNTFISDSTLHGLHFCFDKKHLARRIIWTLILISAF
GYVGEKIYASLLQFFQYPMSTTTTLVYDEPIKLPAISICNTNDFKRSIVVTTKLGDILRN
--------KTD--------I---TGSE----YSSL----IKLGNHRLVDMLVTCRQSHKT
CNVKDFVEYWD-NSGRCHTFNSGKTG-PIMTINRTGTTEAIEMVINIQQYD-YND--FDT
AGIKLIIHGQDQTP-IKTAGLLLAPGTVTNIEISKRKRVNLQHPYTNCGSL-KLK-AFD-
-SYSEHLCWLDQLTSYVVDKCGCVDAFMP--GKHKVCDFKTV----GCVWNNWERFDIEQ
K--YQCPIPCVVEEFIAKQSSAMFPSNAAADNLAID-N-LSGTAMFIRENFLKFKVFFGE
YSYELVEQVPSYDLKVLLGDIGGQLGLFLGSSLLTYVEFFDCLLMIIYTKFFEVLLR---
----------
>Cnidar_NemVecNVEC200_004441_1_1_protein_AED_0_09_eAED_0_09_QI_190_1_1_1_0_33_0_2_10_916_468
MKQS------------QDETV--VLEDFKSNTTLHGLPHALNSTRNWRKALWVCLTLGSA
AALVTQLTENWETLFSYEIVKFSTPKLHENLTFPAVTICNENSLRKSKVINTSLQEVYE-
YLRN----GNVT--------YP---LG----MTKM----FGEDGHDMRDMLLTASWNGHL
VTSQDFQPYFYSKYGKCFVFNGS-NKTTARTTTLKGMGSGFEALLDIQPEEYMD--ASSA
IGLVVNIHDQHQDPAIIDTGVSVAPGSRVDFAIKLTQQKRLPFPYSKC-EKEKL-PL--D
RVYSVSRCEEECRAKEMEDKCRCRFLDLANDKDVPYCTPRNT----SCIMAVSN----TH
-KKCSCPTPCEENIYEVRTSAAYHPTDYFLKQAARLY-N-NTSEQFYRKRAVYIRVYFES
LTSDLIEEKATYELPSFLSDIGGSVGLFLGCSFLTACEFLELFAVTVASLFMKF--FRRN
NN--------
>Deu_Ambulacrar_hemi_Ptyfla_40v0_9_20150316_1g18733_t1_scaffold17031_cov102
MDPL---------SKH-KDSFSEVLTHLLANSSSHGLPNIQRSKHPVGKLFWALLFLAGV
GVLCWQVSVLVATYRKRDVDVTLKMHSNTSIEFPVVTICNTNALKLSALVDSAF-TIIE-
HLDS--------TFANKTNLYNMDN-------------------H---EL--Q--Y----
-----L-----------------------LRI-----MAGLTLELFVNQDNYIPDI-TET
SGIRVAIHPHRVVPFPEDNGISLSPGYSTEIGLRMVNIERQPRPYGNCIDA-NI------
----------------------------P---D-KY------------------------
--------------Y---------------------------------DN-----IYI--
----RY--RAAYSVADLCSDIGGQLGLWIGVSVITLCEMFEFFASISRLFYRRLNNPARN
NCNNHTTTNN
>Cnidar_NemVecNVEC200_005287_1_1_protein_AED_0_07_eAED_0_07_QI_337_1_1_1_1_1_7_300_471
MSYNDINSN----NEYGGSKTRQLIKEFSGYTTLHGFHFLVDSYSVTRRVVWTCFIVISL
GFLLYQLVNGIKNYNDRGIIMSRSVEEPNEVDFPAVTICNQNIMKKSLIIGTD--RYLDE
----ADLGVNST------------NLD----AEDF----VRKYGHTLGEMMYGCEFKDRR
CTAQDFIVSTSFMRGLCYTFNSGRDNSSVRRIATPGRLESLILRLNAQPEEYYGAYSYEN
VGFVLAVHDQAEPPDMELNAYDIPPGFTTNLRIRRFKENSLPEPYTKCGSR-NLS-LYK-
--YSRKACMQECYARLIITHCGCRLLGMPPM-EAPFCTSKEY---LDCQLMMV-LLK---
-SKCDCPKRCQHIHYSVQPSLAHYPSKSVIKELLPSL---NV-NRIIREGHAIIRVFYET
LRTEIIKEKPQYTLATLTSDMGGSMGLFLGCSVLTICEFIDLFIQICL----RR--KRNE
VI--------
>Protost_ecdy_cyclo_PriCa_ecdy_XP_014670949_1__PREDICTED_acid_sensing__ion__channel__1_like_Priapulus__caudatus_
-----MADAKIDSPADPPESFKQQLQQFSHGVSATGLRYVFDDDVSYRRIIWGVLVACGL
LYSFYQIGKSIHVYASRPVAVSIDLSYRDELEFPVVTFCNENVIKKSAMPQQGFEDYVRV
IRMLSPLDRNM----TEIDL---DGLD----LQEV----LETGMYHQDEIMRQCWWRGQP
CEQKYVTSVYT-DMGLCFSFNANG-SSPLIARDTSGHQSGLRLLLDAQQHEYVAS-REGT
VGFRVMLHSPYETPVLQARGFKVGPGMHILTSVSKSVTHRLGSPYSQCRQV-AGD-ASE-
-HYSYYACLQECENAFVEGVCGCHNLQ----GNARVCTEKTE---LQCLMRLMQVSSAFD
-RHCKCPTQCRDIDYTPSTSFSPFANYLSA-------M-INATADYVTNNLLLLDIYFTE
LEENVITSVPAYTFVALMADIGGSLSLFLGSGLFTIFEVVDFAIVAANKKVARNEQSTKR
----------
>Cnidar_Rhopilema_esculentum_TR102937_c0_g1_i1_p1__Rhopilema_esculentum_TR102937_c0_g1__Rhopilema_esculentum_TR102937_c0_g1_i1_p1__ORF__type_complete__len_475__score_61_96__Rhopilema_esculentum_TR102937_c0_g1_i1_837_2261_
----DKNGISVAKKKN-TTKEDDSVLNAAESLTVHAFPRIFNSKNWVFKVFWFLILSGAL
GVLIWLIYQRVTDYKKYEVYIKRESNVVQPLPFPAVTVCNSDRFSGIPVK----------
-----QFPMDNK--------T--------------STEHQDIEFNKACRMFLTFRFGKDL
PGP---DQFMSSNGAYCFTFNK---NGK-AQQNVSGGGKGLDMIFFSDPNDMLSRF-DQR
RGILVQIHDNTEVSLDQSSSITISPGYLTEIVIKRVTTSRKKHPFSKCTSETT------G
GRYTRSNCISSCFQLKLQEKCGDIMKPN---------KSA---TQILCESDMYR---RPI
E-DCQCPQPCYEVAFPRMVSVSVWPRMFQFESLKDDF---NMTLQYMQKRFSQVKIYYQD
LLETKLSEEELYGITNLLSEVGGLMGLLIGSSVISVVEIIWLSGIIIKKLFGSAVS--TR
KEPKKTNTI-
>Deutero_Ambulac_Sakowv30036986m
EEASDIGQGDRSR---TCEYTKERIRKFTQETSMHGVRYTGMTDIHVRRIIWTVLVLWSL
GWLTYFLYTSVVKYRAFNVNTLLSMKYTDVLLFPAVTVCNYNRYRKSYIQGTTFAEWQQT
LYHPGSTTINWT-----TDI---EEKN----RTYL----ELSAAHQKESMILECKLRSSG
CNADNFTTTLT-DYGVCYTYNNALSNH--MLVTESGSRHGLSLTLNLEQEEYTYG-QNYG
AGFKILVHFPGDVPLVTDFGTAVSPGTEVFMPVRLVVEKNKESPYTNCTNV-SLE-YYA-
-HYTKSNCIMEKVTQMVVSKCGCREPYMP--GNVRVCNYQEK---EECVQIAV-------
-NAANCPTACDIETFQTSSSFATYPSYHMNDYLEQT---YNMTIANIRENVAVLHVFYEE
LSFMSIEQSAAYNGMDFLADFGGQMGLCVGASLLTVCEAFEFVFIGIWKRLC--------
----------
>Deutero_Urochord_tr_F6VJJ2_F6VJJ2_CIOIN_Uncharacterized_protein_OS_CioInt
VL---MKPKLGL-RTK----QKKL-VTFSEETSCHGILQIKNNAKIWLKVFWALLVLAAF
SVLIWQIIDRINAYNKHETNTQISEEYVQSVHFPAVTICNSNRILYEAIQRIKKYERLAM
LT--LSKAFDT---VPQNAVLG-SNFS----LREF----MMAKGWRLDGALAFCGVSKTE
CS-----HVSN-SLGLCWTLNAQ------RRQSIPGYPHGIHLIFITHQSDSTED-GNSE
TGIKFQVHSQDEPPQVESLGHSVGVGLWASVQMHKQEKSNMYSPWGACRPSNELR-FYS-
-KYTLNACLKQCYDTLIQQTCNCRPLMEY--NYEVECTPIQV---LNCTAPVRYAIESSY
-QKCGCYQPCNEVKYQTTLSYSSF-NPKHSEFFEK--G-MNLSSGYLSENSVGISVYFDA
LSVTKHVESKAITESALLSDIGGQLGLWVGVSVVTLFELLQFLTSNIYCILIYL------
----------
>Protostome_Lophotroco_molsk_AplCal_XP_012942494_1_amiloride_sensitive_sodium_channel_subunit_gamma_like__Aplysia_californica_
---------------------MGLFQEFSESTSMHGLQRAVSSESKWKRPLWAALVLAGA
CLATFNLSKTIKDFLHNPTTTETSVHYSPDMEFPVVTICNLNPFSYGKLTGEMD-FM---
----KNLV-ENG--------------TEEDDIFEYQRSRDVAITYSLKDLLIECQFDMMP
CSADDFLTVPNYKYGDCFVFNKQITHSNPRYTTKPGPDNGLIMKLDVQQMQYLYT--TED
AGFKIVVHSQDTTAFPEDEGFLVMPGTRTNVGLKRTEMSRAPPPYSTCIGLDEDMNVYSG
TRYSGEACRKTCYIREVVRQCGCCDILFVC---NPYCNATN-TDQFFCKKRVLNAFEKGE
L-DCRCLPPCEEVVYDVALSTALWPSEN--WVFVP--PGQKNIINYYRENMLRVAIYFED
LTEKHVESRPSYDWNRVLSDIGGQLGLWLGFSILTAMEWLELAYDAGIRAGTRKSQ--GA
QAA-KVHVQQ
>Cnidar_AlaAla_agalma_gene_23162_1_isoform_1_p1__GENE_agalma_gene_23162_1_isoform_1__agalma_gene_23162_1_isoform_1_p1__ORF__type_complete__len_476__score_44_57__agalma_gene_23162_1_isoform_1_424_1851_
-----------------------SWSGFSSSASVHVIRY-TSSEFSRRRVFWIIILCMSF
GFFIFFAYTTLTQYFQYDVNSVVRITFENRSTFPAVTICNFNAIRKSKVSEANENIRAFV
EVER---TINY-------NL---SGQE----VLRV----YHDSGHTMDGMLLTCSFHGRK
CDKNNFTSVIT-RRGLCHTFNSGKD-GHLKSLSQPGSRFGLRLLLSVQKHEYMLF--GIS
VGFQVYVHDQLQIPLMHLYGESVAPQTHTEISVTKEKVENLEPPYTQCIRH--IR-GNV-
-PYRRTNCMLHCEEDFIMKRCGCLPPTY----DFKYCDLKTM---INCATPASNLFTKED
R-SCKCSEPCEDTQYIRSLSSSQFPSDEFVKTVSTI-N-KTASPEYIRENLVQIDIYFKQ
MNYIIIKQTPAKTISDVYGDLGGILGVFLGASFLTALELIDFLIAYATNIFKLRNGKDEK
ETQSNND-HV
>Deutero_Ambulac_Apla_gbr173_7_t1
--------------------------MW------------PGAAGVVRRLIWAVVTLAAL
GFFLYQTALSFISFFEWNHVTKVDINYADELEFPAVTLCNFNKYRESAWTERDLK-NVGT
HL---IIDEDH-YTDEFKQLLE-EDYD----MTEF----TNRTGHQLDEMIVECTWKGSP
CNSQDFHHVFS-HLGNCYTFNHVELDQDRHSTISAGAANGLKLTLNIQEEEYTPS-AAED
AGIKWMLHHPSEPPYVKELGFGAGPGHHTFVATRHEQISSLPFPYTMCEEDGSLK-YFD-
-HYSIQACRIECETDLVVDQCGCRLVEQP--GTAPVCNPAES---HECAHVVLVQAVTGE
T-SCDCKSPCELEVYPFSTTNVKLRANFIETIYST--T-HNFTAEYIENNLVLLSIYFEA
LNHEVIEQLPEMTVFTILATLGGNFGLFLGGSVLTVMQLLEYLFDEVTASCASKGSSNRV
G-DSRANLTG
>Porifera_OscCar_comp36352_c1_seq9_p1__comp36352_c1__comp36352_c1_seq9_p1__ORF__type_5prime_partial__len_476__score_66_85__comp36352_c1_seq9_2_1429_
TLNE-----ESES--------RDPIREHCESTTMHGVRFFF-----WRRLIWGLLVAASL
AGFLRLAIGNIIQFTDLPTTTKVSVVYPRAIEFPVVTICNLNTFIKSKVLSIG-IDLVKA
LESVQTIAAEN----NKIKL--EEAGG----LEKL----VMDAGIDESFF-GDCLWNGLP
CHDDAFTPSLT-PFGKCYSFNKRA---VPYNSSGGGSLSGLTFIVDIQQNEYLNP-FFWS
AGVQILVHSQAETSSILTSGFNANPGTHTSIQIRETRTKNLDQPYGDCNASNP-------
-DYSVNNCANLCYYNVLKEKCGCKELYMK--DNVRICSFRDF----SCINLAQDDFI---
-STCSCPPPCEERLFGIQLSQSQFPSNEGAADWTK--R-FNASESYTKSSLIWLDFFYPQ
IQYTQNEQQKSYTIANLFGDIGGNLGLFIGASILTMGEFAQYFIKEIYDACKRRRR--RQ
KV--------
>Deutero_Cephalo_194160R_t1__name__chr_scaffold41_start_1865858_end_1873272_strand_pro_len_477_
-----MSP-----GEE----KESP-KEFAGNTTLHGLNRIVIAPSGYFRVLWVVAILGSY
SGFAYMFSSMIIDYFSYRTITDTKLEFAEDLTFPAVTICNMNKFDESKLKIIDFS-YLSL
FL--YGVQLDVDYPDETVNL---EGVT----VGDL----LLEKGFNLQPRMPLCKWKGNP
CTQQDFNHSFG-YYGNCYTFNAD--ANSPLKQTIQGSGNGFVAFVDLKVNDYTES-GNSE
VGLKLLLHDQNEPPMMDTQGIALAPGSHAFIAAKRTLYENHVPPWGVCQDL-QLE-YYD-
-TYTLNGCYLECRSKHVVRNCSCRPYDLP--GTAPSCDPNTM---FSCVRAVLDQVTRGE
-LECNCPVPCSMTAYSMSVSYAGWPNKLTGEYISP--L-WGSTGEYLELNGVMFSVYYEK
LNYQKITELKAMDGGQLASNIGGMMGLFIGASLLTVLEVWEYLWQRVLGLLGKQ----RR
--PRVIEVKS
>Cnidar_AlaAla_c57327_g1_i1_p1__GENE_c57327_g1_i1__c57327_g1_i1_p1__ORF__type_complete__len_478__score_37_33__c57327_g1_i1_249_1682_
MQ---KFKDIAVKQYK-KIKLKKIIEEFFSSTTIHGLGRIYGASNHFTRCFWILAFLGIL
AYLIYNVLCIVQKLNGNNIVTVTQATSNTLMNFPAITVCNANPFRKSEVKKVLS---Q--
-----HMVNESN-----------TDLERRKTLGSISFSQLFQMGHLPDEFLVSCSFGDTP
CSPTDFQVSSTSINGNCFTFNSNN----TIKQERPGQFFGLTFTLNVNQDEYTSKL-TNV
VGAFVTVHHPSSPATLMSTSVLAGPGQLTRIALRHERVTRLPHPYDNCTKSTK------G
INYNSKVCFLKCFIDQQHKFCGVVDSGVISYVNYTIATK---ASDFSCIWRYEQQFKRNI
F-KC-CPATCKEDIFRTTVSSARWPSRPHANKLLQQLTR-NWTSETMYENLLSIEIFFEE
FSLFETKQKPEYDSNNFLSDLGGQLGLWIGASVFSVLELMAFISHLTLHGCHSEQN--KV
H---------
>Proto_ecdy_PANarthopod_Tcas_tr_D6WHS4_D6WHS4_TRICA_Pickpocket_protein_28_like_Protein_OS_Tribolium_castaneum_OX_7070_GN_TcasGA2_TC003563_PE_3_SV_2
MTIMNENGKSSYN----GQNLLNYVVEFCNNGTIHGIRYFGEY-RTIEKLWWGVSISLSL
YFCVSLIIQTYIKWETSPVIVSFATKTAWQIPFPAVTICPESKTRASVFN-YYFEGYLS-
FICD----PNIE----------APG----EEMLEF----LDEAQPKFLENSFDCRFMGIE
CS-E-FVPIFT-DDGICYTFNIV-RTQDPRRALRAGVPFSLEIKMSVDVDDYTCGK-TSV
KGFKVQISHPQRMPRVRHQHFVVPLEHLAKARIAPDMVKQYKPKK-NCPSERGL--YFK-
--YSKSNCALECFANFTMIRCGCVPYYAPR-KGMPLCGGGSL----RCLEEAQKYQLRTH
-PNCRCYPICTSMYYDIENTQTSWDWRTT---------NVS-------------------
------------------------------------------------------------
----------
>Cteno_MneLey_comp13853_c0_seq1__p1__GENE_comp13853_c0_seq1_comp13853_c0_seq1__p1__ORF__type_3prime_partial__len_479__score_87_11__comp13853_c0_seq1__3_1436_
----LLNNDTK--PPDKKQSFFEDFKEFTTETTSHGIKYVFHAAYKWVRVIYLILWLAAV
GYTVSIVFISCKKYFSMETGTKIEEKHTPAITHPTITVCPNNLISKSYLAK---HPNLDE
LM--TKLV----FNENETPL---GDMT----YHDL------WQGRP-RVGLLQCTYFAHK
CGEDFYEWEVS-LSGSCYRINPR----NL---AKVGDYGEIKLTFFADLNDYSSA-EEPE
YGYLVTFTDSGTYSSTATSGFFMSPGNVYKADLRKYKEENLGPPAGKCDIESKTN-VYG-
-AYSTNSCNKLCRDQHVMEKCGCVHILPP--TKFVGCTLKQW---AECGLRESTKFTEEF
VVHCHCNPACMEIWYEATISSSRLSTFYAEAKVS---TNYTIDKDTVYENLMVLKVMFTS
IQESTIKEYYKYDYTQLIGDVGGQM-----------------------------------
----------
>Deutero_Cephalo_131190F_t1__name__chr_scaffold26_start_146491_end_151392_strand_pro_len_479_
-----MAE-----EED----EQSP-REWASGTTLHGPAKVVDGPNLVVRLLWLALFLVSL
GIATYLITMSFIDFFSWGTVTDVKLEFTDQLEFPAVTICNFNKFEKDLLCMDQRAEYLRP
LI--AICETDNS---------P---MS----LAGI----TAYTGFQMDYALKECTWRGET
CTWQNFTHVFG-EYGNCYVFNQKTSGT-PLQQIIPGQGNGLHMVLDVHEAFYTEN-GSSD
VGVKVHIHPQGEPAKMDIQGIPIGPGSHAYIGISQVTYQNEVPPWGLCEDL-DLE-YYD-
-TYTLTGCLMECMAHWVESECGCTALELP--GNLSYCEPQLI---VDCVLGVKDQITTGV
-LACNCPTPCRIQTFDYFVSYAGWPNHIVEVYLGE--E-NNVDMEYMQSNWASIDVFYEE
LNFEQITQKKAMTPGDLLSGLGGQLGLFVGASVITIMEFVEYLLKRLTYCCRKK----KK
--NKVSASTA
>Protostome_Lophotroco_brch_Lingula_anatina_comp134404_c2_seq5_p1_comp134404_c2__comp134404_c2_seq5_p1__ORF_type_complete_len_479___score_28_84_comp134404_c2_seq5_272_1708_
----DFSNKKRKPPKDETISLKDEISDFANNVSILGMKQVANPKFSVRRLLWLAFVLCGS
GFLIFHLWNRISYFLENPASVDIKFHHNDSIHFPTVTICNNNRFKLPYLRANGLE--QAN
YFDM----FNLT-------I---EQYN----WTDF----HTRNQYKMADLMSFCLFNQVI
CTDADFSMIET-EMGSCIQFNAEGE---LKSVSRAGSLSGLQMWLFSHQDDYLN--FTTK
AGYTVLMHERGEFPHMIGLGLKVSPGESVDIAMKQRRRTNLPPPHGQCKER-TLK-YFS-
-KYTKLNCDAECS-FIAMQACGCRLFHQPKTGNQRTCNLKDT---MGCF-NSKEPMA-GY
-SSCACMEACQSTLYTHSISHTRMSEVFIKRLIAMY-N--NTDTSFFRENIIMLNIFYSD
ISVEEVVQQEAYSALTLFADIGGALGLVLGSTLMTAAEIVDFFLGVSLWKLFRIRV----
----------
>Proto_ecdy_PANarthopod__XP_023240338_1_acid_sensing_ion_channel_4_like__Centruroides_sculpturatus_
------------------------MKSYEKRSNTK-PPYIANSKNKLSR----------L
SGFTYSSYKFLTNFFEYPVVVNLEVENEGELFFPAVTICNSNRMRVSELHKKS--EYLR-
IIHEFKFASNSS----------RE-YHKLLAFTNFSREKIKKMSHQIEDMIEECTFDGEK
CDASSFTPLESFTYGSCYTFNGRDDGNEKLISRSTNPFSGLSLTLNVQIEEYLS--ITSK
MGVHVIIHSPDERPYPEETGIDISTGFDTAFAIQENLYRRMSKPFDKCVLY-K-DD-F-K
KIKSQKECLSLCTRDLIKKECGCLDPTLKFYRNVTFCDLTKE---ACCMMKM-R---KNI
-SYCQCPLPCHEITYDVSLYSTIWPSESEFKL--RSL---NSTYEEYRKGHLQMNVFFDR
MERFIYNQHPVYEKDEFFSHLGGQLSLWLGLSLLTLFEYLEKFSLFCIQVYKRK------
----------
>Protostome_Lophotroco_annelid_Pdum_comp417182_c0_seq3_
-----MTQ----------------ELHFADETSCHGVRHVFYAANIIARILWILCILGSL
GFFIWQFHSLMSSYTKYEAVTEVTVKTHPAVPFPALTICNYNRLKKSVLEQER--NLIWQ
YLILMSLSPGSPNLSMHSK-TDVD-ID----LDGM----IRNASFGVYELFA---FAEKY
ID-DMMSGVFT-SSGVCVTFNPREESSLQG---SVGLTSGLFTGLTTNSHE-SENMGNFA
VGFQIMVHQHGTWPSLVP-AVSISPGKQAFVSIEKMVYENAEKPWGECVT-RQLK-Y--F
QVYTEESCRTECLIEYLHQQCKCHPIVYPRNDNVSLCLAEDM---VSCVISKSESYKN--
-ESTNCKVACKYEEYRVSVSDAGTGEDGPSKTLAI-----NMTVEHFIKEYALVNVYLKE
LKSLHFVQKEGKNFSDLVADIGGQLGLAMGISLITLAEFIIYSVNFIGRVVTSKSKQVRE
MELD------
>Cnidar_Rhopilema_esculentum_TR74840_c0_g1_i1_p1__Rhopilema_esculentum_TR74840_c0_g1__Rhopilema_esculentum_TR74840_c0_g1_i1_p1__ORF__type_complete__len_481__score_64_39__Rhopilema_esculentum_TR74840_c0_g1_i1_867_2309_
---------------M-EASKANAFGEFAERTSLHGVGRIVETKTKWGKISWAALLVGFI
LFLCIMLFNVFTSYMSNNIYIVREKIPVTKMQFPGISFCPTTLLRRSGFSSPNT-AL---
----DAVFHRFK----------INNIANLHRHEDLGFESIRRLTSNADSLFIACRFGNTP
CHPMRFETPVSLFEGICFKFNP---NGT-FFQVGEGSYYGMSIILFVNQSDTFSGF-DEG
AGIKLVIQSHDTFPFPLENGILVKPGAYTRIIVEKQVYRRLPHPYSKCSQGDG------P
GKYTPRNCKRTCFVRYAKKACGGTDAFVQYF---RDPPLN--ITELQCFYNKQIEAAPNA
K-KCNCALQCHEETFHPMVSQSLWPSPSDLPYYKQIF---TMTDAYVYNNFLKINIFFSE
LAYEQVSEMPEWTSQKLVSDIGGQMGIWIGASLFSVLELIVFLFYFAKS-----------
------KAHV
>Deutero_Ambulac_Apla_gbr256_12_t1
----IKNDRNRH-TQDANRTFAERFQDFGNSTTLHGISYVINLNYKQRRLLWLLLVLVMS
IWLVYSIVEAFITYFNYPMTSAISIHYMDTLTFPAVTLCNFNQFRRSALTPGQ-VMVMNE
VYG-PPESIDF--------I---TNDF----SEDH----LANISHHLDRMLVKCKWRTQP
CTGQNFTRRFT-DHGVCFTFNDPKDASHRLEVSNAGRLDGLFLRLFAETDEYTFG-ENSA
AGFRILLHPQGLMPLVKELGISVSPGFESSISIRQNVFKSLPWPFSNCTSS-KSK-NST-
-TYSVPTCKYECKVQYVVERCGCRDYRWT--GSAPLCPPEQH---FNCIDKYKAEYQKQE
KRDCHCPVSCELKTYDSRVSFGYWPSSYVSENLPL--N--STSEEYIRKNYLDVYIFFEE
LVYLQIEQKSAYDFAALQSGVGGNMGLLCGMSLITVVEWADFIVISLLRKFKARRI----
----------
>Protos_Platyhelmin_Macrostomum_lignano_A0A267G831_A0A267G831_9PLAT_Uncharacterized_protein_OS_Macrostomum_lignano_OX_282301_GN_BOX15_Mlig007609g1_PE_3_SV_1
------------------------------------------------------------
------------------------------------------------------------
--M-SLVRQG---RYLDAS------NDRVTTYFQINESELNEVSHHLTDLMPFCIHIGTT
C-QFKFTRIHHPEF-TCYNLKMLGT--T--QL------SEVSLILSNVRMEQAF--FNQA
TGFRVVLHEPGTFPNVDSDSFTVQTGTATLIRYQTVRVEKENYPEGECSNP--IRD-HDV
YNYTQTACVSDLLGKRVTEICNCVSAFQIISKEVPYCGHYHELKRYTCVQHLNLSSIIHF
---TACRKPCTQYFYNSHLSVANWAPRLSQLRWMGLVNAAPLAGDALVERMALIRVSRLN
YNTVLKQEKLQITLSALVSRIGGLGSLTIGVTLTFAFEFLELLFLLLHRAVYQQD-PPDV
RVVDTIEELM
>Protostome_Lophotroco_annelid_Pdum_Contig8016_
MSKVKSS------------SMQRVLSDYSEHSSMHGVWIVANPDYPLRRLIWMLALITTT
TVFVYAFIQQMTMFFQYKVTTVLSVEEQATLNFPAVTLCNYNQFRKSKAEQK-VMGVLRD
LFSVAIIERQK--------S---QDIN----IINE----LVALAHTLKDMVRHCQWCGKT
CS-DYFSQTLT-EVGVCYTFNSHDVKKPPLEVHDAGTDCGLKLRLNIEEYEYYYG-EGSS
AGIQMLIHDPEDVPLVRQHGFSAAPGTSVMAAIRLTKETYAQSPYGDCVDAKHLR-YHE-
-IYRYSACKLEHRVDYIYNACGCVMYYNPV-GSRSVCKTVEE---VLCFKDAKENHTRYE
MMRHACPVTCQSDNYEARLSWAAFPAPQILYDLKK--N-FNMSGDQVRKNLLQVTVYFED
LGIHKKEQQPAYTGNSLFADIGGMMGLCIGASLLTIVELLELGAQLMLSA----------
----------
>Protostome_Lophotroco_brch_Lingula_anatina_comp149479_c1_seq4_p1_comp149479_c1__comp149479_c1_seq4_p1__ORF_type_complete_len_482___score_29_72_comp149479_c1_seq4_182_1627_
-----MGKG-----------EESL-TEFASGTTCHGFNRLAVAKKWPHRAFWTVAILWGF
GMTTWMISSRIEAYFKYETSTEIRVEEKYALEFPAVTFCNFNKYRRSAMTALDWYIYANS
KL--YAFEADYDALRAAFEFLT-GGFD----FGNF----TRRIGWELNETMPLCLFRMKQ
CFPENFTHAFS-EYGNCYTFNSHHDEDSSLQQTRPGAQQGLYILFDIQQAEYTEL-GALG
VGIAFQIHSWYERPNVAQHGLGAGVGTAALVSMHQNELQNLAHPWGNCSNDRTLK-HFP-
-RYSRSGCEVECYLEKVLELCGCKPFSYP--GNAVNCNPVDQ---VLCADPTIFKVASNF
-KECRCPEACQIIEYPPTVSYAPFPNYYMAQELAT--M-YGTNANYASENLVGLSIYYKD
LNNRLTKKNPAMTPSGLLSDIGGQLGLFIGMSTLTLMEFGEYIIFKIIQCCRKR--KPKT
--SQSKGVAN
>Cnidar_AlaAla_agalma_gene_58222_2_isoform_1_p1__GENE_agalma_gene_58222_2_isoform_1__agalma_gene_58222_2_isoform_1_p1__ORF__type_complete__len_483__score_50_45__agalma_gene_58222_2_isoform_1_499_1947_
-------------MAP-EKSAKKVVKKFADETSTHAIRYIVLAKSKVVRLIWLVLFLTAS
GFFIYELQKLLKAYCKRPTLVSVEKKEVKELNFPSVTICKASTLSRSGGVQEHP-FI---
----DPAKRDYY----------ITTAQLALEYNRYTFKDLKEAAGDPDKLFLGCIFGHQH
CYPANIRVITSSYGGLCYQFNK---DGM-IKQRDAGSYYGLKMLLFVNQSDFFTTF-DFG
SGILLNIHDSGEYPFPEINGLPISPGFLTRISIKKSVYKRLKDPYTNCTDGKG------P
GSYTIANCKRTCLVRDSLKACGSSDPLTMML---KYKPIN--DTTQQCIFESAARSTSDR
E-ACLCPVPCREIEYTPTISQTKWPSEADLPLYKLIF---TLTDDFVHNNFLQLNIFFDE
MSFQDISEKKEWTLEKLISDIGGQIGVWIGASVLSLCEVAFFVVKLVRALHAKRTK--AK
ETVSMDGIAE
>Deutero_Ambulac_Apla_gbr54_23_t1
-----MVRE----ADQ---PRPSL-REFAESTSLHGIAKVFHASRLLVRVFWVIIMLTCL
CVCVWQISDRFHRFLQYKANTEISVEYVGHLPFPAVTICNFNRYRSGALAPGDED-ALAY
IWELYQNDYDY----SYLDL-----FN----YTEF----TLRAGFRMDVTLLACSWRGKS
CSAEDFSHVFT-SYGNCWTFNSGKT-GPVLTESYSGSGNGVSLLVDIQQSEYTET-ETIE
AGLKIQVHDQVTPPTVESSGLALSPGVHAFMAVRRQQYLNLEHPYGKCDASRTLK-RYD-
-NYTLEGCNIECRANAVWEKCRCRLIQHP--GNEVECTPEEV---RFCAREAIDGLIGGD
-ESCDCPVPCNFTAFTTSLSTAFLPNEKILPILLL--L-LNNISTYIRKNWVAIDTFYED
INYQKFEQTEAITPSALISDIGGQLGLFLGASFITLAEIFSYLSRKIQRLIHGP--T-RR
P-EKQRQMSH
>Proto_ecdy_PANarthopod__XP_023226921_1_amiloride_sensitive_sodium_channel_subunit_alpha_like__Centruroides_sculpturatus_
MQEP------------EKDK-TSIFEKFLGSSSVIGLSQITKSRSIVRKLLWLAVLVTGL
TFCAIESHKFMREFYKYPVVVNLEIENKGALEFPAVTVCNLNSVRKSEYQK--F-TIIES
AFDSRGFFRKFT----------EQ-RNNQNDFYNYNKTVRGSLGHQKENFIMSSSFNVKQ
ISLDNFQMVVKPRHGPCYTFNGRNTTSSVRVSRNIGTLSGLTLVLNLELEEYFD--KTKS
VGARIVIHSPDEFPDTEGEGINILPGVETSIAINKQTTKRLPFPYDRCKDY-K-QT-IRV
SILNEKDCIIHCLQDLNIQRCNCTDPTLIFKKKRQKCDLENN-EEVCCLDKVFEEMSSNF
-ETCDCRVSCSITNYEMTTSMSLWPSPEEFQYNYQY----N--YSSFRNTYAKLNVYYAT
LEETIYAQRPVYQNNEWYSHLGGQLGLWLGISLPAIFDCIETIVLLIHHAIIKYKN----
----------
>Proto_ecdy_PANarthopod__XP_023234266_1_degenerin_mec_10_like__Centruroides_sculpturatus_
------MDNNTNETRNTCKEKGIYFLKLLEDVQLTGIPQIVTATDKRRKVFKIIVFCTCL
AGFLYHLISFVLLFLTYPSTLEVLVTFKDTNDLPKLTICDLNGIRRTSF--NELEK-MK-
-------VERFEEDNDT-----DN-SL---RAAEFFRQTVDRYGPTAEDMLE--------
---TDTPIFYTNTYGKCYSIDSE-SYDKLSSFL-TSGEVIATIFLTFNPKESSN--PAAA
IGAKVSVHNKDQLVNPFVDGFRVKPGRIYNLQLKAIEENLLDSPYTNCTRYEQIDRGIS-
-SYSRDFCIIECKKELWLKECNCVFGEYNLDFTGNFCD----VEEYKCIRDV------DE
-DECKCKKSCELRYFEYEIDQL--------------E---DKNDDWWNNWYSTISVYYKR
PEILIYKYKPQYELIEFFSYIGGYIGIWLGISLIAVFDFLEMLFVFCCCVIKGKP--IKR
EK-SNVLLQN
>Ctenoph_Hormiphora_californiensis_evg120240__p1_GENE_evg120240_evg120240__p1__ORF_type_complete_len_484___score_100_73_evg120240__313_1764_
------------------MGWLADFKEFSDGTTAHGVKWIFHGNFKIVKLIFFIVWLAVI
GYSLFTIYNAVHNYVNKPTGTKFQVIAEGSIQFPTISVCSHNLIKQSYFDS---NTGLEE
LW--SDLD----WDPDVTEL---RNMT----YQEI------RAGGPDNTTFVHCRHFINK
CEENFYVREAS-LSGNCFRINPN----VL---GKGGDYGKMQLLFFADLKEYSTM-SEPQ
YGYTVVFHDHESYSSTMSSGFWLSPGSIYKVDLSLSQEFREGPPAGTCDPTRVNN-TYG-
-RYEENSCIAQCRDDALMEKCGCVHISPP--KDYRGCTLEEW---ATCGLRAYKEWVVKY
SMGCDCPPTCFETEYKAQVSSSKLNRFYAEEKA----PGYN-GTQDVMDNLLIIDILFTS
MQVSEIREIVTYGWGNFLGDVGGVLGLFLGASIFTIMEFIQFFILAICNACCGL--RSKA
NS--------
>Deu_Ambulacrar_hemi_Ptyfla_40v0_9_20150316_1g7627_t1_scaffold3848_cov141
------------------------------------MNRIVNSKYAWAKVLWFLIVGSST
GVFVWQASKLVTEYFSWPVDVSIDVISKKDVAFPAVTVCNMNRIRRSEMEGTRFEGILD-
-ID--DYGGSSAEGKLPQKKYDGEDNSKMEDFSDLTDDELKDMGHQAVDLILQCTFDKRP
C--------------N-----------------------------------Y--------
------------------------------------------------T-----------
------------------------------------------------------------
-----------EVTYAAQVSSSLWPSERYETHLYGVLIK-LQDVTESRRNLVRLKVFFEE
LNFQTIIQTKAYRIENLLGDIGGTLGLYIGLSVITVVEIIVFFLHTCRYCCRR-------
----------
>Deutero_Ambulac_Apla_gbr658_1_t1
CDGTRKRGFKRK-KSKCKNILAARIQQFGDDTTFHGLRYVTNSTYHFRRFVWLLVVTGMT
ALLIFDIIRAIMLMFEYPEMSSISVQYPPNITFPALTLCNINMLRKDALDASE-VQLLSD
IFA-TPPDTNAL-------L---FNEE----LMGR----MIDASYRIEDMLVKCRWVSET
CSYRNFTRSIT-DHGVCYTFNDPLSDHEALIVRHPGSRHGLFMRLNVQQYLYTYG-ESTA
AGLKVLLHAQGEYPMIKDFAFSLSPGFETSIVVRQKVMINQKAPYSNCTDG-NWR-HRF-
-KYSAASCKYACKILYVTRKCGCRDYRWS---DIPICSLEKQ---VHCIYRYEDEFVLSQ
ENQCHCPIACKAITYGRETSQAYWPASFLSKELQA--E-MNVTEDFIRENYLDVYIYYDE
IMYTRIEQIGAYTVDNLQSDIGGYLGLLCGMSLMTVVELLDFILVALCSRLK--------
----------
>Deutero_Cephalo_298690R_t1__name__chr_scaffold94_start_933624_end_940952_strand_pro_len_484_
-------------TSD----EKTP-REFMDNTTLHGFNKIHHPNR-AIRTVWIVAMLAAY
AGFIYMAVNMAQTYFSYDTVCDVKLSFESKMTFPAVTICNYNRIDSHKLTWEEWS-ILST
LL--YGRAMDVPDRNRTTNVA--TTMD----MAAA----VRMKGFDISARMYLCSFAGDS
CTELNYTHSFS-NYGNCYTFNAD--AANKLNQTIPGSTMGFQIVVNVMADSYTET-GHEE
VGLKFLIHDQNEPPMVETHGLAIKPGIHSFVSVKRTEYYNHVPPWGDCHDK-ALT-YFD-
-AYTLPGCNAECRGKHVQDRCGCKAYYLP--GSAPPCAADVL---FTCVQEVLAEVNEGK
-LTCDCPLPCTMVKYSPTLSFSAWPNQLTEDYYSR--T-YNLSRGYLRDNVVALTVYYED
FSYMKISQLKAMDSGQLGCNMGGMMGLFIGASVLTLVELTEYLVARLSISWGKK----KR
PLAPDAEMSD
>Deuterostome_chordata_PetMar_tr_S4RS34_S4RS34_PETMA_Acid_sensing_ion_channel_subunit_family_member_5_OS_Petromyzon_marinus_OX_7757_PE_3_SV_1
------S-TGSP-PTD----SAKE-IAFSSSTSLHGVARATSAQSRAQRAFWMMVVVAGV
AMAGWQVALRLAAYYAWPTSTSLTLHYVRDLSFPAVTFCNYNRYRRSSLHGTTDL-LAAS
IL----------HPEYLSGL---RGYS----SPPI----TQTYSARNQTTILEIDYCENS
CTPQDFQHVFT-EYGNCYTFNGGFEEQRSLKQKTAGAGKGLQVLFDVQQKSYWEN-GFTG
VGIRLVVHDPDEPPQVEALGLSIGVGTQAYVSVQHTKSINQQYPWGDCDPSKKLQ-SPA-
-PYSMARCLQECEADLVERICGCKPFNFP--GDIKECSLYQH---YHCARDALVIFLAQG
MHLSQCPVPCLHKNFPSSVSYATFPSLQAAQRYER--S-LNYSLVYMRENLLSIDVAYTD
LNYALIQQQKTLPESVLLSDIGGQLGLFVGASVITIIEVLEFVARSLNAAASFL--SNRA
ATCTKAALSP
>Protostome_Lophotroco_annelid_Pdum_comp406059_c1_seq1_
------------------------------------------------------MNLILT
GVFIFHTFTTVEAYLDFKVNIHMKVNNSNQIEFPAITICNQNSYKSNESQA---------
FMER----TA--TDPSKVG---LDPVDDPTTLSALQIFTMENITHRTEDLLLDCQFNKEQ
CNYSSIRHVYNWLYGRCITLNSDE-----WISYEPGPRQGLDLLLNIETMTHI-GI-AES
SGVRVLVHSPSEMPIVDEDGFDVAPGYAASVALTAQKQAHLGGRYGDCFSAEQVSNFYRW
TSYSVKSCMSTCMQETVIRKCNCFYGKYAT--NLKSCSDNSTDDGSPCWMRLKESYEEFD
Y--CKCWQPCSSIKYTTSLSFSKRTTKAIYNDSLSEFPE-QIIRSNLEDNFVRVRVYFET
FSHQMMSEVPAIQASVLLCKYCHNMVITVAASFYSEIQ----------------------
----------
>Protostome_Lophotroco_brch_Lingula_anatina_comp131676_c0_seq1_p1_comp131676_c0__comp131676_c0_seq1_p1__ORF_type_complete_len_484___score_23_39_comp131676_c0_seq1_234_1685_
FSVDGKQKQNSRDEKDDEFSLSSELSSFANDVSILGMKQIVNPKFSFRRATWLCFVLAGT
GFLIYHLWNRLDYYFSNPASVNIRVNYDGSLLFPTVTICNNNVFLKSKLAANN-ETYIGD
LFYP----PNW--------F---TGFN----WTDF----YYRNGYSVMDVF-FCFWKSSP
CQANVLKPVIT-EHGVCYQFNSGDEGKR---SDVEGSLYGLMISFMTKQEEYLVG--SYI
AGYTILLHNSKDHPNVVTQGFQVAPGGSANVAIKQKYVKNLPQPHGQCADK-QLA-YFP-
-HYSKINCQAECLHNKTIEKCGCRLVYYP--EGLRECSPIDV---NTCWGPLLTNVSQIM
-KNCACTEACETFYFEYSVTTGLVSDVSA-QAAAVF---LNTTQTYVEKNYLAVYLYYKE
MSYEEVIQQEAYSTLTLLADIGGALGLILGSTLMTVAEILDFFLGLSIWKFFGVKL----
----------
>Cnidar_Rhopilema_esculentum_TR36932_c0_g1_i1_p1__Rhopilema_esculentum_TR36932_c0_g1__Rhopilema_esculentum_TR36932_c0_g1_i1_p1__ORF__type_complete__len_485__score_76_67__Rhopilema_esculentum_TR36932_c0_g1_i1_1028_2482_
-----MSSD-------NTRVVANTWNGFANSSTVHGIKFT-SHDFSTRRIAWGILLFTGL
SLLLGFTVSAVVEYFQYKVNTIVTVGSEREAAFPAVTLCNLNALRKSKFEESKNNSKYSQ
LFML----ENV--------F---SGEN----VREM----YRYFGHNMSGMLLNCTYRNTP
CNESFFKPVLT-NLGQCYSFNPGGDGKEILTATQPGSSFGLGMRLTVQSDDYVL--QEFS
AGWKIFVHDQRELPLVADYGFALSPGTHTFVGLVKRKVVNLEPPYTACRKQ-PLA-TGH-
-PYSLKGCIRVCEEMYVRKQCGCNSPI----GASELCDLKKS---VNCVLPALAMFRKYG
-NDCVCPDPCESVEYTPYLSYAYFPSDVYGVEVADH-G-VASSNEYLRKNIIELDIFFQQ
MDHIIVKQVPAKTLRDIYSELGGLLGASLGASFLTFIELVDFLATRFLRRLEKKRG----
----------
>Cnidar_Rhopilema_esculentum_TR91732_c0_g2_i1_p1__Rhopilema_esculentum_TR91732_c0_g2__Rhopilema_esculentum_TR91732_c0_g2_i1_p1__ORF__type_complete__len_486__score_46_22__Rhopilema_esculentum_TR91732_c0_g2_i1_876_2333_
----------------MSEKLKKTLS-FLENATTHGISGIYQMKNIFVKILIMLLFLTLV
SFMGYSLLATFRTFFEYEVYTSVEIETNHRLQFPAVTICSNNAIPKSYLNSSLLQDVLNK
-------------------------VTPFDEINEFKLESSKTTAPKQPPMILACLFAKQR
CNTKDFKTFPTEILNTCYTFNAGLENR--YVQTGKGSGFGLSLVMFMNQSDFLPLIKKRD
TGFTVYIHDSDTLPMLGIRGMLVGPGFHTKIAIRKTEIVAKPSPFSNCSNGEGIVN-Y-P
GAYTSLACQLSCVFNSVLSECGYAQNLIRSH-TTKIIQ-SN-ASMLQCRDRVMNAVLGQT
F-PCQCPRACKEIRYESTMSQSRWPNDIDLPIFKAL----SITDDFFTKNFLKLDIYFDD
MSVRKYVEKEMMGGISLLSIIGGHLGFWTGSSLFSIFEWLVALISLLMLFIQKF--GERD
QS--------
>Cnidar_HydraVulSc4wPfr_824_g11302_t1
-----KDEKNIQ-TIQRNKKIREHISYMIDNSSFHGLSYIFDKRHSVRRTIWFFITIAAF
AYAMQKVYESTMNYFSYPFYTVRMRMYVNQIDFPAISFCNLNDIKFSAMNGTIVDDAVVT
--------QN-------HEI---TGEE----YRSY----NQAARHTLNEMLVDCDFEGKK
CSHKNFTEFSW-MQGSCFTFNSGKPPHTLLKVKGAGINRSLKLTINVQHYDYYRD--KMD
SGIRLILHGQDETP-VKMSGLTVPPGFTTYIQIEKKTIINLEAPYTKCGSV-KLK-YFD-
-SYSMHTCWLEQLTDYVYKTCNCKDYFMP--GDIPICSFDLL---YNCAWPEWETFDKQK
L--YQCPLPCKIDSYEVSLSRALFPTGLYASSLANDYI-ALKSKTFMRENLLRLVIYYDD
LAYELVEQKPSYNTLLWLGDVGGQIGLFIGAGVMSYFEFIDCLAMVNYKVFFTDVVSFVT
MV--------
>Cnidar_Rhopilema_esculentum_TR103127_c0_g2_i1_p1__Rhopilema_esculentum_TR103127_c0_g2__Rhopilema_esculentum_TR103127_c0_g2_i1_p1__ORF__type_complete__len_487__score_56_61__Rhopilema_esculentum_TR103127_c0_g2_i1_686_2146_
YSHS-AELLDLR-KEKRRQKVKQHFDDLVSNSTLHGLHFCFDKQHFFRRIFWTLLILVAL
GLLVQKLYESTTYFFSYPFSTTTTVKYVNQMVFPAVSICNLNDFRLSVMNGTKLHKAIQE
--------RGN------ILL---DGKE----YTDT----IRKANHRLEDMLQGCTMNNKI
CTHKNFTQFFH-NQGRCFTFNSGMNGQPLITVNNTGLSQALTFLINIEHHDYYVD--SQH
SGIHLILHGQDETP-VKMQGVILSPGFVSYIEIKKRKVKNLPHPYTNCGKL-KLK-YFR-
-SYSKHLCWLEKLTDHVVNLCGCKDWFMP--GDHRVCTLNES---MNCMWIHWSQFDLTQ
N--YSCPLPCIIDSYTPTLSFARFPANNLADKMAKR-N-ISGTKAWIRDNFLKVVIYYGD
LNYEYMEQIPSYDLMVLLGDIGGQLGLFLGSSVLTYIEFFDFFAMVIYTRFFEVFKSPSR
V---------
>Cnidar_Rhopilema_esculentum_TR52437_c0_g1_i1_p1__Rhopilema_esculentum_TR52437_c0_g1__Rhopilema_esculentum_TR52437_c0_g1_i1_p1__ORF__type_complete__len_487__score_65_71__Rhopilema_esculentum_TR52437_c0_g1_i1_68_1528_
ME---KGEESKDEKPP-ENAVRNMLFDFASVTTAHGISRFVTSGPIYARISWFFIWLAVM
IGFIYMIIQLVLLYTSRPVSTSISISFEESLTFPGVTICNLNVFPASSMK---N---VR-
-V----------PNMTIINMDGMDDSSIQENTLTAPIADRLKNGQEFSSLITYCRWAGFV
CNKGYWHKTWNWKYGNCFTFNKMKNGSSPLESTSPGTSGGLTLNIDVNRDEYLKGI-AME
TGVRVIIQDQDVFAEPTEHGFSAASGYSVSVGLRKEMIKREDVSGGSCYD-T-------N
TKYFQQTCIAICKAGTQKRRCNCTSLQYRT-SK-QC---ES-LAESSCLLEVLSNFTNKI
F-DCRCPPSCSDIAFSKTIATSKLYPEGYLE---------NLTADYVEKNIINLQIHYAD
QTVTTISTGQYYTFDNLVSDVGGQLGLWIGVSAVTCVEFFSLIWNLLLYCICRKKE--KR
VQDENAPC--
>Deutero_Cephalo_293250R_t1__name__chr_scaffold9_start_4819346_end_4829052_strand_pro_len_487_
-----MAACC---SCQ----DGAL-HEYASNTSLHGPGNIINAKRPAHRAVWVVLFLAAF
GVAVWQISERFVAYFSYNTVTSVKVEFKDELDFPAVTICNFNKFQLSKVTPSELN-YITE
VL--TGFEGDD---PEEDDSSA-SNFD----LADL----TLNAGFVLDTTLQDCRWRGKR
CYADNFTHAFT-SYGNCWTFNS--NDDKILRQTIPGSGNGLYLVIDVQQEQYTEK-GNSD
AGLKFLVHPLAEPPKIDSQGTAVQPGTHAYASIQNILYKNEIPPWGTCDPTWRLD-NYD-
-TYTKTGCLLECRAEWVKKDCGCRTVSMP--GNATYCSPTQL---TQCVKTVVGKLADGR
-YPCECPTPCVANTFPTTVSYAAWPSISAQDYYTN--L-FNHTAEYLQRNFVVMDLYYAQ
LNYQEVIQTRQYTVGSFLGDFGGQLGLFLGASVITIAEFIEYIVMKVTQPCSSR--G-KR
R-TDTEMTSL
>Deutero_Cephalo_091790R_t1__name__chr_scaffold19_start_3687569_end_3692166_strand_pro_len_488_
-----M-------GDE----QNSL-HEFANYTTCHGAARIANAKNKPHMALWTLIFLAAF
GLCTWQIVDRFNNYFAYRTGTEINVQLESELTFPAVTICDFNRIRGSGVTENDLA-YLGA
LY--AALVSDP------IDDAS-LVED----FPGF----VRRNGFVLDVTLAECSWRGSR
CYAENFTHVFT-EYGNCWTFNS--EKNSPLRQTSPGAGNGLKLILDIQTHEYTED-GNLE
YGLVFQVHDQYEPPRPELVGTAVAPGSHTYASTFQTHVKNQQAPWGQCDPRKDLK-YFD-
-KYTLAGCLLECRAEIVVRACNCRPLYYP------------------------ATFLSET
NDFCGCTVPCEYTSYSSQVSYAGYPSLKAAEFYET--T-FNYSRGYMSTNVVLLDVYYHE
LRSTSWEQFKAVEESGLISDVGGQLGFFIGCSVITLWEFLEYLALKFSAFFLFS--S-KP
--SSKTATKD
>Protostome_Lophotroco_annelid_Pdum_comp406638_c0_seq15_
-----MDSKGSKA----------DSMDFPSDTTCHGIHHVAHAPNRAFRAVWFLCILGSV
SFLIWQLALLGKGYLAHVALTEVTVQPKAKMEFPALTFCNYNRFSKSLLEKPM--NMLWE
YLALN-LSAMNPDSLERIN-TKTD-ID----LVAL----IEKVSSFPPKFLL-CTFGSFY
CKPEMFSSVLT-PNGLCITFNGNTSTNIQS---NSKAINGLQISLSAEESD-SEIMGNVQ
HGFELTVHEKHEWPVLRP-QTSFSPGKRTFVAIEKNVYENIQKPWGNCVN-LTLK-H--F
PAYSKSACQLECKMDHVQEECGCHIISFPWNDRTRSCLPYDM---LTCVPETLGKMQSTR
-PDSRCLTACKVTEYKTAVTEVKFSTTGAGKSLSD-----NMSSSEFLARSAGVLVHYHS
LQEVHYIQKKETTEAELISNVGGQLGLALGISLITITEFVIYGFVHIYKKLFSKRNQVQT
VK--------
>Deutero_Ambulac_Apla_gbr81_93_t1
-----MENTAQKE---KNKQKPNL-YEFATTTTLHGISRVAESNGARAKTLWVLVLLIAG
CFYVVVTVDRVRAYLKFDANTNVIVEFNDTLEFPAVTICNYNRFMNNKISEDDTK-YVRH
LL---ELNEDL---------ID-EGFN----YTQF----ALTTGFTLNESVIRCDWKGYS
CNALNFSSYYP-SYGQCYTFNTRG-DQHSHEQSQQGIGNGLQLIVDIGQSEYTET-GHLE
AGLKFAIHPRDELPLIGTMGLSAAPGFHTYASMRRVRHINLPEPWGVCGTGETVTGDSR-
-KYSRNTCLRICRRDAIIEVCGCQPFGEP--DSVPLCDIDRF---Y-CVAHALERYRASF
SLDCTCPVACEYITYETTLSMAKYPSQSVINDILS--G-FAVDAEYLDENLVYLDVYFEE
LSTITYKQVEALPFTALVGDMGGQLGLFLGASIITGAELLDYAIRRLKLLILKVKS--KK
IRS-------
>Deuterostome_chordata_Ggallus_tr_F1NU43_F1NU43_CHICK_Uncharacterized_protein_OS_Gallus_gallus_OX_9031_GN_ASIC2_PE_4_SV_5
-------------PSR-AQLLPSSRRVPALRTRLHGLRHMCSRRAAPRRALWVLAFCTAL
GLLLSWSSNRLLHWLSFPSHTQVRTEWSRQLAFPAVTLCNNNPLRFPRLSKGDLY-YAGH
WL---LL-----AD--------------------F----MDRLGHQLEDMLLSCKYRGEL
CGPHNFSAVFT-KYGKCYMFNSGEEGRPLLTTVKGGTGNGLEIMLDIQQDEYLPIWTTFE
AGVKVQIHSQSEPPFVQELGFGVAPGFQTFVATQEQRLTYLPPPWGECRSSDM-D-FFP-
-VYSITACRIDCETRYIVENCNCKMVHMP--GDAPFCTPEQY---KECAEPALGLLAEKD
-NYCICRTPCNLTRYNKELSMVKIPSKTSAKYLEK--K-FNKSEKYISENILVLDIFFEA
LNYETIEQKKAYEVAALLGDIGGQMGLFIGASILTILELFDYIYELIKEKLLDL--EEEE
G-SHDENVS-
>Protostome_Lophotroco_annelid_Pdum_comp404514_c0_seq1_
----------MDTKKE-EASAFALIAAMANNTGMHGLPNVGRSQHIVRKVFWMLIFLAGA
GMLIWQVYEALAQYYSYPTKTSIIPKVYNKLNLPAVTICNVNPVRKSLLYQL--------
--------------------D-------YENFQTANVTEKQKIGHQLKDMMLYCNYNGYT
CEVGNFTTFYNSYLGNCFTFNGG-RPTV-DGLGKTGPYYGLDIEFYIEQDEYEPEY-SEY
AGMKVVIHNPKEMSFPEDQGLFVSPGAKSQVSLKKIENTRADPPHGECRTFEEARNAYKY
LEYTSKACGKTCYQQYVMSKCGCYDTSYPS-KTFSSCKSLN-STYTDCNTAVYYNYTDNI
I-SCMCPPACTEVLYDMTTSNLAWPSVNALSEIVKKLTAIIEKESFVRKNVVSISVFYGS
LEVTKIKTEPSFGLVDLLFAIGGSVGLWLGLSVISVIEIVELLYDISSILCFKTKP--NG
NNPKTIQVDP
>Protostome_Lophotroco_annelid_Pdum_comp407836_c0_seq2_
-----MTAN--------------LESDFASETSCHGVRQVVYAPKNSIRLIWITCITASL
CFFVWQFYELTTSYGQYNAVTEVKVKTHSFLDFPSVTFCGYNRFKKSILQKIR--NVIWE
YLILNVVRMSDKNAAVNLR-LDVEQMD----LKKL----VIDASSRFEDVVS-CYFADYF
CQ-NNFKEQLT-PDGLCFTFNDNINSTLQS---NIGTSDGFSTVLHANFSE-SERLGKYP
LGFLVKVHPKGMWPSLVS-GVSFSPGKMAYLTIDKIVYENEKKPWGECVH-HNLK-Y--F
PVYTEKACKEECIINHIHKECGCHPISFPAQENYRVCYPDDM---LSCVTVKISQYKK--
-EQINCKVACHFEEYRPTVNEIRSGSKDFINTISR-----RSDYETFIKEWSMIEVYFRE
LQTLHYIQKEGKKMSDLIADIGGQLGLAMGISLITIAEFLVFSSGFLFGKFCQRCKKVNE
VKSTTTLTSV
>Ctenoph_Hormiphora_californiensis_evg197715__p1_GENE_evg197715_evg197715__p1__ORF_type_complete_len_492___score_113_33_evg197715__97_1572_
----------------MSGSIQGELRNFADNTSAHGVRLIFHGHHVAVKVAFLIFWVSAV
TFCVFRASLSIRKYCQQETTSRYEMFPASVMDFPTITACNLNMIRKSYLKA---NPGLMH
FW--KLAS----HNFQALAL---QNLT----YYEL------KEAQMYNDTFISCTQRMRY
CVADYYQRDIEFVSGSCFRINPY----TL---GKSGDYGVLTMMLLADRDEYIYN---SN
VGWVMAIHESERYGASIDNGIKISPGYTYFVNLDMMKNHRK-----HCEKSNMIS-GYG-
-RYDQTTCLLDCRDRQLYEKCGCLMTVPP--LNYLPCTLKQV---SQCALRTYVKYVKNY
A-DCDCFTACSYTLYTTSVTATPIPDLELQFKVDS--RFRNYTYEDLGKNMAVIEVYFGT
SSITSIEEVVAYDFDNLLGDIGGVMGLFLGASMFTAMEFVTLIISLSLRIWRTH--KDSS
QDR-ASVSEV
>Cteno_Ple_Bac_comp47842_c0_seq1_p1__comp47842_c0__comp47842_c0_seq1_p1__ORF__type_complete__len_492__score_104_93__comp47842_c0_seq1_138_1613_
------------------MTWIRDFRDFAGDTSAHGVKNIFEGPTKLLKLIFLICWIICS
VYATYVIMNSIITFINRPTGTKFTFLVENVVPMPTISVCSHNKVKKSFLEKKG-NEELKK
IY--TILD----YDLGEAAL---ADMK----YEDL------EEGSISNDRILMCQQRSTN
CFSEWVTRENS-ITGTCFRINPK----TL---ALMGDYGALQLRFWADIQDYSES-NNPY
HGFTVAFHDKDSYGSSLSSGYLMSPGSYYKVDLMMRKESREPPPSGHCDDSQPFT-TYG-
-NYSEGACVMECKDRVLNDTCGCVNVVPP--LNYTSCTVKQW---ASCGLKTYLDWYKKY
TTMCRCHLPCTETNYEAKVSSSDIPMSYAEKMFSN--INYN-TAKDIKDNMMVLEVMFSS
SQISQVKEFVKYTTNNLLGDIGGVLGLFLGASLFTILEFFQFIIMSIAKYCCMW--GGRK
KL--------
>Deutero_Ambulac_Apla_gbr54_19_t1
-----MKDS----SQK----QSDL-QEFASTTTLHGIARIFDSTRLPVRLLWLSILLGCL
GVCVWQITDRFQRYLLHEATTAVSVEYVGDLDFPAVTICNFNRYRSSALTEDDKA-HLED
LI--EYADYDY----ARRTQ-S-TNFS----FSEV----TLRTGFQMDETLLDCKWRGKS
CNGQNFTHVFT-SFGNCWTFNSGETQDSVLNQIQPGSGNGLTMVINIQQAEYTEP-GNLE
AGLKVLVHDQETPPSVDSEGFAIAPGVHAFVGLRKIEYENLEYPWGECDKSRRLL-HYD-
-KYTLPGCDIECRAERIYERCQCKLVRHP--GDETECSPLQV---KKCATPVLAKLKTGE
-EGCGCPVPCNYSEFRTSLSMATLPSNNLLVDLWK--L-YGGDDSYIRDNWIFLDVYYES
LNFEKYVQSEAITLSALISDIGGQMGLFLGASFITITEILHYLGRKAGLWVTSR--S-RP
H-ANQSKVRP
>Deutero_Ambulac_Sakowv30024946m
---------NDVKDAD-RKSQSSIVHNFMSSTTAHGLPRAFEGRSLWLSLFWVLLFCSAI
AVSIWQIGLLVKHFIARDVSVKTEIVTAPQMPFPSVSICNTNKLRKSAVSESAYSELLT-
-VD-GDFQGDKS-----TTQYDSEDYSSTPDYSDLRADEIAELGHQLEDFVLECSYDERI
CDL------------NMLSFTSL--------------------------------Y----
------------------------------------------------------------
------------------------------------------------------------
------------------------------------------------------------
-NFS--------------------------------------------------------
----------
>Placozoa_Hoilungia_hongkongensis__1_g02560_t1
-----------------SQEKFNH-ERFATSTSYHGMAHIYDGQTSQTRSLWLVLTLIAT
GACISQCVIIILNASQLPTRIVTKTVLQNSSIFPSVTICNTNDYDRNSLSSSDIQ-HLST
IV---FVYGYD-RFEAAVNL---KGFN----YELF----LRRAGHKLENMLLSCTWMGRP
CSIEDFVNTTT-AAGSCFTFNPGSTNTSIKNQTASGNANGLRLILNIEQYKYYPA-GQPD
AGLRYSLHYYKDPPNLIAESYYAAPGFHTYVPMTLKREKRLKKPWGDCEEL-SLK-RYQ-
-FYSRYACLNELSAKHASESCNCSYQDNE--AL-NPCDGVQF---LSCIIPTAGYYRTQL
SNLSVCPIACETFSFATEISQSSIASQAFNSAIDS--F-INVSGLFIRDNIVYLDIYYRK
LDMTQILQLEDTGFSKVLSEIGGQMGFFIGASVLTVCEIVQYLFEKCFTSNLKSGT--NT
TNNHIFALER
>Deutero_Ambulac_Apla_gbr256_11_t1
VWTV-TQTESDR-RNACRQIFNRRWSEFGTVTTLHGMRYITQPNHSTRKVIWAIILLSFM
GVLIFVVIDNTVRYFNYNVTSIVTVKYVNDLTFPAVTICNYNLLRKSYSEQAF-DEDLLE
AFKIGGQN--S--------L---KD-N----ITED----LIKGAHQKEDMIIECTWRTRN
CTADNFTQVLT-DFGVCYTFNNPKDPNDALTVQQTGYDSGLYLRLNLEQYDYFYGS-SKG
AGFKIMLHKQGEFPFVKQLGFAVSPGFETLVTLKFTQLVNLETPYSECVVA-EDI-QGF-
-KYTVETCQALCKTKYILEGCGCRTTDLP--APG--------------------AFMADL
DARCNCSVPCFREVFTPRISEVFWPAEHITKALQD--A-FNSSESFLRKNIIDMVIFFEE
LNYEEIRQIAAYTFTDLLSDIGGYMGLMVGASLITFLEFIDFLVLGAIEY---CQKMFKR
RG--KINISQ
>Deutero_Ambulac_Apla_gbr40_81_t1
SRGLDGDVPNKWRKNTMERKSEHLFHQFVENTTLHGVKYVTNPVHSKRRAIWMVLFMTMV
VIVSCAIVSHFNEYFAYATKTVISYTTPNQTAFPSVVLCNCNRFRVSALNGSQWEELLPM
VV---NKGDDR---SEQIELEE-KGAN----YRKL----GLALSHEFEDMLLDCRWAGRR
CSAANFSQVWT-DFGVCYVFNAEDGGEEGLMADNTGLDGGLWLRLNVEQSEHTST-NTHG
SCFMVAIQPRGEISFVREVGRTVRSGYHSVIGLKKHGRTSLESPYTNCRKD-GLK-YFN-
-NYSIGACRMECLTDMAMEKCGCIAPFMP--G----------------------------
--YCPCSTPCSEVLYDERVSYSQAPSISVKDEVQQ--M-FNWSREQVLENILEVSIFFED
LREKWTKQEVAYGLTALMSSIGGELGLCLGGSIITVFEFADFLLTRLHKKLSRFQRKQRN
HP--------
>Deutero_Ambulac_Apla_gbr54_18_t1
-----MTGS----SGK----TTDL-REFAANTSLHGVARFFDSTRLPVRLLWLSILLGCL
GVCVWQITDRFQRYLLHEATTAVSVEYVGDLDFPAVTICNFNRYRKSALTEADVA-KLRA
YQ--RYIDYDY--------P-P-SDFR----FTNF----TLRTGFQMDDTLLGCLWQSNS
CTAKNFTHVFT-PFGNCWTFNSGEDGEPILKQTQPGSDNGLVMTIDILQREYTQH-GYVE
AGLKILVHDQKTPPPIDSEGSAIAPGVHAFVGVRKIEYSNLEPPWGKCDKSRRLT-YYD-
-KYTLSGCVIECRARKIDEECKCRLFSHP--GNAVECTPTQV---KDCAIPVIVKLRSGE
-AGCGCPLPCNYSEFRTSLSMATLPSNNLRDEIWE--E-LR-QEGYIRDNWILLDVYYET
LNYEKYVQSEAITPSALISDIGGQLGLFLGASFITVTEVLHYLGCKAGRWMTTT--DGKP
THAKEVVMEE
>Deutero_Cephalo_045710F_t1__name__chr_scaffold13_start_1042295_end_1051096_strand_pro_len_494_
-----MADD-----------EDSP-KEFADNTTLHGIGKVSGSEKCGLKLIWLAVFLACF
GVAAWQITETVIRYFQFNTVTNIKLEFEDELIFPAVTICNFNRFEENRLEADTQA-YLSA
LL--YGFELPEP-------V---DNLD----PVNT----TLEAGWQLVWNFYVCQFKGED
CDVVDFEHVFT-TYGNCYTFNAVVDPDNPRRQKLPGAGNGLKLYFNIQSEFYTED-GSDD
VGLKVLIHDQKEPPKMDTQGIAVGPGSHAYIAMSKVEYINEIPPWGECQDL-KLE-YYE-
-NYTLTGCLLECRTKHVYAQCGCRLFYLP--GGNDYCDPRAI---ADCALDTLKAVTAGN
-FTCDCPTPCDIAHFQTSVSYAGWPNKLTAAHWLT--E-LNLATDYMRQNWIVLDIYYSE
LNYQVIEQQREMTEGDLLSNIGGQLGLFIGASVITLFEFVEYLIKRFTSCCRKK----RK
--DKVQAVDI
>Protostome_Lophotroco_annelid_Pdum_Contig6895_
----PTATKNPE-----EETLRKILDDYVEHSSMHGIWKAAKTS--FSRAVWTVVLLCMI
CLCLFTFVSQLLFFLQFKTNTLVTVIEQPFLPFPAVTVCNYNSFRKSKALEK-ITKVLEQ
LFSLRIFHINV--------S---DDVD----ILKE----LIDLAHTLEGMVVYCFWCGMR
CK-QHFVQTMT-DVGVCYTFNSKNTGDPML-VRDAGSDCGLKLILNIQRHEYFYG-QGDS
TGVKVLVHDPKEVPLVGQQGFSAAPGTTVIASIKLQQELYASSPYGDCVDVSKLQ-YHD-
-EYTYTGCKMEHRVNYIYSSCHCVQYFHPV-GGREICTTFDQ---VECSRKAQENHTMYQ
LLSQDCPVTCEYNTFDEKLSWASFPAQHILDDLQT--T-FNMSAQAISDNLVQLHIYYEN
LAVHRQEQTPAYTVGALFADTGGEMGLCIGASLLTVVELFELCGHLAAFSMFYKKPSLSK
PI--------
>Protostome_Lophotroco_brch_Lingula_anatina_comp140967_c6_seq14_p1_comp140967_c6__comp140967_c6_seq14_p1__ORF_type_complete_len_494___score_28_99_comp140967_c6_seq14_162_1643_
MVAL---------VNK-IRTPYKVWINFLKWTTAHGLPHVVRSHSSYRKVFWLLSAIMCL
VGLIFQLEKIAVQFLTNPYAVSTYMEYAVELQYPAVTLCNLNPVRTSVLRQEAK---TG-
-GRL----------------YKATEEILANELMWSDDSTKARLGHRIEDMLLGCTLHGQT
CAPENFTLLFNSKYGNCYTIKPL-----ASQIHKPGHSHGLTVELNIQQEEYLPVI-AE-
AGVRVVITDHKSVPFPEDNGLSVSPGFYSAVGMSMVEISRLGPPYSNCTNGPTGDTTAGG
YNYTVHACMKSCVQTVTIEECGCSLMNCPN----RLCAINTNSTDYECTQRMHRQLASRS
Y-DCSCPQRCSENLYHLTVSSATWPSQSYRESAF---KEY---TLSPAENLLKLEIYISD
INVMKIEEHPSYLAANLFADVGGLAGFYIGASVFTAGEFFEFAMDLVIAFIYRVPR--SG
QRKKGSEEHD
>Deutero_Ambulac_Apla_gbr256_13_t1
----NMEDKETKGSQTDRRSFADRFREFANSTTFHGISNVTNSKHNIRRLFWSLIVIGVS
SWLVTGITQTVIEFFKYPVTSAISINYVDSMTFPAVTICNFNQFRRSVIPDDQV-DFINK
LYGLAPTDLNI--------I---TGDQ----YEDL----FAAMSHQLETMLSECVWRSET
CTVQNFTRRFT-DHGICFTFNDPKNGSEILQVNSAGTRNGLFLRLYADTEEYMFS-ENTA
AGFRMLLHPQGVAPLVKELGFSVSPGFESSISVRQTLVESLPQPYSNCTNS-TLR-YSD-
-TYTVPSCRFECKVEYVVDKCGCRDYRWP--GPAPICNPQEQ---FKCVYPQEAEFLRQN
-VECSCPVSCETKTYESRISLGYWPAGHVTEFVEA--H-MNLTEEYVRKNYLDVYIFFEE
LMYLKIEQKEAYSTSSLQSNIGGYMGLLCGMSLITVLEWADFTLVSIIRRFRSRKE----
----------
>Deutero_Ambulac_Spurpu_015892
--------KEKLNELD-DDTVVGAVRVFSNETTLHGIRYLIGRGHLLIRLCWLAIVVLAF
ALLVMQAQIVYQDFRSSPYSTKIDIVSEVVKTFPAVTVCNDNKIRRSQLYNTKYEGLID-
-ID-----------------SDDDYASSADDFSDFTKAELNDYGHTLEDFVIQCTYNQKS
CNLADFTVSQNRHYGNCFTFNFGDDDEPPRVTSKTGALSGLHLSLMVDEEEYMGLL-APN
RGAMVVIHAPNTVPFPEDDGINLETGSAISIGIREEVIQRLPKF-SQCVVDRKIGTNTSG
TNYTVRCCLKICYQQSLLERCSCVDDIL-----YRQCSVTN-KSEGGHGSPVYHLSID-L
L-YL-CNVPPAYRKF--------------------------------KKGKRDVRVGKRV
LNHSMVYKTYEFGANSLVLHEGGVRKTTAGRSLCTEYQATELAVRYHQDHNFN---LINR
LLN--NKCTI
>Protostome_Lophotroco_RotSoc__A0A820XFQ4_A0A820XFQ4_9BILA_Hypothetical_protein_OS_Rotaria_socialis_OX_392032_GN_FME351_LOCUS29310_PE_4_SV_1
----------------SSKTTTEIVKTWLFNAPSHGIRPISRAKTLKTRLFWAYTFWIFT
VLMCTFIYTISMNHITNPMKIHLSIKHYRPAHFPAITFCNINPLQHDGFND----DIRK-
----LPGGPSSR----------NETYRAVSDYVNIEVDPFVKWGFKLNDLLIRCIFNKRR
CH-RNLTQLYHPDYGNCYTFDNDHDVEHDWSVDDDNGQNYLFLELFLHQMQYNEYF-ENR
ASFRIFIHRKNELPVLSQNSLFLAPNKYTKLSFSQSIKSF----SRQCRTE-TMKNIFRN
IRYTQALCYKLCEKRYLEQRCHCVERTFDKN-NSSICSMGE-----PCLNERIHF-----
NSECECLPECEFIQYSVQSSYAHYPNMKANRHQQHFINN-TLANMGIRDNIVAVEISASS
DPTEILTESPMYTWVDLISSIGGQTSLWIGVSLISLVEIAELLYLLLNRFYSYIFP-MKK
N---------
>Deutero_Cephalo_070040R_t1__name__chr_scaffold16_start_1701523_end_1711747_strand_pro_len_496_
-------------SEK-RPSVRSTLRKYGENTSAHGIPRAVTTKSLPRRLFWTCLFLASF
SYFLYQAQTLVNKYLVYPVNTDVKIEWS-ELEFPAVTICNANPLRYRELIKRGS-----A
AFQNNNPN----PTTTQNSTY-YHGFEMVNSFMGLTASMRQSLGHQGRDFIQECQFDGRT
CSHRNFTTFEDSTYGNCFTFNKD-DGEVLHTATSAGPLHGLSLILYIEQDEYIPAI-AEK
AGARVVIHNPYVFPFPESEGFDAAPGFLTSAGLRL-------------------------
------NCLATCHQEHMVEICGCADVTFLQ--GTEFCNS---SKS------V------GQ
-----------DRIYRKAIGLSEWPADSYVSTVLNKLGPL---RDEFKKNLLKLNIYYEA
LNYETITESPAYEVENLLGDLGGQLGLWVGMSCLSAMELLEFLVDIAIILWKKMSN--RE
KTTSRNNVVN
>sp_Q9R0W5_ASIC5_RAT_Acid_sensing_ion_channel_5_OS_Rattus_norvegicus_OX_10116_GN_Asic5_PE_1_SV_1
-----LS-KRPL-PTD----RKKF-HDFAISTSFHGIHNIAQNQNKVRKVIWLSVVLGSV
SLLVWQIYSRLVNYFMWPTTTSIEVQYVEKIEFPAVTFCNLNRFQTEAVSRFGII-FFLD
IV---VLRLQE-GSPEALDV---RNFS----ITEF----VKNNGFYLNDTLVHCEFFGKT
CDPKDFKHVFT-EYGNCFTFNYG--ENVQSKNKVSVSGRGLKLLLDVHQEEFTDN-GFAD
AGVIFVIHSPKKEPQFDGLGLSSPVGMHARVTIRQLKTIHQEYPWGECNPDIKLR-NFT-
-TYSTYGCLKECKAKHIQRLCGCLPFLLP--GNGVECDLLKY---YNCVSPILDHIERKG
LHNSSCPVPCEETEYPATIAYSTFPSQRATKFLAK--K-LNQSQEYIRENLVNIEINYSD
LNYKITQQQKAVSVPELLADVGGQLGLFCGASLITIIEIIEYLFTSFYWVFIFF--LLKI
LEMIQ--RTS
>Cnidar_Rhopilema_esculentum_TR59902_c0_g1_i1_p1__Rhopilema_esculentum_TR59902_c0_g1__Rhopilema_esculentum_TR59902_c0_g1_i1_p1__ORF__type_complete__len_497__score_41_10__Rhopilema_esculentum_TR59902_c0_g1_i1_1078_2568_
---------MKQMTKD-RRSFFERFKHFSEIATIHGLYRVGHSTGWIRRVGWGLLFVSLL
TLVTVLTASSLMQHFSYPILTEVNKETTSSMKFPSVTICHANNYRLGAFR-----VL---
----EGFDSDLS--------I-LKNIKGLEESDVTLNSTVIKMVSSTVDSMKWCTFSMDE
CKPQDFDYYYHSTVGFCKTFNF---HGN-YTQIAPGLPFGLSIKLFIDQWDKLLR--DSV
AGILLMIHPQDVYPNPFAEAVQVPTGYETHISMRKLLFHRQKKPYANCTNGDG------P
GRYTVINCQYSCFVKNLMEKCGLVESAYQFH---SLKRFSARTEVKKCILETVKSL-KPK
D-ECICPAACFEESFNTKVSYSQWPNPSNIHYYRTML---NVTTDDVYKSVISLKVYFDE
LGQQVIRETPVSKWTDLFSKVGGHFGLWLGASIFSLMEMIGFTIKSIICLFKKKVY--DR
ENPIKIKVK-
>Cnidar_Rhopilema_esculentum_TR90022_c1_g5_i1_p1__Rhopilema_esculentum_TR90022_c1_g5__Rhopilema_esculentum_TR90022_c1_g5_i1_p1__ORF__type_complete__len_497__score_69_36__Rhopilema_esculentum_TR90022_c1_g5_i1_126_1616_
SSTD-MEDHARR-LDKRQRKIHIYKRSLISKSTVHGLRNCFDRKSRVRRFIWTILLLTAV
GLLMQKLYECTMHFISHPFSTTTTVRYEDSMRFPAVSICNLNDMRTSVMKGTKLDMILKG
--------DRN------V-L---SGDE----YRNT----IRKANHELPDMLYKCKILDKE
CSVQDFIQFNK-DQGRCFTFNHGHEGQQILFFNKTGPTHALELILNIEEYEYYPG--TDY
SGIQLILHGQDETP-VKMLGVMLSPGFITYVQVKRRKIKNLPPPYSNCGSK-KLK-YFS-
-EYSKHLCWLETLTDHVIEECGCKEWFMP--GGYRVCSLNES---KECMWPRWAEFDKYM
K--YDCPLPCVMDTYTPSLSLSQFLLDRDVDEIAQD-R-FRGAKETIRGTFVKAVIFYGE
LSYEYSEQVPSYDKLDFLADIGGQLGLFLGSSALTYMEFIDCLVMIIYTKYISV-K----
----------
>Deutero_Ambulac_Apla_gbr173_6_t1
-----------------MGCYK-RLRQWALTTDLHGVKHIAGEGGILRRLIWAACFLAAL
VAFLHQATLTLIHFVEKHHVTKVDISYRKKLDFPAVTVCNFNKYRESALTDRDIR-NVGY
HL---IVDEDH-YTEEFRRMHD-DEYN----MTEF----TNRTGHQLDEMIVECSWRDEP
CSPDDFHHIFS-HLGNCYTFNHVALATERHSSISAGAANGLKLTLNIQEEEYTPS-AAED
AGIKWMLHHPSEPPYVKELGFGAGPGDHTFVAVRHEEVESLPSPYTPCMETGFLD-HFD-
-HYSLQACRIECETEVVVQRCGCRLVEQP--GNAPVCNPAET---HECAQAALVHAVAGH
G-ACDCSSPCSVESYPFTTTNVRLRAKYIERIYST--T-HNFSADYIQNNLVLLSIYYEA
LNAEVIEQLPEMTVPSLLAALGGNFGLFLGASVLTIVELLEYVFDELTASCTRRKTSGRI
S-NAREILTV
>Deutero_Ambulac_Spurpu_006217
----TTTNSTMDGRPP-KSEVYAMVKPMLENTAAHGIPNIVRAESTPRRVAWSFLFVVAL
CCFIGLSGNLIRKYYSFDFNVNVEVLFEPSINFPAVTLCNMNPFRQSSVVNASL-EL---
-TEI-----END---NSSTAF-LDATEILISAIQVSYEQRFDIGHDLGDMLLSCSFHGLP
CAPSNFSYRQSRSLATCLTNNGL-SGMISYSVVRSRVLQRLAIELFIDQEEYISTL-QSS
AGIRIIIHDPNEMPFPEDSGSTLAPGRQTSIGLTKVAVHQLDYPYTTCTNDFP--NIFQP
HTYSVLACEKNCLFKYIKQECNCADARYRY----ETC-----------------------
-------------DFDLNEAKIRTKNQFLKQF---------GQTMLIGTNVVKVIVYFSS
LEYENFYQTADYTVYDLISALGGQVGLWIGVSVLTVFEFVELLYDILKFGCSKLTK--LG
KRTIFAKDSL
>Protostome_Lophotroco_annelid_CAC9633462_1__Ofus_G091394_Owenia__fusiformis_
----VMTETKEKQ---IEHSFSTRLKEFGEDVEFHGVRHLFRDNS-VTKVTWILLFLCGC
SWLTYQIHDRIIYYYQFPHITKIDKLYVPSLDFPTITICNINTFRRHKLNEYDLL-HYGT
SL---ILDENWTYDKAFDDVV--SNHS----MEEM----YERAGHQIEDMLIYCKWKQQE
CSVANFTLINT-HYGRCYQFNSGKDGVK-HQSFKGGKANGLKLYLNVEELEYLNY-EASD
LGFKILAHDQDEPPLIQELGFGVTTGNHYFIALETERVTSLPDPYGNCEEDHKLD-HYD-
-HYSIPACRIECETLIVEEKCSCRLVEMH--GDIRVCTAEEY---HDCALPTLESITESD
T--CVCQNPCELTQFQHSISSVKLRESAVEMITSS--N-INLSVEFIEKNLLVVNLFFDS
LNYQYIEQTVAYPGVSLLSDVGGQMGLCIGASILTVLHLVQFAIGEIIKKFQKR--ENKE
VNASANPVDD
>Deutero_Ambulac_Spurpu_015310
-----------------MGCRSGRLRKWAADSDLHGLKHIAGSGNLFRRLVWLCLFLTAL
GFCIYECYLVFVGFLSFNHVTQVDVLYSTEVEFPAVTVCNINKYRESAFTEDDIK-NVGV
HL---IIDEDH-YTDEFRDIVE-PDYN----MTDF----TIRTGHQKEDMILSCLWKEEP
CEESDFQHKLT-HLGNCYSFNLQGANSDEKHSYAAGAANGLQLILNMETPEYTPT-GAMD
AGLRIMFHYPTEPPYPKELGFAVAAGDHSFISMRHEKITSLPDPYSECESDDIIT-HFD-
-HYSLQACRIECETLVVVAECGCRLPEMP--GDDDVCGPADL---HECAHPTLVEFITGN
LESCECFSPCEVENYPFTLSTSRLRLTYLEALFAT--S-TNFTAAYIGENIAVVSMYYEA
LNFETIDMLPEYTVATLLAVLGGNLGLFLGASFLTLAQLGEYCFDEVIGWCIC--TPKKE
D-DDKNDGGN
>Cteno_MneLey_comp15203_c0_seq1__p1__GENE_comp15203_c0_seq1_comp15203_c0_seq1__p1__ORF__type_complete__len_500__score_87_69__comp15203_c0_seq1__52_1551_
-----------------EMSWVKDFREFANDTSAHGVKYIFEGRYKLVKLLFLVTWLGFS
IYACHVIITSIVRFVEKPTSTKYEVIQDDRIEFPTISVCSMNKVRKSYLEAPE-NEAIRE
YY--EVVD----YNVSLVKL---KDMT----YEEL------RNGGPNPDRLLKCTQRAKY
CHRDVSVMENS-MTGNCWRVNPE----RL---GKMGDYGAMKLMFWADVQDYSAR-DVEN
QGFVVAFHDNSTYGSTMTAGFLMSPGTYYKADLRRKQEIRNRDKIESCNASLTEN-TYG-
-AYNEGSCALECKDEALHKACGCTNVVPP--GKYKSCTLEQW---VDCGLAVYKEWFHNF
TQLCPCQIQCEEVRYEAQISSSSISPAFAEKLFPSV-ILYN-TTQDILDNVMVLEVLFTS
MRTNEIKEIISYGLSNLLGDIGGVLGLFLGASLFTILEVFQFVFFSISKYCFD---KGQP
KHD-KLSI--
>Cnidar_NemVecNVEC200_006433_1_1_protein_AED_0_26_eAED_0_26_QI_422_1_1_1_1_1_6_1527_500
PTNS-SAAKRDK-KHAGKRKMREVFAYYINHCTLHGFHYIFETKSLFRKIAWFSVLAIAG
GFFFKEIKTSTTQYFKYPFSIMSTVEYPRTLVFPAVTICDFHDIRQTLVSNAKGEQAI--
------------------NI---SSSE----KLET----LRKTYKSFNETLISCSLRRGP
FNIHDFKVFFT-AKGTCYTFNAAMDGKKLLEVDNVGPKFGLEIYLNAQHWWFKDD--VRE
SGFRFILHQQDDLP-LTREGFRVSSGYVTYVDMRLEKVKNLPYPFSDCDGR-GLD-LYP-
-KYSRNNCYMESLTKYILQQCKCRAWFMA--DNTSTCSIKEA---LDCMWPAWEDFDNAY
--NYTCPVDCEERVYKTRLSSALFLPQKLLPLTKKYLG-IPNDTEFILENYSVINLFFDE
LRLDTIQQTPAYGFFRLVGDVGGQLGLVLGASVITIVEIIDLVIMYSI--YWIKSK--RA
ATS-------
>Cnidar_Rhopilema_esculentum_TR40535_c0_g1_i1_p1__Rhopilema_esculentum_TR40535_c0_g1__Rhopilema_esculentum_TR40535_c0_g1_i1_p1__ORF__type_complete__len_501__score_55_33__Rhopilema_esculentum_TR40535_c0_g1_i1_597_2099_
MATLGLLERERL-WLKRRKKITKHFNTMVKYSTFHGLQFCFKKESPLRRTVWCLLLLICN
GLLVQKMFESTQHYLEHPFSTTKSVKYKESLTFPAVSLCNLNDMRHSRMVGTKLHKLIIE
--------QQN------ISL---SGNE----YMNT----IRQANHRLENMLYSCTMDGVK
CTSEDFSLFYH-KQGKCFTFNSGRPRYKLVKTNRIGPQHALELTINIEFWDYYDD--AVQ
SGIHLILHGQEETP-VTMEGFRISPGFITYAEVKKTQRRNLPSPYTQCGSL-KLK-YFK-
-GYSRNLCWLEQLTDDVVGHCGCKDWFMP--GDYKVCSLTEL---EMCLWSRWVDFDKYK
K--YSCPLPCVIDSFTTKTSFSRFPTHDGSESMAKE-N-LNGTSRFLSDNFLKVVIYYGD
LSYEYLEQKPSYDLLVFLGDIGGQIGLFVGASVLTFFEFIDCFLMCIHARFFEIFRRETQ
L---------
>Deu_Ambulacrar_hemi_Ptyfla_40v0_9_20150316_1g17738_t1_scaffold14937_cov156
------------------------------------------------------------
------------------------------------------------------------
--------------------YDGEVFSSTPDYSDLTGEEIAKYGHQAEDFILQCTYDEKT
C-SSDFSTFQDDHYGNCFKFNHGLNGTVVRDANRQGALSGLRLTLFLEQNEYISIY-GRN
AGARVNINPPNDTVLPQDEGITIMPGTVTSIGIREKHTFRKTKPYGKCKDGTNEDNLYGG
NTYKVLI-----------------------------------------------------
------------------------------------------------------------
--------------EDFLSDIGGTLGLYIGLSVITVAEFIELVASVIRYMYCKDSN-PRT
AE-SENKDRE
>Deuterostome_chordata_Ggallus_tr_F1P0L7_F1P0L7_CHICK_Uncharacterized_protein_OS_Gallus_gallus_OX_9031_GN_ASIC5_PE_3_SV_3
-----LSLDKML-LED----RRKY-QEFASSTSFHGVYNIVQTQTRTRRVLWLLVVTGCL
GIVIWQICSRFNYYFSWPTTTTVVVQHVENVKFPAVTFCNLNRFQAHAVSNLQII-FFLN
IV---I--VQK-YFHELNGL---QNFS----IKEF----TRENGFYLNSTLLECEFFGKT
CHPEDFEHIFT-EYGNCFTFNYN--D--LPARRVSLSGRGLHLLFDVQQEQFTDD-GYTD
AGITFVIHSPKEIPRFDGLGLLTPVGMHAQVSIQQLKSIIQEYPWGECKPDIKLQ-YQD-
-TYSTNGCLKECKAWYIQDWCGCLPFILP--GNGIECDLMKY---YNCVYPAIHDIEVKG
LHNSTCPAPCEETHYPTTVTYSSFGGENAIKYISA--K-LKKSPEYIRQNLVIIDIKYDD
LNYRITQQQKALTISELLADVGGQLGLFCGASMITIIEVLEYIFTNFFWMCLFL--LLKA
PEIPR--WNN
>Cnidar_Rhopilema_esculentum_TR106708_c0_g1_i1_p1__Rhopilema_esculentum_TR106708_c0_g1__Rhopilema_esculentum_TR106708_c0_g1_i1_p1__ORF__type_complete__len_504__score_95_58__Rhopilema_esculentum_TR106708_c0_g1_i1_88_1599_
MK---SSEKKENNRNE-QGSVKKIFDDFANSTTAHGIQHLVSSKKTLGKAVWLIVCLAAL
TTNLFLCAQLVKKYLSKPVSTTVGVRHEQTMIFPSVMVCNHNMLRKSEFQKAKR---RK-
-LI---------QDASMMSYV-VNTIIERRCLLEYEKPQLKGLGHQFHNFVVRCDWKGID
CKSGRWYKVWNHIYGNCFIFNYGYERKKPLRLEDVGMQNGLTLDLNIELYEYDEEL-TKE
TGVRVLLADQGVFPLPSIQGFSVPPGVHASIGIKKVEAVRVDPFNGSCRR-SD------G
DKYTMQRCTQRCHWQRQLKKCNCTGLRLSS-NR-TC---LT-VEEHMCKAEVSTEMDAGI
N-KCKCPPPCFEAKFSHSVTYSTLYTAALLK---------FRNDDDYRKNFVRLQFFFES
DIVEFIETYTSYEMEQLLSDIGGQLGLWVGVSFVTCVEIFLFLYSFSYHVLKKVWC--TS
FKVHNNKQTQ
>Deutero_Cephalo_292990F_t1__name__chr_scaffold9_start_4371418_end_4385499_strand_pro_len_504_
-----MRNVQDSNSESQNLSDDSV-REYAAETSLHGVGKIAGARHRGVRLLWAVLFLGMF
GVATWQITERFVAYFQFDTVTNMKVEFRDVLDFPTVTICNFNKYRDSQITEEEEQ-YVST
LL--TGFSYDY---EYQYSDTG-DDFN----LAEF----TLRAGFDIHTSLKHCLWRGQT
CNSDNFTHIFT-SFGNCWMFNAE--GR--MNQTISGVGNGLQVAIDIQQDEYTEN-GNLD
AGIRFIVHSPSEPPKVDTQGISVGPGIHAYASISKIEFRNEIPPWGQCDPGRALQ-YYS-
-GYTKTGCLLECRADHVADECGCRTVSMP--GTLDYCQPAVV---TGCVKTTIAELKTGK
-RSCNCPTPCSATAYPATLSYGGWPSSSTMDYFTD--L-LNKTEQEIKDNIVLLDVYYQQ
LNLQTVQQRRAISTNALLGDLGGQLGLFLGASVITIIEFLEFLVKKGTSCCFRH--NNRV
KT--------
>Cnidar_Rhopilema_esculentum_TR42024_c0_g3_i2_p1__Rhopilema_esculentum_TR42024_c0_g3__Rhopilema_esculentum_TR42024_c0_g3_i2_p1__ORF__type_complete__len_505__score_64_02__Rhopilema_esculentum_TR42024_c0_g3_i2_373_1887_
MKFKMMKRETSKERDDAKSSFKEQFYEYLNSATTHGLNKIANAPNTLARLLWSIIVACMF
FYLIYAVYKLHLKLKRDEVKVSVRTNVVNSLQLPGITVCDAGPIRKNTVSNTA--KTLE-
--------SNEHATKDQSN------YS----------NH----SHDANRFVLLCHVSGDL
CSYKHLKHFVTIHKGHCFTFNHDGKARQVLK----GSDMGIFTVFHLEKKRYTS--TTS-
HGVEIFIHEPKEKNPTHYGGLLAVPGRLTRIKLKKTIHERLPAPYDKCRDE-D-------
--LSLHECQINCIAKNQYTKCNAVSLLLQIY-DTK-STIRQPTAEHECVEGVTDSYADGD
-ITCDCFLPCHEIVYDTSVSSSKWPLSEITDEIL--LSK--VEKENVDQQLVAIQVYYGD
LRYEEIKQHPAYSLEEF-SDLGGLLGLVIGASVFSGIEMVMFVLYAIQSLLKNI------
--VNRGSVS-
>Cteno_Puk_Fal_comp20088_c0_seq2__p1__GENE_comp20088_c0_seq2_comp20088_c0_seq2__p1__ORF__type_internal__len_505__score_74_57__comp20088_c0_seq2__2_1513_
----------------------------AEFTTAHGVNLIFVGGHKALRFLYFVIWLLCV
LYAIYIILQAAVAFISRPTGTTEQLVVETFVKFPTITVCSTNIMKRSFTET---DKSISA
LWYLSRLK----MDPQYVSV---KNYT----VKEM------ERGGPDDNRLVYCKQRNID
CQESYFVRETS-SDGMCWRVNPN----SM---GRSGEWGRMELFFFADIQDYTST---PV
YGYKVKFHDSEYCGEGITGAHFMSPGFVYKVDLGLTKRSWIPKPIGNCDANAKKS-TYG-
-KNSEESCLKECEDRYMNKVCGCVDLLPP--HNYTACTIGQY---IGCGFREMVHFRMGL
RDGCSCSHSCDETHYDVKLSTSALSPVWADDLSRD--ISYN-VSSDLLKNIVILQVEFST
VFTKEFKQIVTYSYSNLLGDIGGVLGLFLGASLFSVLEFFQFTLTSLHKHFCGR--EDKP
KTS-NLAFSP
>Deutero_Ambulac_Apla_gbr54_16_t1
-----MTAS----PD----TETNL-EEFVSNTTLHGIARVAHNSRTIFRLAWLAIMLVFL
GVCIAQITDRLQRFFMYKANTAISVEYVGDLDFPAVTICNFNRYRWSELTSSDLR-SLNY
IL--EATDYDY----SLSDY-D-SAFN----YTEF----TLRAGFLMDLTLLSCEWRGKS
CSAANFSHVFT-SFGNCWTFNSGSDGGPLLKEIQAGAGNGLRVQIDIQQNEYTEP-GNRE
AGLKVLVHDQQTPPMMDSQGFAIQPGVHAFVATRRQQFLNLEPPYGKCDASRTLN-RFP-
-NYTLEGCNIECRTEKIIERCNCRLVRHP--GTEVECTPMQT---SECARDVLSKLRSGE
-PACDCPVPCNYTTFSTSLSTATLPNQRATQLLVD--Q-YDDLAQYMQNNWILLDVFYEN
INFQRYEQSEAITPSALISDIGGQLGLFLGASFITLTEILSYLGRKLGSILASR--RPRR
A-ATSPDTSP
>Protost_ecdy_cyclo_PriCa_ecdy_XP_014662731_1__PREDICTED_degenerin_like__protein__asic_1_Priapulus__caudatus_
--------------------LVSHIHNFASNTSAHGVARAFNSVSIRQRVFWGFVFVVGL
SYSIFQTYRILEQYLRYPRNTLIDVEYVKYIEFPAVTICNKNPYSQAVLDE----HYLP-
----NDYDSNYDYYDDDGE-FESD-VKDSSEYISLTLREKTIAGTAIGDFTIECAFNGRK
CDKKDFILTLSGRYGNCYTYNYG--DKPAIRFSKTGARAGLTLTLFVNQDDYGTAY-TQS
AGARIVLHQPGQSPFPIEEGFDVAPGFETSLAVQLVELTPTSTIVS--TDR-S---HVSD
SEISRRSLRVKGFADIITQSTG-TQIHY----NAT---TPDY----ES--NT--DYNQST
-PS-DSTSPGYESTYDFTSSTSNYNTTNMTEEIIQIL---DTSLNIARNNFLKVNVYFQE
LIIYNITDVPAYAWENLMAELGGTFGLCIGFSLMTIMEFVELVVIIIQDVACKRRKTDKK
HQSKHMR---
>Protostome_Lophotroco_annelid_Pdum_Contig1978_
MAEI---------GNP-AMSFLTRLKTLTENTGMDVLPHVGRARSKVKRLFWTLLLFVGT
TMMISGVAKSFQRFYSRPVETHLIQRVSESLPFPAITICNENPVRFSAVERAYP-DF---
--------------------Q-SDKFWVREELTSFPLEERINLGHNLTTMLLDCQQKGIT
CNESNFESMNSLYHGNCYTYKMGD-----NLASNIGPHTGIGITLYIEESEYIAGV-ADG
TGFKVVIHNGSDLPFPEEEGFSVTPGFITFVALTKREVERAEHPYGVCHQEEDD-----D
IQYRTIGCRRRCLLRRQIAKCGCGLATFPY-FNPPQCNT---AEEKECSENVQQKYMDGK
L-NCGCPPRCKEVYHTYELSYTGWPPVCSRQLIMKIITHLGKKYENIRYQTLKLVFFFNT
METTITKTASAYTCQDVLSNIGGQMGLWLGLSLCTLCEFLEFFFECFHILCKKNIT----
----------
>Cnidar_AlaAla_c58222_g1_i1_p1__GENE_c58222_g1_i1__c58222_g1_i1_p1__ORF__type_complete__len_507__score_37_28__c58222_g1_i1_27_1547_
-------------MGS-NKSVKKVVQTFAEETSTHGIGFILGKKSKGLRLLWLFLLLTST
GFFIYQIQKLLKAYNSNHTLISVEKKEVKAINFPSLTICKGSTLSRSGGVQDHI-FL---
----HPSLKHYY----------LIGALLAQDYTRHTLEDLKRAAGNPRKLFLSCIFGHEF
CNPTNIDVITSSYGGLCYEFNQ---NGL-LTQDEPGSYFGLTMIMFVNQSDYFTTF-DFG
SGIVLKINNAGEYAFPEIDGIPISPGHLTRISLKKVVYKRLKAPYSNCTDGEN------P
GKYTVLNCKRSCLVRDSLESCGSTDPLTMML---KYKRNN--ITTINCIYRSAAKSTSDR
K-ECICPVPCTEVEFIPTISQTKWPSQSDLPFYKYIF---NITDDFIYNNFLQLNIYFNE
MNYQEVREKEEWTLEKLISDIGGQMGVWIGASILSLCEIVFFFVELVKAMYLKHKK----
-------LKE
>Cteno_MneLey_comp16014_c0_seq2__p1__GENE_comp16014_c0_seq2_comp16014_c0_seq2__p1__ORF__type_5prime_partial__len_507__score_115_90__comp16014_c0_seq2__352_1872_
TRKN------------GIMGWLQDFKEFSDGTTAHGVKYIFHGNFKIVRILFLVVWLVAI
AYSLFVIYNAVGNYVGKPTGTKFQVIASNSIQFPTISVCSHNLVTKSYFKS---NDGLEE
LW--SELD----WNPDTAEI---KDWT----YEKI------AEGGPANWTFLQCEHFINL
CQ--FFERETT-LTGNCFRINPN----KL---GKGGDYGKMQLMFFADLNEYSDL-REPQ
YGYTVVFHDHESYSSTIPSGFWLSPGSIYKVDLSLGKEFREPPPAGSCDPTRVNN-TYG-
-RYEENSCIAQCRDDVLMEKCGCVHVSPP--KYYRGCTLEEW---ATCGLRAYKEWVVEY
STECNCPATCTEIAYKAQLSSSQLSKFYAEEK-----PGYE-NAQDVLENLLIIDILFTS
MQISEIREIVTYGWGNFLGDVGGVLGLFLGASMFTIIEFIQFIVCAVLKGCCGL--ESRS
HS--------
>Deu_Ambulacrar_hemi_Ptyfla_40v0_9_20150316_1g15975_t1_scaffold12140_cov134
RENS-FGDADSKKVQNENLDENAAIQDFTQKATISGMKYVGDKKSRPRRCFWLLVVLTGA
GFLTYQIIRSVNLYRSFPVNVDVKIKYAQDLPFPAITICNMNLLRKKEMEKHNEKGVLKL
LYPLEDSDHNF--------L---SSNN----LTEL----LLRYGHRKEDMIIWCEWKGRR
CSYENFTSTLT-DYGLCHTFNSGSNGLPSLRVDNTGARYALTLILNAEQWEYGRG-PSQS
AGFKIAIHSQYDIPMVSDLGFAVAPGTSAFIGLKMTKVSSFPEPYGTCKSR-KLK-YHG-
-NYTMSKCQLECLIDFIVEKCGCKRPYMPV-ADAPYCSPEEE---YLCCLPKLDEYASHR
-QMCDCPVPCERTLYSASLSYAQFPSDFMAVEYSKL---LNKSPQYPRRNGAKLNIFFEE
LSYEEISHRAAYELFTLFSDIGGSMGLLLGASFVTVVEIVDFACVNIYRRWRRKTSTSSN
DR--------
>Porifera_OscCar_comp39857_c1_seq3_p1__comp39857_c1__comp39857_c1_seq3_p1__ORF__type_5prime_partial__len_507__score_68_95__comp39857_c1_seq3_3_1523_
TFSRVVAKRRTRSPAQAKKPARSPTAEKAKPPPLTCVRFLF-----WRRMIWVLLLVGAF
AGFLSFVTGSIIQFANLPTVTKVSVEQPDKIEFPVITICNLNTFVKSKVSSMG-DPLLGA
IESIPRISAND----NKFKL--EQAGS----MEEL----VTKAGINRFDFLATCVWKGDP
C-HDDFTLTLT-PFGNCYSFNKSP---QPDFVSDGGILNGLTIALNIQQEEYLDS-FFDA
AGIQVLIHSQRETPSVLSYGFSVFPGTVTTVRIRETRVKNLEQPFGVCDSGNP-------
-NYSINNCKDKCYYDALKQKCKCKEMYMR--DDLPICSFRDF----QCIQKLENIL----
---CRCLPPCEERLFDVELSQAQFPSNRGVEKWTK--R-LNKSESFVKTNFIWLNVFYPK
ILFILNEQQRSYTVNNLIGDIGGHMGLFIGASLLTLAEFIQCIVTKICDACKKKNKDTKE
ES--------
>Protostome_Lophotroco_RotSoc__A0A818ZHA4_A0A818ZHA4_9BILA_Hypothetical_protein_OS_Rotaria_socialis_OX_392032_GN_FME351_LOCUS31822_PE_4_SV_1
----RVDRS-------VRQGWRSIMREFALNTSTHGIPGIARSQSKKNRMFWSLSFLVFS
GITLYFVIQTIREYFQYSTQTSVNLVSEWPQNFPAFTICNVAQIRYDQFIE----PFLN-
----NTLNTNTT----------TS-FSLQSQYVKFQNESIIKFFFPLSAMLIKCVFNDRI
CSTSDFTYFLSSSHGLCYTFNAKLKNMNVRKSDEYGGP-GLELSLYAHSHQYIPYA-RED
IGMIAMVHDNGQFPMIEFAGRALVTGFKHRMTFSKKSIFYLSAPYSTCNDE-PMQTMFDE
YSYSEDLCYDLCTEVYTYGICGCIDPKVPRT-TAPLCNLSD-----TCYSNASITLSSSS
LTECYCSQQCSITDFIVKASMWKAPAYWLTNDIKHFVSE-DSTDRHIQTNYLSIELVHES
ILVENYTQIPAMGPINVLSDVGGQTGLWIGISFLSLVEVAEMFYRLIRYQYYRR--SIRK
YF--------
>Ctenoph_Hormiphora_californiensis_evg1138204__p1_GENE_evg1138204_evg1138204__p1__ORF_type_complete_len_508___score_90_51_evg1138204__158_1681_
-----------------QMTWIKDFREFAGDTSAHGVKNIFEGPTKILKLLFLITWIVCS
VYATYVIFNAIVTFINKPTGTKFQVTVESVIKFPTISVCSYNKVKKSFLRAPG-NELLRR
VY--LTLN----YDLDEAAL---ADMK----YEDL------ADGSPDSNRFLMCSQRAKN
CDNAHFVRENS-ISGMCWRVNPN----KL---GLMGDYGALELRFWADIQDYSES-NMAT
HGFIVAFHDNGTFGSTLSSGYLMSPGTYYKVDLRLRKEIRKPPPGGNCNASLTDT-SYG-
-VYTEGSCIMECKDRWLYERCGCVNVVPP--DNYESCNLRQW---ASCGLKAYLEWYDRY
TPICTCSMPCEETNYEAKVSSSDISQAYADHMFTT--ISYD-SANDIRENMMVVEVLFSS
AQVSEIREVVTYTANNLLGDIGGVLGLFLGASLFTILEFFQFIIISVAKHCCNW--GGKK
KY--------
>Deu_Ambulacrar_hemi_Ptyfla_40v0_9_20150316_1g14166_t1_scaffold9674_cov125
----ARARKIKMTGKK-KRGLRSIISKFAKNTTAHGVANISNSTSTFGRTVWSVVCVTAF
SLFLWQSSELLKDYLEYGIKIKFDVVSVPKLSFPTVTVCNTNKIRKSEILKSEHRRILV-
-VD-TSLGNPGS------------------------------------------------
---CDFYMFQDDQYGNCFKFNDGEKEPVIRQADRQGALSGLTLTLFLEQNEYISIY-GRD
AGARVNINPLNETVFPQDEGITIMPGTVTSIGIRE-------------------------
------------------------------------------------------------
------------------------------------------------------------
-------------LDDILSDIGGTLGLYIGLSIITVAEFIEFVAAILRYLYQRIKK-LRT
VD-SDIKEKK
>Deutero_Ambulac_Apla_gbr129_26_t1
MA-------DEKSEND-ARSLRALFKNLMGNTSAHGLPNIDRAGNPFRRCFWSVLFVWAL
GMFLWQCYELVYAYFQWEVDVNINIQYKTQIDFPAVTICNLNPVKASSLSNSRE-EILG-
SLDSDQLSNSTDDTSTNSE-Y-KESVDLFDQVADAEYGKRLNFGHSIDDMLLACSYKGYP
CGPTNFSYFHNYLYGNCYTFNAG-NSD-IQTSSKPGPLYGLILELNLEETEYIPSI-QQA
SGARVVIDQQYRMPFPEDAGINVAPGVLTSIGIRKVEIDRKSDPYTNCTERSDSQTVFSG
ANYSLEG-----------------------------------------------------
--------------F---------------------------------------------
---------------GLISNLGGQVGLWIGISMCTVFEFVELLYDVCKILLLKV--SHAK
RAASDLKLDE
>Protostome_Lophotroco_annelid_Pdum_comp414035_c0_seq4_
------------------------------------------------------------
------------------------------------------------------------
------------------------------------------------NMILECSWKGKP
CGPQNFTKLMT-DFGFCYTFNTESD---PYTTEAAGPRGGLRLVLNAETYDSLASW-DMS
SGFLVGITHPNEKQPIKDLALQVSTGAQTYMGIRVSEFHELDRKN-KCSME---------
--ESLLSCSFKCRSKVIIDKCGCREVSLAGD-DVKLCNPSDM---ISCSGRAVGDLYTKN
-SSCNCLPACHRVEYGVTVTQSAFSEFKTQESLFQDLGDFDLDNNWYKENIAFLDIFLEH
LTVMRVVQNEDDSFNSFICDIGGSIGLYLGGSLLTLMECVDLLIWF------KKKKAEKR
PD--------
>Cteno_Ple_Bac_comp44971_c3_seq2_p1__comp44971_c3__comp44971_c3_seq2_p1__ORF__type_complete__len_509__score_81_35__comp44971_c3_seq2_350_1876_
MAEP---------DEPPEEEDDEAENKEGKEEGGTKKKRRWM----TVKWLFYLAWALAL
TYTLHNISKSVHKYLSKPVSTKINVYHNESMQFPTISLCNLNRVSKSYLEE---EELLED
TW--NTVS--------DWGV---GNLP----YQDF------RNSPSWEDTKIFCAYHARR
CEPSMVEEELS-PTGKCFRFNPN----VL---SKAGDYGSVYLRLNANQRDYID--NTGQ
IGFVMAIHHYTQYSSTRNTGIIMSPGLHYRVTLKRIRRELPEEDGGKCNSALQRN-SYG-
-AYDLESCHTECRDKQLNASCGCIPVLPP--YNYTACSLRQM---NECGQWAYHQFVLDE
SRECGCWVPCEHFDYELSVATTAIPREYAAGKIRA--EKYNYTVDDFLKNNVILETYFRD
MYSEQVFQVREYDFWNLLADIGGMLGLFLGASIFTIIDFIRYSVKFGYRKLRVI--KERS
----------
>Deutero_Ambulac_Sakowv30038064m
MDNTSQKDRDSQDDEEKKVEDESVIGDFAQKSTISGMKYVSDKKSRPRRCFWLLVVLTGA
GFLVYQIVRSVNLYLDYPVNVDVKITYANDLPFPAITICNMNLLRRLELEHYE-HEFLEL
LYPLVPENQNF--------L---TTAN----LTDL----LMRYGHQKENMVILCHWKSSA
CSSVNFTTTIT-DYGLCHTFNSGLEGTAPLRVDNTGARYGLTLYVDIEQGEYGRG-PRES
AGLKIAIHNQRDIPLVSDLGFAVSPGTHTLIGLRMTKISSLPNPYGLCKSK-KLQ-FYG-
-DYTMSKCQLECLTHFIVGRCGCKQAYMP--GQVRHCSPQDV---YNCYLPNLGEYAGHK
-DMCECPVPCERTIYSSRLSYAQFPSDFAANEYSKL---LNNSSDYIRRNGLKLEIFYEE
LSFKEVTHQVEYELFKLFSDIGGSMGLLLGASFVTIVEIFDFACLNLYRRVRSKWRETKS
----------
>Deutero_Cephalo_032830F_t2__name__chr_scaffold117_start_653459_end_666145_strand_pro_len_509_
----PMSSD----HDW----PESP-YVFATTTSFHGIGRIATAPNIPLRVLWTLATLASY
IGFFILMVEMLQSYFTHGTVTDVTLEFVPEVRFPAVTICNLNKFEDKALTVEEKH-YLSY
IL--YGVQEDIDNNKYTPNDVTHGSFS----VDSI----TREKGFRLGNDMHVCTWMGQT
CTELDFTHSFS-TYGNCYTFNAS--PENPINQTIPGSGYGLSVMIDIKSHLYTENPGTAD
VGLKLLVHDQNEPPKMDTQGIAVAPGSHAYIAIRQIQYQNHIPPWGVCQDL-QLE-YYD-
-TYTLTGCQLECRSKYVVQNCTCRPIYLP--GDAPYCEPADV---AHCVRPVEAAVTSGA
-LPCDCPVPCSLMTYRTSSSYAKWPNNKADVVYTT--A-FGLSPGYMADNSVVFDVYYEE
LNYEIISQLKAMDSGQLASDLGGQMGLFIGASILTLLEIFEYLGLRLIAFIQR-----RK
--VRTRRVHT
>Proto_ecdy_PANarthopod__XP_023235401_1_degenerin_unc_8_like__Centruroides_sculpturatus_
---------------------------------------------------------MAL
VSLIYNCYDVVDEYYNYPTALIVRMEDPKEMDFPAITICVLNTLQLS-INNKQLETFVNH
LYRNSNFNENNA--------FA--ELTRQNGMCDFEFEKHIKYG-SAQETILICSFD-NE
CYYSDFKEWESEDYGKCYTFSGV------RTTTKFGSTSGLHLVIKVTHTD--P--NIRT
SGIRTIVHSPNEFPFPEDDGINVPRCMLADIAIMKEEIERLQPPHGNCTTNTAIEEMF-E
LPYSRQGCIKACHSQKVLDQCNCTLNII----DV-HCRQKDK----DCSENVIS------
-ADCECNPACSEETFDTSVSYSQFPE---K--IS------N-ST-YTKRDIMGIHVYYKD
LTFEKKTQTPTYTTPALIANIGGTLGLCLGLSLVTIVEVIELILDMLMTCFRKTKQQVRQ
IAPERNQQK-
>Protostome_Lophotroco_annelid_Pdum_comp414620_c0_seq3_
MGCK-----TMGKSNP-PLTYTEVTNQFADNTNCNGISSIKRSNHVVRKAFWTLLVLAGA
GLTIKLLVDVFTKFFAYPVSISVNVTYESTVQFPAVTLCNVNMIRKSQIGLMT-------
-------------------------SILRHSFVDGNDTVKKQQGHQLEEMLLDCSYNGDV
CGTNNFTHYINPNFGNCYTFNSN-ENQTIQYSHRAGPFYGLMLELFIEQDEYIPEL-TEV
AGVIVSIHHQDVMPFPEDDGVLIPPDMSSNIAITAETITRKAKPYSDCLNAFKHYSAYSP
VRYTHTACYRTCYQAHLFSECGCGDPVMPL-QNKTVCTS---QDEITCELKVYKQYSNNE
L-ECNCSVACEDHIYQTAVTSLRWPSANYKNLYYGHLPHM-TNGTNPGEHLVKLLIYFNE
FNFNYIEEYASYPSSSLLSDLGGAIGFYLGISVIAAFEFIEYIFDLIFIGCKKMKN--RK
AN--------
>Protostome_Lophotroco_RotSoc__A0A820X5A2_A0A820X5A2_9BILA_Hypothetical_protein_OS_Rotaria_socialis_OX_392032_GN_FME351_LOCUS2233_PE_4_SV_1
----VISNK-------RVVRRRSIIRQFALNTSTHGIPGIARSESMHNRIFWSISFVVFT
GITIFFVTQEIRKYFEYSTQTSVDIVNEWPQHFPAFTICNLAPVRYDLFVQ----SFSN-
----TTLNTNAN----------TN-MSQQIKRIGFRNESLDEFFFPLSSMLMTCVFNGRA
CSVVNFTSFSSSSYGFCYTFNAKLKNISVHYSDEYGGP-GLNLGFYVHSHQYVPYI-REG
VGMIAVLHDNAQLPMIDSAGMALATGFKHRITYTKKMISFLRSPYSTCDDK-PMQAMFDE
YGYTEDICYELCTQVFTYKHCGCIDPLFPET-QAPLCNISN-----KCYSEAAYVFLTSS
LEQCYCPQQCFITDFSIKNSLWRTPPAWLVDDIKRFVSK-DLTNSHIDASYLSIELVHES
TRIENYTQAATLTAVGVLSNVGGQTGLWIGVSFLSLMELAEMLYRLARQQYHRR--CIRT
SD--------
>Deutero_Ambulac_Spurpu_016076
----SGDNDEEDDPEK-----DDLFNDFLGITTLHGIKYVYNGKYSFRRLSWVCVMIVSY
VALILAGKEHVTKYIARSTKEEFSTIRKSSIAFPAVTICNSNPVKASLIDNPTSKALVQV
LVDGDTFGLNA------------LETR----VDEI----YVAHAHQASDMILECAWKGKP
CGAANFTTKIT-SDGVCYTFNDGEEGDMRLEVTRSGTRQSLWLLVHRRGD----------
------------VPLVSDIGVAIMPGVRTLIAIKKHTERNMPNPYTNCRNA-SLD-YYP-
-FYSEEACLTESATKQLTEACGCRFPHMP--GPTPVCTVRQY---IECWLPDFELG----
---CHCQRACYTEHFQMTMSYLKAPGKDDSQRLQN--Q-FNWTGDDVTRNIAEVEIYFAD
MNEHHTESVAAYSFADLWGDLGGLIGVHMGASLLTFFEVVDYTFV-LQIRLWRKKSRDKK
RPALDQ----
>Protostome_Lophotroco_annelid_CAC9651275_1__Ofus_G101167_Owenia__fusiformis_
MGRA---------EQDEPKGVRAITDEFIETTKAPGMTQIHRNTKPAGKALWALVYIVLI
CLFGYTLAIALMKYVQYPKRTEMSKVHGEALEFPAVTFCMTTPFAATKINGSE--SFMDE
LLTK----------------YSDD-FKSQEFMNELSDP-NDALYHQLDDEIIHCSLDGEN
CDMNNFDIFKHPRYGNCFMFNGTKQ------SNDSGHHEGLSLVIFTNS--YIPDFTDAT
NGVKMVIHDKDIKTLLD-KGLDLSPGNQFNIGLSVSHNLRLPAPYGMCQDS-N-------
--QNHDACKNECLQKHFKEQCTCLSPFAPIP-DTEYCGSFDTLKRLQCEKDILNEGH-ND
-TGCDCMAPCSETTYSSTVRQTPWPHKNHFKKFLKTL-EYNTSKDLILENFLKVNIKFNS
FEMTRIVESAAYTANALVMDVALNLVIILGLSLIPLVHMLVYIVHVFWALMCRR------
----------
>Protostome_Lophotroco_annelid_Pdum_comp405972_c0_seq2_
MS--------------GESSIKPILGSMAENTAMHGLPNVKRSISTARKIFWSIIVLAGV
AMILYEVIIATIKYYQYPVQTTISINSAIVHQFPVVTICNQNSIRRSALEDAGS-DI---
LLNS--------TGSRQTG------VSLRGNILKYTPQVRMDIGHQMETMMLDCAYGAME
CNTTYFEQFSNYYYGNCYSFNNG-NYG-IKTASTVGPDHAFQIVLFIQQDEYISQL-SEG
AGVRVIVHNRTHMPFPENEGFSAPPGQITYVGLSRREIKRASPPYGDCSEN-T-MNSYTG
VDYSKMACKKSCLQYTIIETCSCADTSLVT-KNIEPCRN---LTQDACISTVTQKYYNNE
L-NCGCSPECFEVQHERTLSYSLWPGDNALNDTLTLLAQM--KESFLRKNVVKLAVYFES
LDYDYIATSSSYSSSDLAASYGGQMGLWLGVSVCTLFEVVEMLWEMGLVISQKMNS--RK
NKTGNMETTN
>Cnidar_NemVecNVEC200_011922_1_1_protein_AED_0_16_eAED_0_16_QI_93_1_1_1_0_90_0_83_12_814_510
MA-----------DQP-RPSVRALVRDFVDRTTCHGIGQINGSQSPLWRVFWVVTFVAGL
GMVVHQGVTLFGTFLDRPTSTTIDMTYAPAMDFPAVTICNLNAIRKDHLSQFPD-DVLL-
------------STPSVTVL--LD-LAFKDAMVEIELKKLQMAGHGFEELVLGCTWNNIK
CNKGDFLKFWNFRYGNCYTFNQGMKGVAPLTLSNTGPNYGLTLDLFINQEQYIAPY-TQE
AGVRILLSDQNQIPFPDSDGFTVSPSSSSAVGIKKIFITRI--PFGSCYKVTKEGSIYKD
MGYSVQGCMNSCLANKQREMCNCTEGRFDMM-TL-ICQQ---IEAWRCLNRVNMMYQEGG
L-KCKCPQPCTQNVFSRSMSHAHW--EEYKKALSKFIG--NSSNELISHNILRVKIYFEE
LNMETITYKRNYPVESFLGDVGGQLGLWIGVSVITCAEFAKLLIDLVLCVAKKMNR-SDK
VQ--------
>Proto_ecdy_PANarthopod__XP_023234948_1_degenerin_unc_8_like__Centruroides_sculpturatus_
----MTSRRTSSAFTNEIPKLSDLFQDILENSILTGIPQIALAKKKSRKILKVVVLFGCI
AGFLYQLSAFLIIYWAYPTLVDVQITKPLMVDMPSITICNRNGIRRTSF--KKFEL-MT-
-------TEQYPNAAK-TE---ED-----------KLEAIDREETVTRDLLLDITFGTGK
DEFINFRYYALDIYQLCHIIN--WSKKELKLPR-VPLHEVLTIVVDFEPTEAFQ--LDRR
IGGQAALHSPYSIINPFIEGFTITPSKLYLVHLKEIIKHLLPSPYTNCTNYKKWKRRLG-
GPLSREMCIEECLMNATLDHCGCVKTSSIYPHYEKFCH----VD-IPCTDKI------NY
-SHCACGPACHSISFEVNIQEE---------VGIE-----STNATTLWNQTAIILLFFKK
SDLVIYTYRPKYESIEFFSYVGGYIGIWLGMSLIAVFDFLEALSSLVI-PIKMKKR-SVT
PY-DNMNSQL
>Protos_Platyhelmin_Macrostomum_lignano_A0A267EWW3_A0A267EWW3_9PLAT_Uncharacterized_protein_OS_Macrostomum_lignano_OX_282301_GN_BOX15_Mlig009331g1_PE_3_SV_1
MTSS------------------------CAT-----------------------------
------------------------------------TRCSSPPSRCAT-RGPR-ATACPR
-TTRSSCRQCATRRTSGAS------PPRRRSAPSRPRGRHRALGHTIDQTILICELDKKF
CTIGTWTRTYDNKF-NCYTFTADANNTQ--KI------LTVRIMAYT-NPDSS---ATQV
SGLRVQLHNAGNYPEVQEEGLNIRPGSLTEIRFETKEWVMKEPPPAAAPLG-AVLF-NGA
FTYSYQACKKKLLHEEIMKKCGCLDSTIPLPG-LDFCGRIPPLRRLTCNTAVFK---SHA
---TQCFTPCTYYTYQTTISTTNWPTRAYHYEIVNDFSSVQISAEYIERNFIEILINRSN
FDIERIEEKAVISLTSLLSQIGGLLSIWVGLTFVCIVEIVDLLYNICVSYNGQA------
----------
>Protostome_Lophotroco_annelid_Pdum_comp392061_c0_seq1_
----------------KERVWKSLLFDYSQDSSCHGVRYITGQSRFIRRVVWTLIVLTCI
GLFMYFFATRLKYKASSPSNVKIEVKNRNPMPFPTVTICNQNQVRLTAVQELGL-DEVSS
-----GLSKKRADIEAATE-YR-------------------------DATPFTCDFEQST
CHLWKNGPYKN-TTGYCLEFFYIKP-MSQLNVSVIGENFQSKTLLLIEESA--------F
YWRRQFVQLPKGLHQISIQGHMKKGS-AQTIAIDDVTVMSCEDF-KSCLRYG--DEY--V
GTETYEGCIEWNVT------NLCR---LPYFEQQVYCD----------------------
-IPC-CTEGWTKC-----DNGQCLPKSFFCDG-KSQQ-----------------------
------------------------------------------------------------
----------
>Cnidar_Rhopilema_esculentum_TR89610_c0_g1_i1_p1__Rhopilema_esculentum_TR89610_c0_g1__Rhopilema_esculentum_TR89610_c0_g1_i1_p1__ORF__type_complete__len_512__score_64_81__Rhopilema_esculentum_TR89610_c0_g1_i1_43_1578_
MRFAEANNWTHKEDMV-ELVREELYLRKGSQISLHGVSHLAYAKDTSKRISWLLVISIFW
AFLAYMLVSVFVSYAAHDVYTVREKVQVNEMVFPAISFCSTPKL-------DEI-FL---
----YNVS---Y----------VTAV--LHRFVGDSNRSTKNRLSVLKTMFVACQFGNKP
CSERDFAISEFHFDGVCFTFNP---SGT-FSQQGEGSKFGLSVIVFVNNTEE-VDM-AVR
PGLSLVINSHDVFPFPLINGILVSPGELTLIRLQKQRMTRLPAPFRKC--ADN------P
GKYTPNNCKQSCYIQKALDACGASVF-----------PVN--KEKQNCFYSKLVEENAHP
H-ACACPLPCKEDRFIPLATQSDWPNEADLPYLKKLF---TLSNEYVKKNFLRVNIFFHE
LAYEKVDDVAVWTQQKLVSDIGGQMGIWVGASLFTVMEMMAYMASKIKSFL---------
----------
>Proto_ecdy_PANarthopod_Tcas_tr_D2A5Z0_D2A5Z0_TRICA_Pickpocket_protein_28_like_Protein_OS_Tribolium_castaneum_OX_7070_GN_TcasGA2_TC015087_PE_3_SV_2
--------MSRQK----WQNVCKYFTEYTNVTAIHGLLYLTEK-RSTEKIFWLFVILSSL
AGCLFMIGQILEKYHNNPVLVSFGTKTASEIPFPAVTICPESKCLEERFN-DAYSKYVS-
TLCN----LEQN----------SGK----DDFFDV----VNELQ---PYELSTCYYMGES
CD-E-FTPIIT-DEGICYSFNIL-RKDTPSRALLSGADNSLQVSFQHVQQDFLCN--KYY
QGFRVLLHNPVEIPRLSKFCFCVPLDEIVTASIEPNLVRKYNPEK-NCGYERPL--YFK-
--YTQQNCQFECLTNFTLNYCECVRYFMPR-EDTKICGFDSL----DCVTQVDKKLK---
-SQCDCKPSCTSLSYNVETSNSRYYFKEY---------NFK--------HFSMLLVYFKV
DQFLSIQRNELYGVSDFIANVGGLFGLFLGFSLISTVEIVYFLTMRIYYNLKAS------
----------
>Protostome_Lophotroco_annelid_Pdum_Contig17650_
----------------ESKSVKGEAKRFCETTSIKGVSRVMRSQSKLLCVIWTVAVLGFL
FMASYQTVILVLDYLKYGTITSEEMVEYD--LNPDLIICNSRALTS---EFS--SKFLGK
-LDVDNCSLEEF--YGQMA------LSSLKGLYQMGKEEAAMMSHRLDEMIVKCEYLG-P
CDSVVITPILSMNH-NCFKVQTGDKYA-----------LGYRFVSYIDN--SRD------
VGLFVYLLEQKTMWSSLSVKTWLHPGTITEIQYATQKRDLLPPPYGSCEEF-SSSL-QLP
YKKTLGTYISLCVETEIAHACSCSAPTVSFLHNLSYCGNV--LENMKCATETKH--KVED
---CSCRVPCSELSFSPRISSSQWPSLSNLKSFYESYRSFQVG--LIRNNFVKFDIIPSD
YRYLHMKDEPKVKIVNLVSQLGGVLNLWAGITVVIIIELVEAVIRIFIEKNDNV-----K
P---------
>Protostome_Lophotroco_annelid_CAC9672484_1__Ofus_G21979_partial_Owenia__fusiformis_
------------------------------------------------------------
---LYFVYTTLEIYFEYNTHTKASILR--VDYFPDITLCNINQANSRFIRKTSLDMYKLF
-ITTNKVGAN--SEQKVLE------F---RSYFTFNSSEREDMGHQKHDIIKQCRWLEED
CNVESIILYQDMKY-NCYTVQLQKQVTN--KT------RGISTVLYMTPLESIP--IPQD
SGIVVFIHQHNTMPF-GAPSFTAAPGFKTMVNIDVTNTITLPAPFTNCVQE-K--Y-NGE
FVYDKEPCVAQCVQEQALKQCKCLNADFPPL----YCTDL--EANIACMHTALP--TATK
---CQCPSKCNQYIYNYKLSQSTWPQEMSHLGIYKTYTQFALTKETIKDTFVKLEIGLTD
KDVIQFKDTPQLTKFDIWNTVASTFIFWIGFTFFSIMEIIECAFHVAIGYMFGR-TEMGD
K-TKY-----
>Cnidar_AlaAla_c46701_g1_i1_p1__GENE_c46701_g1_i1__c46701_g1_i1_p1__ORF__type_complete__len_515__score_83_16__c46701_g1_i1_223_1767_
-------MDIKEKDLP-EN-VKAVLKQFASSTSAHGLSHIASAKYSYQKLLWAFVLLLNL
FMFFFMITRLITLYTSKPVSTKVEFTFEKELAFPAVTICNQNMFRRSKLTPSDH---AR-
-L----------SETQITSMTNVDSHLMRMSILESEEQEKMGKGHSFEDLIKFCRWDGVA
CHKGYWYRTWDWYYGNCYTFNYGKNGTSRLKATGSGSENGLFLEIDIQNKEYFPEL-TLE
SGVRLLLTEQEVNLFPLQEGFSIPPAVSAMVGVKMSTAIRADPFNGSCRA-NE------G
FRYTVQNCVQNCTALAQESKCNCTLLKYAA-TRVTC---HT-EAEKYCADEVVKSLKNGT
N-DCNCPQPCSESYYSKSMSYSRLYGEGYQKD----I---NPKEKDIMENYIRLLVFFED
QNVHKIRTAVYYEVENLLSDIGGQLGLWIGVSMVTMVELILFIYKFVEYLMEKKKA--GK
VIHVAH----
>Deu_Ambulacrar_hemi_Ptyfla_40v0_9_20150316_1g17281_t1_scaffold14250_cov87
LNPTLDKSAGETNGEY-EDSVKHMLGDFGRETTAHGIVKITTAKSNVTRSVWSAIVLLAA
SVMLVQMTLLLVQYFEYNVNVKVTQVSEKALEFPPVTICNTNKLRKSAVRASKYSEILL-
-LE-GDFLGDMS------------------------------------------------
--------------------------------------------------K---------
--------------------------NR--------------------------------
------------------------------------------------------------
------------------------------------------------------------
------------------------------YSVLIVT-----------------------
----------
>Protostome_Lophotroco_annelid_Pdum_comp401362_c0_seq2_
------------------------------------------------------------
------------------------------------------------------------
------------------------------------------------------------
------------------------------------------------------------
------------------------------------------------------------
------------------------------------------------------------
-------------------------------------KNYNFSKQYYRNNFLNLDVFMMK
LSYEEVTQQAAYDMTSLWSDVGGSIGLFIGASIITVFEIIDVIVNGFFKLLCQA--KKKK
T----QREES
>Protostome_Lophotroco_annelid_Pdum_comp413322_c0_seq6_
-------------------AFMEELRNFGLTTSVKGIPRALRNQSKCMTFTWASAVVIFF
GIACTQTCFLILDFASFPKISSETVVNDS----LELIICNSKPISSLS-QLNV-DDYLDK
-VLQENCTKEEI--RRINN------LSRPPGYYQLGKEKIRSIGHERDDLIVDCRLDGEP
CKYFNTTLQLCTWL-NCYRLKVKATAKA--RI------LGVTLISYVDD--SIN--VINS
PGLVVYLVEEDVMWKDLSGQIWLEPGTFTHIQYRISQYEVLPEPYGNCTDK-PQSE-YDP
FKYSYFCCITMCFELTAAEQCLCKDLQWGILEELPYCANI--LEKGMCSERIRS--KNQN
---CICKPPCNYLTVSHRLSTISWPPSYALKQFYETYRRFQAKE-LLRENFVKYTISLES
YKVLKMIDRPKYTVTSLVSQVGSILNLWSGITVMVLIELMEVCVRFF-----RM-TAVGS
K-NQ------
>Proto_ecdy_PANarthopod_Tcas_tr_D6X3F2_D6X3F2_TRICA_Pickpocket_protein_28_like_Protein_OS_Tribolium_castaneum_OX_7070_GN_TcasGA2_TC012955_PE_3_SV_1
--------KPTNS----CKNVRTYFREYCNCTSIHGFRYFGEK-RTFERIWWIIVFLICL
SACIFSIYGVYKKWDGSPVIVNFANQTSYQIPFPAVTICPESKSVQNLFS-KIMAEYMA-
LVCK----EKIN----------NPP----DEFLDV----LNTVKPNLIK--WNCMYLGEK
CN-Q-FVKILT-DEGICYTFNML-RTDSPRRALLAGASNGLTLNLMTPKNDYACRQ-TSL
QGYKVILHTPMRIPRPSQQYFRVPLDQNVVGAVQPVMVQMYDPKR-GCPSERHL--YFK-
--YTSLNCKLECLTNYTLSRCKCVNFFMPR-SGTNICGTGKI----ACMREAERFLQNSL
-SQCDCLPICTDTTYEVETSQSDWDWKMT---------SPT---------LSSLTIFFKS
DTFITSERNELYGPIDFLANFGGLLGLFTGFSVLSLMEILYFLSVRIICNNRGF------
----------
>Proto_ecdy_PANarthopod__XP_023219716_1_acid_sensing_ion_channel_1_like__Centruroides_sculpturatus_
MAKFHICNSSPPS---SKKSTTKYL-NIFKESSIPGVNNIAAAKGKFERFIWIFIVICCL
TGFIYQVTLFLRHYYNYPTRVQVLVKTEGLMEFPSVTLCNNNRIRKSEYCKSS--ELLK-
----------------------KE-LQ-------LDRDIRKILGHNISDMIVSCTFTGIP
C--NRFEYFYDPDFGNCYSLESVEDDGDALRASESQELSELVLVLNVEEDEYLE--PSRD
VAITVVMHTTDVYPDPFSEGHEIRPGFSYKFGVQKTSIQLLPPPYTNCTEYSKWEK--ND
RMSNTRMCTAECSQSIQLKKCNYITDELSLF-DVPW---KDGEVKIKCAEKIANDTK---
-EYCLCRVPCWQSSFEVESDATIWPRKKKYSQLEEL----NRSYDDISHNLARIRVFYSS
MDHTMYRHIPIIESLELFSHLGGLIGIWLGTSLIAVCELFEKTISIFTYCFRRRNQPIRK
TK--------
>Protostome_Lophotroco_brch_Lingula_anatina_comp136986_c0_seq2_p1_comp136986_c0__comp136986_c0_seq2_p1__ORF_type_complete_len_518___score_46_16_comp136986_c0_seq2_175_1728_
----PMDKCKGLEMEE----EESL-REFATGTTAHGFSRAAETKSIFRRSAWILLILGGL
GMATWMISLRVINYFQYDTSTEITLTFEPRMAFPAVTICNFNRYMRRNLNAEDYA-IIS-
LT--SGYDSGYSPTNSNFNSIS-NGFD----FGNF----TLEKGWKLDISVLECTFKGIK
CNKKDFIHTFS-TYGNCYTYNPSLNSNRSRYQDQPGLGNGLHLTIDVEQSEYTES-GSAQ
TGVIFQVHPQWEPPLVESKGLGASPGFHAFGALKRQETVNIEPPWGKCNKSLTLL-HFD-
-QYTFSGCIIECKLQKIETECGCKPVQYP--GTYRICDPAEM---MYCVKPLLKTINQAF
-DHCMCTVPCNSTQYNVQLSYTTIPNNNIEAAFAT--K-YNLTSNYIKDNIVALDIYYEE
LNLETMEQKKAVEESGLLSDIGGQLGLFMGFSALTFLEFFEYIILKFRRITQRK----KR
IK--------
>Deutero_Ambulac_Apla_gbr54_20_t1
-----MTHE----SRQ---GKSSL-REFAESTSLHGIAKVFHASRLLIRFVWVAIMLTCL
CVCVWQISDRFHRFLQYKANTEISVEYTRDLDFPAVTICNFNRYRSSALTESDKT-YLPY
II--WANDYDY----EYWDV-G-THFN----YTDF----TLRAGFLMDITLRQCEWRRKS
CSPANFSHVFT-SFGNCWTFNSGK-TGPILKETQAGSGNGVRMLIDIQQSEYTET-GNIP
AGLKVLIHDQATPPFVESSGLAISPGVYAFIGVRKQQYLNLEHPYGKCNASKTLT-RFS-
-HYTREGCKIECRARAILEKCNCRLVRHP--GNETECSPQQT---SGCAMSTLGALVGGE
-NPCDCPVPCNYTTFTTSLSTASIPSNSVAAHLQG--L-TETSYSYIPKNVILLDVFYED
INFERYEQSEAITPSALISDIGGQLGLFLGASFITLAEILSYFGKKIDFWIQRV--KHRR
LLERQQDNRH
>Protostome_Lophotroco_RotSoc__A0A817V161_A0A817V161_9BILA_Hypothetical_protein_OS_Rotaria_socialis_OX_392032_GN_FME351_LOCUS3194_PE_4_SV_1
-----MSST----EMKQEKTALNIIKKWFLNSPTHGIRRISIATSIFERVFWSLTFVVFT
TLMCIFIYTVIVKYIAHPTKINLSVRQHRTKNFPAITFCNLNPLRSEKFID----DDLY-
----RTPPSNQF----------TDDYKRFIQYMGLKQPTIIPSGYKLDDLLVQCTFNGRT
CH-RNLTSFFHPNYGNCYTFNNDYHVEHFWSIDDENTVSYLFLELYLHQNEYIQYL-DDR
AAFRIFIHRKDDIPILSQNSFFLAPTTFTKLIFSQRIISF----SQQCRND-TMKQIFND
IRYSQALCFKLCELRYIRKICQCTDQSFQNN-KSRICSTNE-----ECLENRATF-----
NRQCDCLPECEIIQYKVQSSFAAYPNTRSIEKDKHF-MG-STSNVSLLDNIVAVEVSASP
VATEILAESPMYTWVDVISSIGGQTGLWIGVSLISFVEIAELLFLLFCHCMEKIYQYISK
KI--------
>Protostome_Lophotroco_RotSoc__A0A818AWC3_A0A818AWC3_9BILA_Hypothetical_protein_OS_Rotaria_socialis_OX_392032_GN_FME351_LOCUS9994_PE_4_SV_1
MSDMRTDTE-------KRRRAGSVINEFCLTTSIQGFPGIARSESIHNWLFWTVALICFT
GIMVYFITQTIRAYFNYPTQTSVTIVVEWPQLFPAVSICNYGMIRYDRFIG----PFVN-
----NTLNTNTT----------TA-FTTQSYYINFQGAPFDNYFFPLDGMMISCAYNGQT
CTVANFTSFISSAYGMCYTFNAKLKNVGIRYGSENGEN-GLKLVLYAHQQQYVPYT-KIG
TGIVALVHDNSKVPNVDLEAVFLSPGRHHKLGFQKKKNVFLAPPYTTCTEQ-SLQVVYDD
YAYSLFYCTNACVQEYIYTQCGCGDAEVQGT-QISLCNTSN-----PCPRKYKTFIISDS
INGCQCTTECTDTEFIMKLSSLSAPPA-----IKQFVSN-DSTSSEIQSNYVSLEVAYET
VRTELYSQQASLGPVDVLSNVGGQTGLWIGISFLSVMEIAEMIYRLIRCLCFNRRP-VNN
EI--------
>Protostome_Lophotroco_RotSoc__A0A818CK20_A0A818CK20_9BILA_Hypothetical_protein_OS_Rotaria_socialis_OX_392032_GN_FME351_LOCUS12048_PE_4_SV_1
MQNTLPTKQ-------TKPRRLAIIRDFALNTSTHGLPGIARSQSKHNCIFWTISFLIFT
GVMIYFVTRSIQNYFQYPTQTSVSIFVERSQVFPAVTFCNYSPARFDRLAG----PFLN-
----NSINTNTK----------TE-FTEQYFLLSYTGQSISEYFFSLDIMLIECVYNTKT
CTHDDFISFISSAYGKCYTFNAKSKSTSLRYTNDNGGS-GLILRLYAQSHLYSPHI-NES
AGMVTMIHDNTQLPLINVAGILLTPGRKHKLGYKKKQYTFLPSPYTYCTTN-PMRAMFDD
YAYSQGVCYTLCTQAYIYEQCGCVSPYVPGT-KAPLCNLTD-----VCYTVAGLKITKSS
IDQCHCHQECSTVTFALMKSSIAAPSM-----TKAHILP-NSTNSEIQNNYVSLEVVCES
NQVENYTEEASVTAVSVLSSVGGHTGLWIGISFLSIMEFIEMLYRLCRYEFHSMQQ-PRN
RF--------
>Cteno_Puk_Fal_comp27454_c0_seq1__p1__GENE_comp27454_c0_seq1_comp27454_c0_seq1__p1__ORF__type_complete__len_520__score_91_49__comp27454_c0_seq1__400_1959_
VQQPTISTS-------KRATFYDRWFDFSDGTSLHGFKFIFSGG-RVTRAAFAVFMVLFV
FKLGWQLRESVISYMEHPTSSKISV----LVTFPTISICSHNLVSQSYLDD---NPGLDF
LF--EMID----WQPEVVSI---ADFK----YSDI------RDGGPPSINVLQCSHFTND
CTEKSMERELS-MRGNCYRINPK----QL---GKGGDYGKLSIKLFSDLNEYSAT-KLAQ
VGYSVQFHDHEQYSGAIPNSYWMSPGLIYKADLSLTRETRLTPPAGRCNDTVLYN-SYG-
-RNEENSCLAQCRDDAMMRACGCVLVPPP--TSYTPCTLQQW---SECGLTAYNGWYQDY
VEMCYCYPSCREVFYTVSMSSSLLSRFYARDH-----KGYN-GTNDVLNNLVVLDILFVN
TQELEIEQVVAYGWTNFLGDVGGVLGLFLGASAFSLIEFFFFVTYVLCIW--------RE
EH--------
>Deu_Ambulacrar_hemi_Ptyfla_40v0_9_20150316_1g16876_t1_scaffold13442_cov91
LQTT-------------------------------------------TVYR---------
-------------------GLSVTLICGKEIEFPTVTVCNTNKLRRSAVRESVYKEMLI-
-ME-----------------YD--------------------------------------
------------------------------------------------------------
------------------------------------------------------------
------------------------------------------------------------
------------------------------------------------------------
-------------WEDLLSDIGGTMGLYIGISLMTICEFVSFLAVLCARCFGK----YGK
NAI-------
>Deutero_Ambulac_Apla_gbr14_3_t1
MPSSHEETTNRRDRQTVRNKRVLLFRDFMSETSLHGIKYVTNSKYHCRRFVWLILFLAAW
IGFIILTADHFRTFSEFDTTTSLSYMPVSNLTLPAITICNYNAFKKSAVIESGWESLVPH
L----------------LPLYE-PDWE----AEEL----STRWGHRIEDMLLECRWKQST
CGPQDFEMTWT-DFGPCFTFNGGDDGESPYVANDSTSEEGLWLRLNLEQHEYIAT-PFDT
AGFRILIHSRYDATFVNPGIIQAAPGFTTIVPLTKRIINAKKYPYTNCTDG-GLK-YYA-
-TYTPNTCLLECMADAVLEKCGCYMPWMS--ADQEVCDLATV---AACGFDALV------
-VNCTCNMPCTEEQYMTRVSHTATPAQYAIPKLSA--K-YNMTAEELRNNIVDLYVYFED
MRVTVIEHKEAYDFAKLTSDIGGALGLLLGASVLTVFEFLDYL---VYTLLKNFQRKGK-
----------
>Deuterostome_chordata_PetMar_tr_S4RU13_S4RU13_PETMA_Uncharacterized_protein_OS_Petromyzon_marinus_OX_7757_PE_4_SV_1
---------------------KAA-AAFVGRAKIHGVRHFLWPRHATRRILWLLAFMAAL
GLLLAWSADRIQHLLSRPAHTRVSTSWVRGLPFPAVTFCNNNPVRFPRLTKSDLY-VAGM
WL---LLTHAE-ANPHMMALFSEAPGI----SQGL----LDRLGHPLDEMVLSCRFCGQD
CKPQDFITVYT-RYGKCYTFNSGKGGRPLLTTVKGGMGNGLEIMLDIQQEEYLPVWTSFE
AGIKVQIHSQDEPPLIDQLGFGVSPGFQTFVSCQEQRLIYLPPPWGDCKSTPI-D-FFE-
-TYSITACRIDCETRYLVENCNCRMVHMP--GDAPYCTPEQY---TECARPVLDVLVKRD
-DFCLCETPCNMTRYGKELSMVKIPSKASAKYLAK--K-YNKTEAYIAENVLVLDIFFEA
LNYETIEQKKAYEVAGLLGDIGGQMGLFIGASILTILEIFDYVYELIRDKILFY--KKKQ
K-TESKDTG-
>Proto_ecdy_PANarthopod_Tcas_tr_D6WXM8_D6WXM8_TRICA_Pickpocket_protein_28_like_Protein_OS_Tribolium_castaneum_OX_7070_GN_TcasGA2_TC005542_PE_3_SV_1
----RVVTAKDKD----CHNLRKYFREFTEVTGIHGLRYVSEK-RSTEKVIWVIILLISL
GGCIYMIYEVLDKYNKSPVVVSFATETPYQIAFPAVTICPESKYSREKFN-GVYDDYLS-
MLCD----PD-N----------TTG----NEFYEI----IHKMKLNQSELFPLCIFDNKF
CD-R-FTPIFI-DEGICYSFNIQ-AHEHPRRALRSGADSAFGIFFNYDTADFNCK--NFL
QGFRVLIHNSSNVPRVSEHYFRIPFDKVVVAAMEPVLVRGFRPEK-KCRNERFL--HFL-
--YSQPNCMLECLTNYTLAKCGCVQFYMPR-NSTLICGPNSE----QCTENAESEMQ---
-SLCDCKPTCTNMKYNVETSHSDFYFKEY----------FG--------HWSVLQLYFKD
EQFMTMERNELYGISDLISNLGGLLGLFTGFSLVTMAEIIYFCSLRVVYNRRGL------
----------
>Porifera_Syc_Cil_scpid45734_scgid16157_Acid_sensing__ion__channel__1_Amiloride_sensitive__cation__channel__2_neuronal_Brain__sodium__channel__2
-----MTDSDPSDSTA---S-SEVLREFFGETTMHGVQYTFRGGL-LLRFVWLLGVLGCL
CGFFYFFITAAINYAGFPSNTKVDIITADSLPTPAITICNSNVALASGVAKRNL-AFLCR
TYNL----DDAR-------------FTQRDTLTE-PAEIIQEIGQSKENMVLSLS-NGTE
-NSSSFITFIT-ALGLCHTYNADGR---FPYQTTIGVNGGRRFIINVNQNEYAGIT-LLS
AGVEVYIHNPGELVQRGQHAIYVGPGQRANIAVKPARRHILGSPYTPCTNE-NLNRK--S
LPYSPARCELDCQNQYIAEECECLPLTVPSG-RSRYCSVQEY---FSCSS-LLDAFHNNV
VSECRCLLPCETYIYGSALSWDLFPNFIASELIIEVL--YNTNLQLVRENFAQINVFYES
LSYERIDEQVSVTLSTLFGSVGGNLGLFIGASMLTLLEFGQYITRFFIARFRRL--RRQE
KDSNDTALDD
>Deu_Ambulacrar_hemi_Ptyfla_40v0_9_20150316_1g15265_t1_scaffold10904_cov157
VATASVGQKDTCD---CRTFYSERFRQFSEDTTLHGLRYAVGPHVGSRRIFWTLLMIGMI
VSSCIYLYLCWVKFLAFPVKTVVSMNYKTEISFPAITICNYNHYRKSYVNGTRFEDWVRQ
RYPTDEPPVELD-----------EDIN----RTWF----EISAAHDKWNMIYQCTFGRSP
CDASNFTLTLT-DFGVCYTFNGGKESENVLHISNGGSEHGLRLRLFVEQFEYTYS-ENSA
AGFKILAHRQNDVPMIRNFGFAIPPGTESLIGLKMIQEHNLPAPYTRCSNE-KLE-YFE-
-VYTHSNCVRELNTNAVVENCGCREPYMP--GSARVCNYNES---VKCAVPVIETLHTDK
----DCPVACSNIGYETRVSYASFPGRHIVKDLED--R-LNLTQYDIRENIADLKIYFEE
ISYEEIRQEKGYAFPDLIGDSGGELGLCLGASLLTMCEIVEFFLMWIWRKMTRFQRNLKR
----------
>Protostome_Lophotroco_annelid_Pdum_comp395003_c1_seq1_
----------------HSTSFKDELKNFGLTTSVKGIPRALKNQTKCMTFIWAMAVVVFF
GVACTQTSTLILDYLKYPKITSENVLNDP----LELLVCNSKPLSSLS-RMNT-DDYLND
-VMSQGCTEEEK--RKISI------LSHPTGYYQLGREKIKSISHEMKDLIVECYLDGLP
CGYFNITQQPCNRF-NCYRLTPMPVLGI--DI------LGVTLVSYVDN--SIH--IINS
PGLMVSLIEKGVLWNDLSGEMWLEPGSFNHIQYNIEQRRELPAPYSDCQDK-DNSD-KGP
FTYNIFSCYSLCLELEVTKDCSCRDMTRAVLQNMSYCGDV--IANRICSENTRH--KNES
---CKCKPPCSYQTINHRSTSVSWPPSYALKQFYSSYQRFQA---LLRKNFIKCTISLEN
YRALHMDDQPKYTIVNLISQVGSILNLWSGITIMVVIELVELGVSFC-----SI-THVME
K-NLK-----
>Protostome_Lophotroco_annelid_Pdum_comp403194_c0_seq1_
MESIKTSNN-------PEES-SE-LLEFADRTSCHGPKMIVMSRNIFRKIVWIVAFLTVV
VALICSVVIQSFNYKEAATFQDIRTTYSANLPFPSFTICKFNRFKKSSLMKAR--NVLGL
LLHNDDFSFNAS-------------YESVDGFVN-PQN-IEEATFQYDDFFIRCAF-GSK
CNGSTFRSIFT-RHGRCLVFNSH-NGT--L-QLKEGPDNGFSGILDLHPEEYI------N
LGFRVMIHSHGTLPDLNAMSLTASPGFNVMAALSYTKVISYNSPN-PCHEN-P-DT---D
WRYSLVNCFLTCIAGVTYNSCGCVPLNHPVAGGKKYCKTIDE---FICMSKSSEIIY-EK
-TDCECQDICVRDRYTVQKGWIAFPNPSIVPMLIDG----EPDAEYIRENCSALDIYLDT
FFHQIVEHKRKVTVSDVFTAFGSQLGLMLGASLLTILEFVDYIITAIAALFVKR--KSKQ
IK--------
>Protostome_Lophotroco_annelid_Pdum_comp415688_c0_seq3_
MKYT-----KTGKSNE-PLTYTEVTNNFADNTNCHAIGSIKRSESALRKSFWIILFLTGA
ALTIHQICEIFETYFSYPVSINVNVTYEKSLVFPTIAICNYNMVRKSQLGLMK-------
-------------------------AELRHKFLNSNESSKAAQGHQIEEMLLDCSYNEKR
CYPDDFTHFFNPKFGNCYMFNSN-KNQNVQVSHQPGPFYGLKLELFIDQDEYIPEL-TES
AGVVIAIHDQDVMPFPEEDGVLITPDAQSNIAIVVEKIQRMQSPYSDCLNVRKDYSAYSP
VRYTHHACYKTCLQAHLFKECNCGDPEIPM-ENITVCT----KDQQACMEKVHKKYLNGE
L-KCNCSVACIDTVFEKTVSTLQWPNANYEDLYYSRLPQL-QSGTNPGTNLVKLLIYYSE
FNFKAIEEYASYPVSSLLSDLGGSIGFYLGISIIAAFELIEYLFDLFLVTCQKSRK--KD
DN--------
>Deutero_Cephalo_026690R_t1__name__chr_scaffold11_start_5135990_end_5141804_strand_pro_len_526_
MVLV--ERDEKIKEQR-KKDIKTMTKEFCTTTTAHGISRVAEAQTTKSRIIWTLILITCI
TLFVYQAAILIKSYFEYPVNVDIKVVDNKKLTFPSVTVCNNNRLRKSKLSGSRHSSLLE-
-LD--DYLGPSP---------E--------------------------------------
------------------------------------------------------------
------------------------------------------------------------
------------------------------------------------------------
------------------------------------------------------------
------------------------------------------------------------
----------
>Protostome_Lophotroco_annelid_Pdum_comp403089_c0_seq3_
------------------------------------------------------------
------------------------------------------------------------
------------------------------------------------------------
------------------------------------------------------------
------------------------------------------------------------
------------------------------------------------------------
-------------------------------------DRWLDQEVFVLNNFLVMDVYFPA
LRYEAWEQVEAYGVQNFLSETGGYMGLLIGASALTLCEILDLIIYNLVIRCSKK--RYSQ
IAVVMDT---
>Deutero_Ambulac_Spurpu_021761
----PMKTTSAKESSMMKRTYNDRYR-FVPDIGVAGIRYAFNPREILRRLTWLLLVFIAF
CMTGGQVIDRILFFASHPKDVDISIDYKEEVPFPSVAICNINQFRRRAVTGTVFEDFLPD
MHFN----VNLT---KYRSL---EAYE----MTRV----LREMGHDIELTLLGMSWNGRE
LTHANFTRRVT-DAGVCIVFNDIDNGFPQLMVKSSGLKYGLHLNLNAAQHEYYFQ-GKIG
AGFEVLLYDYGTEPLVEKGAFGVAIGMETRVGVEITEYHNLKHPHGRCENN-TLK-YFE-
-TYGYSECVLECLSDFFLERCNCNCLSMP----ARECTAYEF---FDCMTPSYDSYTQGV
IQSCHCPVPCFNRQYKPSVSTLTSPSLHWS-------------------N------YA--
----A-DQ---------L-----Q---------LT-PE--HF------S---RR--SRMR
QP--------
>Protostome_Lophotroco_annelid_Pdum_comp408485_c0_seq2_
MST----------SKEQQDGVA-VMDSCAEDSSTQCIPQIIRAKNRLRQLTWVLITVTLV
TAWIWHSCFTIGKYLKFDVNVGTKIIPSRQLANPAVTVCNKNAYHGVKADE---------
FLTE----QRTKENASLYG---NKNYKSSAQFLQMTYVDYSNFTMKYEQFVQRCLYAGAP
CALKHYQVVFNWLYGNCFTFTVDK-------ATGTGPLYGLQLSLFIDQEGY-SEL-TTG
AGVQLVVHDESQMPFPDEDGISVPPGQSAFVGIRLHEVQRLGGAFGDCFDEAKSLDYFRS
TSYSLRTCERSCFQRNMMSQCQCLDNRYPPYESSKYCI-TQYPEDLGCKDRLEDMFNNVE
L-GCDCNIPCNTTKYEVMVSYAKWPSEKAMNETKAFM-S-EMSDEEFRRNFLEVTVFFKT
LDYVITSESKAVTILQTISDLGGNMGLYIGASVFTFFELTQLVLDFMNWLCGKK--EKKK
NATGEAQEGH
>Protostome_Lophotroco_brch_Lingula_anatina_comp147337_c2_seq2_p1_comp147337_c2__comp147337_c2_seq2_p1__ORF_type_complete_len_527___score_4_70_comp147337_c2_seq2_294_1874_
MTTK-----DFDEEND-TLTYYVLWKGLKERTTSHIIPQVTNAKGIFKHFFWILITLATF
VGLGYHLYTMFYKFFEYDVGVKLEITSNSTLKFPAVTVCNENAFRKSALLSSPS---KLP
TLDA--FVTNGT----------RSNATLIDKTLEDTTGEKQALGHQRSDFILDCEYGGYS
CNGKTFESFYSTYNGNCFIFNSG-NNSSILRATESGPNFGLSLTFNIEQSEYVGDL-TQT
AGVRVLVHDQDVMPFPEDQGFLAAPGEMTFVGIKMVEIDRYGGRYTTCKKTDTTENMYQS
VGYSQKACKKTCYQRTVIETCKCALSIYPR-TSVRTCDSLN-ATDVACTVKVQTQFINGE
L-NCSCIQPCSATSFSIDTSSAYWPSDEYATEFLSNYSIY-SGSAGVMKNLAKVHIFYKD
LNYEYISEYVYYDSIQFLSDFGGALGLWLGWSVVTFFEFFELFMDVLAFSCRRKRKVSRS
SV--------
>Deu_Ambulacrar_hemi_Ptyfla_40v0_9_20150316_1g29162_t1_scaffold115794_cov80
----EPTNSNTEQDHNDMER---VFRTFTQEAGVSGVKYIGDVNVPARR-----------
---------------------------------------------YDNL----------E
-----GI-----DGENIAN--S-EDYGGQTQFTF-----IDGSAPSLENMLRSCSFGGLP
CGPENFTKVIT-NYGICYTFNSDKEDY-VHKVRNA-------------------------
--------------------------------------------------DNNLKYF--D
GAYSLSKCWMECETDYAVEQCGCRYFYMPGN----YCSPYML---QDCYFSKMDEFALK-
-TECHCEEPCVQTHYGTKLSYSSYPSTIYATLLTEAL-NFDFSAVYMLENLSKVTVYFED
LKVNTIVQQTGYHSFNLIC---------------TYFTFIKDRV----------------
----------
>Deuterostome_chordata_Ggallus_sp_Q1XA76_ASIC1_CHICK_Acid_sensing_ion_channel_1_OS_Gallus_gallus_OX_9031_GN_ASIC1_PE_1_SV_1
----DLKVD----EEEVDSGQPVS-QAFASSSTLHGISHIFSYERLLKRVVWALCFMGSL
ALLALVCTNRIQYYFLYPHVTKLDEVAATRLTFPAVTFCNLNEFRFSRVTKNDLY-HAGE
LL---LLNNRY-ADEKQLELFR-KPFN----MLEF----YDRAGHDIREMLLSCFFRGEQ
CSPEDFKVVFT-RYGKCYTFNAGQDGKPRLITMKGGTGNGLEIMLDIQQDEYLPVWTSFE
AGIKVQIHSQDEPPLIDQLGFGVAPGFQTFVSCQEQRLIYLPPPWGDCKATTG-E-FYD-
-TYSITACRIDCETRYLVENCNCRMVHMP--GDAPYCTPEQY---KECADPALDFLVEKD
-EYCVCEMPCNVTRYGKELSMVKIPSKASAKYLAK--K-YNKSEQYIGENILVLDIFFEA
LNYETIEQKKAYEVAGLLGDIGGQMGLFIGASILTVLELFDYAYEVIKHRLCRRGKNHKR
N-NTDKGVAL
>Deutero_Chord_Hsap_sp_P78348_ASIC1_HUMAN_Acid_sensing_ion_channel_1_OS_Homo_sapiens__Human__OX_9606_GN_ASIC1_PE_1_SV_3
----ELKAE----EEEVGGVQPVS-QAFASSSTLHGLAHIFSYERLLKRALWALCFLGSL
AVLLCVCTERVQYYFHYHHVTKLDEVAASQLTFPAVTLCNLNEFRFSQVSKNDLY-HAGE
LL---LLNNRY-ADEKQLELFR-KPFN----MREF----YDRAGHDIRDMLLSCHFRGEV
CSAEDFKVVFT-RYGKCYTFNSGRDGRPRLKTMKGGTGNGLEIMLDIQQDEYLPVWTSFE
AGIKVQIHSQDEPPFIDQLGFGVAPGFQTFVACQEQRLIYLPPPWGTCKAVTMLD-FFD-
-SYSITACRIDCETRYLVENCNCRMVHMP--GDAPYCTPEQY---KECADPALDFLVEKD
-EYCVCEMPCNLTRYGKELSMVKIPSKASAKYLAK--K-FNKSEQYIGENILVLDIFFEV
LNYETIEQKKAYEIAGLLGDIGGQMGLFIGASILTVLELFDYAYEVIKHKLCRRGKEAKR
S-SADKGVAL
>Protostome_Lophotroco_annelid_CAC9453486_1__Ofus_G01826_Owenia__fusiformis_
----QIRHEND-----EKARVIDVLKQFCETTSIRGLPRIVKSKYMFGKIYWTLAFLLAT
GAMCHTLYDHIDVYFSYSTVTKTTIVSE-IKTFPDVTVCNLG-----FMNEKTL------
------------KYRLPVD------FE---AYLSMTEAERYEAGHKIHDFIVDCKMISDT
CPENMFVLFTDLTY-NCYTIQLQNDAALRYIT------SGISLTINLNHLDLID--MPTE
RGIAVYIHEHNTMPP-YHTPLKISPGHAVEIQIETEDVIKLPPPYGTCMDG-DVGS-DSN
YSYTMISCVYDCVQTLILERCKCVSREYPLF----ICLNG--INETDCLFELLEENIEQ-
---CECKEPCRGTSYKYTASQSIWPNEGSQLDIYKKYSKYELTFETLRNNMVKLDISLTS
NSKIVRKEIPLINDISLFTSISGTFIFYIGFTFFSLLEMVEYT--W--------ILSLKG
----------
>Cteno_Puk_Fal_comp26884_c0_seq1__p1__GENE_comp26884_c0_seq1_comp26884_c0_seq1__p1__ORF__type_5prime_partial__len_531__score_77_18__comp26884_c0_seq1__1_1593_
----TIG---------RRMTWIKDFRDFAGDTSAHGVKNIFEGPTKLLKLIFLICWIVCS
VYATYVIMVSIITFMQRPTGTKYTFLVENIVTMPTISVCSHNKVSKSFLKTEG-NEILSE
VY--TTLD----YDKEDAEL---ADYL----YEDL------ADGSIPDDRLLLCQQRAKQ
CFTPFFTRENS-ITGKCFRINPM----TL---ALMGDYGALKLYFWADVQDYSEA-NSAT
HGFTVAFHDSDTYGSTLSSGYLMSPGSYYKVDLRLRKEVREPPPSGHCDKTREFT-SYG-
-NYSEGACVMECKDKTLNETCGCVNVVPP--LGYRSCTLKEW---ATCGLKTYLDWYDAY
TTTCKCHLPCQETNYEAKVSSSSISTAYSEKMYSN--INYS-TAEDIRENIMALEVMFSS
SQVSQVEEFVKYTSTNLLGDIGGVLGLFLGASLFTILEFFQFIIMSIAKYCCQW--DGRK
KL--------
>Deu_Ambulacrar_hemi_Ptyfla_40v0_9_20150316_1g19294_t1_scaffold17970_cov134
LKSGDSRTCGDGQERS-QATLKHVLADFGKGTTAHGIVHITEAETSVSRTVWLAIVVAAA
GIMVIQMTLLLVQYFEFGVTVKVSLVSEKMLEFPSVTVCNTNKLRKSAVRNSIYNQMLI-
-LE-PNFRRDGS------------------------------------------------
------------------------------------------------------------
------------------------------------------------------------
------------------------------------------------------------
------------------------------------------------------------
----------------------------VGYSVLQVLSSL--------------------
----YP----
>Deutero_Cephalo_027180R_t1__name__chr_scaffold110_start_763085_end_774815_strand_pro_len_532_
MES----------KAA-SET-AGLWSSYREETTAHGLPKTVTAKSRFRRAVWGIIFLASF
VYFLYNFSLMLQRYFSYPVTTSIDIKFA-SLPFPAVTVCNVNPVRASKLPKVLR-EYLG-
-LEPPSIGPDHASQSNSSS-YYYDEFEVEQNFTIMNHTQRKELGHQKKDFIQKCTYNGRP
CSRKNFVQFLDEKYGNCFTFNGGMNGSPIRNVTQPGPLHGLQVLLYVEQDEYVPVL-TET
SGVRVLINTQAERPFPAQAGFSVAPGFSSSVGLKLTEIERLGGNYGTCTDGKS-YDLYGR
HAYSPVLCQKTCYQRAVVRGCLCADAGLPI--GTAVCDPAV-RRTAECLKETRDALRKNL
L-DCDCPEACKESVFGQTFGFSELPSATYQEQFIEDLPK-KMTGTDARLNFVELTIYFEG
LHYDKISQSPAYEVINLLGDIGGQLGLWMGVSVMTVLEFFEFIVDLLSWPLQKQKG--DK
KD--------
>outgro_CafRoe_KAA0157466_1_hypothetical_protein_FNF29_00042__Cafeteria_roenbergensis_
MAS----------SKNGAD--EQPLQEFSDNVTAHGVRKVMSKERSCRKWVWVALLVGAL
IALVVIVSERIGYFMENPTSTVVVWENIEPVPFPAVTVCNENGFQQSRVAE---------
-------------------------YG----LDTLNNSALLMMVQPVGNLIVRCEFAGQE
CFADNFSVLLDAQFGACYTFHGL-DNNNRLTSARTGPDYGLRLMLDIEQSEYV-GYGPES
AGIRVIIHDSSVLANPT-SGIGVAPGTASDLAFVRADRSRLFAPWGTCNQA-SGTD---T
G-YAKSACERDCYYASVADVCECLLLPWPES-SLFVCSVEEK----TCIAEQLSKFQSGK
-LGCNCPDRCLETLYTATVGSQLWPSSSSADTILSLV-Q-NISAEYLTENMMSVRVFAPS
SEFQVITTVRAYTFESMLGEVGGNTGLWAGMSALTLVEILEFVFLALSALCARARTSARP
GPDDRELAAK
>sp_O35240_ASIC3_RAT_Acid_sensing_ion_channel_3_OS_Rattus_norvegicus_OX_10116_GN_Asic3_PE_1_SV_1
-----MKPRSG--LEEAQRRQASD-RVFASSCTMHGLGHIFGPGGLLRRGLWATAVLLSL
AAFLYQVAERVRYYGEFHHKTTLDERESHQLTFPAVTLCNINPLRRSRLTPNDLH-WAGT
AL---GLD----A---YLRLPPSPTFD----MAQL----YARAGHSLEDMLLDCRYRGQP
CGPENFTVIFT-RMGQCYTFNSGAHGAELLTTPKGGAGNGLEIMLDVQQEEYLPIWTPFE
VGIRVQIHSQDEPPAIDQLGFGAAPGHQTFVSCQQQQLSFLPPPWGDCNTASLPR-PSP-
-PYSLIGCRLACESRYVARKCGCRMMHMP--GNSPVCSPQQY---KDCASPALDAMLRKD
---CVCPNPCATTRYAKELSMVRIPSRASARYLAR--K-YNRSESYITENVLVLDIFFEA
LNYEAVEQKAAYEVSELLGDIGGQMGLFIGASLLTILEILDYLCEVFQDRVLGYFWSAQK
R-SGNTLLQE
>Deu_Ambulacrar_hemi_Ptyfla_40v0_9_20150316_1g2755_t1_scaffold1119_cov138
L---NGTRQQEMEAN-SASKCKKRAKRWADETSSHGIARVANARSKCGRFFWTVIIICAS
VGLLTIITLLVREFLGYPVNTVLTIVPQNSAIFPAVTVCNTNRVRASELKNSRF-ALIE-
ADINLDEKEVSF--------YDYEDFSSTVDFSDLDEEEVRILGHQREDMILLC------
----------------------------------------------------------KY
NDQKCDVKDFLQESNDV-------------------------------------------
---------------------------Y----N---CFTFNH----L-------------
------------------------------------------------------------
--------------PTRNARTGPAYG----------------------------------
----------
>Proto_ecdy_PANarthopod_Dmel_tr_Q8MLR6_Q8MLR6_DROME_Pickpocket_3_OS_Drosophila_melanogaster__Fruit_fly__OX_7227_GN_ppk3_PE_3_SV_1
AAAR------------LFGRLRDVVAQAGAETGLLALSLCVNRSIHLERLFWLAVVVSSV
IAALVLSRLQLERYFSSPTVISVDRDYRWNGSLPAVTLCYYDHIDSFKANEQEMDDFLY-
AVVN--AGYAE--------L--AEQ----IDLYEM----IQRVDRPFEQVISSFDAGFQV
-----VQRVMT-ERGACYAINSP-STV-CQYGKQQCYIR-DLYESTGVL-----------
---DV--HSPFEVSAT---EVALHKSDEITASFKVLELRQLSVAQ-KCNNEETS---LK-
--YSKSLCLARCRAVMALEMCNCVPFFYPYV---PSCNPAGF----ECLL---DFKW---
-HICKCPSTCTEIEYTMQTVK----KSSWNNE--EV--------ASSETATSSFRWDLIP
-PKVRMRRDVVYSFEDLVVSFGGVLALFVGVSVMGLVEMVHVLVNNLLLDVFLR--GRLR
RCEANHHHHA
>Deutero_Ambulac_Apla_gbr160_4_t1
ADEAEGKVTATK-TPAKNGAVGERLGGFGHASTFHGLNYVMNNSLSNRRLVWFIVVLGMT
TLLVVNTIQAILVLLRHPETSAISLNYVPRITFPAVTVCNINLLRNSALDESVI-PTLAA
IYLEDSTGFDF--------L---YHSD----SLET----IFNASHQIEDMLFRCRWRHEK
CSAANFTRRLT-DHGVCYTFNDPADERDALQVQNPGSSNGLFMRLNIEQDLYTYG-ESTS
AGIKVLLHPQGEFPIVKEFAFSLTPGFETSIAVRKHMVRSLRAPYSNCTES-TLREFF--
-KYSVAACHFECLVHFVVEHCGCRDYRWP--AKAPICSVEKQ---VTCVYHYEDEFVWDS
-GNCSCPMSCETTTYESKISQAQWPAKYFDRDLQE--K-YNLSHQYLRDNYVDVYIFMEE
IMFMEIEQQEAYTLEHFEGDIGGYMGLLCGMSLITVVEWVDFIIITIYKRFIRKRVRARR
GA--------
>Protostome_Lophotroco_annelid_Pdum_comp409581_c1_seq8_
----VIRQK----PTDNETSEKGIIAEFCGSTTGHGYYKIYSARHQLARFFWIFLTFFAM
VCFIVHATSLGLRYVSYPLRSDQI-TQSEEVHFPDITICNIYPYDVATWVLNDLE--IK-
----SELDANHS-------I--NE-WNTLKSITGIKPEEFSQLGHKKEDLIKDCVYGGKP
CNMDHWKLMPHPKLVNCYTFHPKHE----------GLVYSLSATVYIQSDDYI----GSA
HGLRLSIHPPGTAP---KHAMNLPPGVLVLLPLTNTKSTRPGHPYSDCVTDRNLKE---D
LNYSLTACSSLCQQQLVQRRCNCSSTGLPDR-D-PLCKPSDLFKKMTCEDEADEEAAEDT
VTECGCTWPCELWSYKVVPSTAVWPTESATLDILKTY-NLD-SSEWIKGHFLRINIYMRD
PRVVEYRYQAAYGLQEFLSDLGGSLGLWMGFSILTIVELFELIPRFLIR-FSNL--TTTQ
PTKENASISK
>Protostome_Lophotroco_annelid_Pdum_comp414467_c0_seq1_
-------------------TVKTVLRSFLETTSIKGVSKATKSRVRFLRISWTICILFGL
SMTVYFLYNTLVEYYRYEYTTMEKRSA---PPFPDITICKINPILFRG-KDD----YKEI
-LESNDMNQNNSDRSKIQG------LTGRVGYFQSNAS--KVLENFNKSFVIHCEWTGKD
CHVEQQPLFLQPDT-LCVKISPLEADKT--SI------RSIETILYLDDTDSVQ--LTVG
ADGIFVLHGTAVEPA-KYDGIRIPPGVEMDLLVNAHEFKRLGNPYSNCSDH-L-------
---SEEVCVLSCVQKMVIRKCKCLDPY--LPLEYSFCGNVS---NIKCYINRDW--TEEA
---CQCFPPCLETKYDFQEAASKWPHEIFRTVLY-SYDKFDANSVPIERNFLKVNIILTR
RALVSSIDTIKVSISQVYGTVGGTLNLWIGITFVTLIELFELIYNLMKD-RYDK-VEKSE
K-GKF-----
>Deutero_Ambulac_Sakowv30041176m
MT-----------DNKLETTFCGLVQNQMSNTTAHGVPRIESSTNLLRRLYWVVVFLGGV
SLFLWQCSTIISKFYDRETTVNIDMKFKPMLSFPAVTICNLNPVKSS-------------
------------KATTDTG-F-KREFKLREKVQNYDYEDRSAYGHSLNDLLFDCTWKGYS
CSPSNFTSFFNHMYGNCYTFNSG-LEE-TLMTSKAGPLYGLNLELYIEEKEYISDL-QES
SGVRIVIHDQNEMPFPEDDGFMAAPGFLTSVGLRMIKVTRQPDPYSTCKTD-DTTNIFSS
TGYTRKACEKSCFSWAVTEHCMCTDIIYKYH-SYTVCNSTD-PDIVECQEMVSLLNDNGE
L-SCTCAQPCEQRLYEATVSNVVWPNEQYKSALTEELDDL--NNNFISENMVKIDIYYNE
LNYEYIQEQIAYDNGDVVSDLGGQVGLWLGVSVITCCEFIEFMIDVCILLWKKLTK----
--ASNLKVTP
>Protostome_Lophotroco_annelid_Pdum_comp418361_c0_seq1_
----------------EAHSVKEEMKRFLQTTSVKGLPRIMRNQTKLLRTIWIVAVLAFF
MVAMYQTVMLFIQYFRYETSTSEKILEFP----PDVIICNMKPVSSLR-NQN--QDFLNT
-IATNNCSAEEL--KVRTH------LSSPAGYYQIGKEGAISVSHSLEDIFVDCRIDGYP
CSSVNITRHVSMTH-NCYKIQPSTPAA-----------LGWSIISFVDN--SAH--GETL
AGLDVSLIEAGTLWSGIKGQIWLAPGTSNNIQFLLQKRENLPPPYGYCRNP-YGEK-YKP
YKKTMTSCISLCLETEVVNKCFCKDPILAMLEELPYCASS--IKNLQCANSVRM--PSSL
---CECHLPCTRKLYTHTISNIPWPSEQNLNYFYKNFRRFEAG--LVKRNFVHFSIFPLD
HTFLHLRDQPKLELVNLSSQLGGALNLWSGITLIVAIEVIELFVRLCSKDSGRS-TDVKK
P-NQKQK---
>Proto_ecdy_PANarthopod_Tcas_tr_D7EL39_D7EL39_TRICA_Pickpocket_protein_28_like_Protein_OS_Tribolium_castaneum_OX_7070_GN_TcasGA2_TC002095_PE_3_SV_2
MDEPPTRRNHT-----FLKVVLRNVENYCDKSTLHGLKYIGDTSLSVERIFWLLAFVSAF
VFACYYISNIFDKWNSNPVLVAFNPTATNQIPFPSITICSMNQIKRVEAE----QQLLN-
DYCN----NNSL----------AVW----ETVQNF----LIRVGQTCSDSIKSCIWQNDN
CE-E-FNNDLT-DEGLCCSFNRL-AENGPIRPSGSGTHLGLSIVVDAQTDNYFCSS-TNS
IGFKIVLSNPIETPKIQDYGFLVSPGVEARYVIQPEILRSVDVGK-QCQDERPL--YFR-
--YTKRNCRLECQSNHTLRKCGCIPYYLPK--NKKVCGKRDE----KCASQAKEDME-IY
-SSCNCLASCYEMNFETSATYSKLYQM--SKN--QR--NY--------------------
------------------------------------------------------------
----------
>Protostome_Lophotroco_annelid_CAC9667732_1__Ofus_G151678_Owenia__fusiformis_
--------------------MKKLLEDFAGNTTAHGWGNVIKSTTKIGKAVWIVITSGCC
IVALYLIINVIIRYGQFDTKDRVRV-TKDDAVFPSVTICPLSPVSRKGVVNKDVFELFNN
LMNTLNISLDAS--QEVQM-YQ---FKTNSGQYEFQLSQLLRYTMTHEDFIPSCKYQGNK
CKEEPYRS--HHAHFNCFTYNGPSSNIPGLTSEIAGPTAGLSLLLFLDTDEF-D--TSGS
QGVRVVIHDRGTLPDPENDGFDIKAGNSVNVALSAKRRELMIPPWGECVDH-DIRY---V
WKYSTKACTSICLQRMIYKTCGCILGSLPVDKNAEFCANIQALEQLNCSMQ--EYTWTDV
-EGCECKENCSNNKYDITISESQWPMKGIEFNFYCKLSSFNQVGDDLREQFIRLNVYFKD
LDTKITTQTEDFTLGSMVSEIGGSLGLLVGMSVISMTEAFVLWYGIIVGLLTKF------
--KRKSKVET
>Proto_ecdy_PANarthopod_Tcas_tr_D6X1W4_D6X1W4_TRICA_Sodium_channel_protein_Nach_like_Protein_OS_Tribolium_castaneum_OX_7070_GN_TcasGA2_TC012362_PE_3_SV_2
MRFRKGPKKRLQN---LGTSWQVQTKLFFEHSTLHGVRYIAEYGRPLERFMWFSCVGIGA
VATAVIIVSLWDKFQTNPTITGLDTDFHWKVPFPAITVCQEKPYNLSRIEEED-SGLLT-
ELTK--FDIRE--------L-----------LKEV----AFELMNRCEEIFESCEFKSYK
CC-E-FFPVFT-EKGFCYTFNSREKKL-NDTVVPDFQMRSLKFTVKDTSV----------
-NMPIYILNSDEQAGLDIQPW---DYKINKISFSVKQTKQLSIKQ-HCSDELKL--TDN-
--YTYTACTRQCRMDNSMRLCKCVPFFYPQIGGYKHCSLLQL----SCIWENLDSIK---
-DRCFCNLGCSNTVYEVEKLTE-------GDS--G---------------RNELEARFVS
WPMVRYKREVLFGWVDLLVSFGGIAGLFLGFSLLSGVEILYYFTIRACCMVVKR--FEQK
TKSYYHENL-
>Protostome_Lophotroco_annelid_CAC9485189_1__Ofus_G014735_Owenia__fusiformis_
--------------------MKRIVNKFASNTSGHGWGMVGCTNSKLGKLLWVAITLGST
IAAIIWVLTIVQTYAKFETKDRVELRADVDIVFPSVTVCLLYGFSPKKIRATD--GYHNS
FLKTVVLTTNES--------LN---VGTNRGYYELGPSEISSLGHNIGSLIPYCMYQESK
CTEADFRKLVHHEYKNCYTFNGEDVNLTKPIITEVGAQSGLSFTLYLDHKEY-E--MTVA
SGARVIIHEKGTLPDPDSKGFDVEPGHLINVALSVDKRELMKPPWGECADH-TLHS---D
FKYTRNTCKRKCMEKMIEKQCGCWKDLLPVDDDLQACGKMNRIARIKCQNE--KYSWSEV
-VGCECKLNCTYLSYNIETSQSVWPMKGSELDFYCIGSSFSNWGDELRANFLRINVYFKD
TETKYIIEEENFPLVSMISEIGGVLGLFIGVSLITILEVFVLCSSIIYTLLGRN--LEET
RY--------
>sp_Q9JHS6_ASIC4_RAT_Acid_sensing_ion_channel_4_OS_Rattus_norvegicus_OX_10116_GN_Asic4_PE_2_SV_1
I---------------QGPAAPRD-ATFASTSTLHGLGRACGPGPHLRRTLWVLALLTSL
AAFLYQAASLARGYLTRPHLVAMDAAPAPVAGFPAVTLCNINRFRHSALSDADIF-HLAN
LT---LPPKDR---------GHYPEPD----MVDI----LNRTGHQLADMLKSCNFSGHH
CSASNFSVVYT-RYGKCYTFNA--DPQSSLPSRAGGMGSGLEIMLDIQQEEYLPIWTSFE
AGIRVQIHSQEEPPYIHQLGFGVSPGFQTFVSCQKQRLTYLPQPWGNCRAESKLQ-GYS-
-AYSVSACRLRCEKEAVLQRCHCRMVHMP--GNETICPPNIY---IECADHTLDSLGGGS
-GPCFCPTPCNLTRYGKEISMVKIPNRGSARYLAR--K-YNRNETYIRENFLVLDVFFEA
LTSEAMEQRAAYGLSALLGDLGGQMGLFIGASILTLLEILDYIYEVSWDRLKRVWRTPLR
T-STGGISTL
>Cnidar_NemVecNVEC200_011693_1_1_protein_AED_0_21_eAED_0_21_QI_234_1_1_1_0_91_0_84_13_97_540
LP---CSEEMRRNTDP-KETALEQINRFLQETTAHGFGRLGATAGSKWRLYWVMFCLAAY
CVFVWQLVGLVNQYNSKPIKTRTQLKHAQKLDFPVVTICNMNVLRASRLPPKLR---TK-
----QIIN------------RAPQDSFEETKKFEIDYRELVSAAHQLEDILLSCNFNGVN
CRNSYWTQTWNDNFGNCYMFNSVKNGEKLYSSSVPGESNGLTLQLNLEQNEYLEGI-TEV
AGMKVTISDQGVLPFPGQQGIRIMPGQSTGIQMTKLQTRRIDPFKRSCES-SNDKNLF-N
MTYSIMACKYSCLNARKIERCGCTNYNTPE-RNIPLCNRLN-STIIDCLNKAYDTFEDGS
---CECPPSCSEVSFDLTVSSARWPARSFEKTKLKTL---NMTKEEMFENIAQVHVYYGE
LDYLLVQETLAYTFMSLLSDIGGQMGMWIGISALTCAELIELVCVILANMSNRSKK--IV
HINS------
>Protostome_Lophotroco_annelid_CAC9669404_1__Ofus_G17801_Owenia__fusiformis_
MTDIESHSNSSHNGEQFRRKISSSLAESAEMTSIHGSKRILKAKGKLSTIKWTIIFLGTV
SMAVSLIASVVVKFYSYPVEDGISV-TTQPLAFPAVTLCPFIPYYMRDINPRG-FHMSYK
VIFQYDANRKIDG-CLPLQ-IQ---IS-SGWLVELIDYETFATPIKVEDFILECTYNNKP
CESQINITRTNTVYGQCFTLTVN----PNDHVSEIGPDKGIALILYTGRANGFT--STPS
DGVQVVLHKPGTMPRPYNEGFYICPGRFSSVEITQETRTRLLPPYGECTDAGYITK---T
YGYSYDVCVDQCIQERIAKSCGCISPMFITPNKTPFCGNIQG-PNFRSEKK---------
------------------------------------------------------------
------------------------------------------------------------
----------
>Deutero_Ambulac_Spurpu_015894
-----------MRGKE-KDTLGKSLTDFGNETTIHGVQYIVNKDNIIYRLCWVAICIGFL
VVFIIQGSDIITDFLQWPYSTKIDIVGRPSLTFPAVTVCNANMMRRSQLVDTRFEGLIA-
-LD--DYS------------YASGDSSRADDYSDFTRAELTDYGHQLEDFVLQCTFDRRQ
CNIEDFYVWQNRYYGNCFTFNSALPANQTRTTGKTGGLSGLQLTLFVEQPEYLGIL-SPH
TGAKVSIHHPDVFPFPEDDALELSTGQETSIGIRQEYIKRLGGFYTNCTIDGD-DTNFTE
YIYSKAACKKICYQLHLSQFCGCVDNQF----YPTKCDVLN-ATQQWCRQYVEDRYLDDE
L-AC-CPSPCAETKYVKTASSLLWPSERYEEHLLRRLHS-LASSELSSKNLIRVKIFYED
LNYEFVEMVPVYTIPSVLGSVGGLMGLYIGMSFISVFEVLSLLLRICRIGFAK----GER
VLP--IKT--
>Deutero_Ambulac_Apla_gbr158_31_t1
LRFRTQESKGEAEDT-RKTVCATVKKFALEQTTAHGFPNIFRATTLFGRLLWTVLFLAGV
VATFYQGTVLVLKFRRYPVNVEVKIVTKALLELPSVTVCNTNKIRTSAIEKSKH-RML--
VVDQ-DFANDTS------------------------------------------------
------------------------------------------------------------
------------------------------------------------------------
------------------------------------------------------------
------------------------------------------------------------
---------------------------F--------------------------------
----------
>Protostome_Lophotroco_annelid_Pdum_Contig14378_
-------------------RKKSTVIKFMETSSMKGLPRIVRAQNPVLRIVWLVGFLFGM
AMAIYYLYALLSVYFSHTSVTSEGHSN---VSFPDVTVCNLNPISNIE-GGR----YVET
-IGSQDRLQGRGD------------LMTPQGFLQIADN--KLHSEVSSNFSVTCDTEGRD
QSATITHRFLSASA-HCLTFHA----PK--KV------NGLTAIFFLDDPDDVS--QVFG
GGGSVVLHEPDTMPD-LEGSMAVPSGYHSEFDLYTSTRVRLGKPYSQCASP-DQLI-MDG
VKYSYYTCVQLCKQFTTIERCGCIAPE--LLAEFEFCGKIP-LEKYQCYISTDT--TRMC
----QCPTPCKENYYHFKYVQAKWPHPSFALPFYLKY--YNYNSAKMQQNFFHLKVYFTQ
RLDVTYEDKPAIGSETLWGNVGGTLNLWMGVSFVTLIELVEMIYHLLLSYRTDN-NSRSR
N-GDRSKRE-
>Protostome_Lophotroco_annelid_CAC9674716_1__Ofus_G26148_Owenia__fusiformis_
MA--------------KQFN-KEILREFSENATPHGPGLIANSKTTVGKLISVCILLTCT
GAAVVNIGFQLNSFFKFQYKDTIQV-DNVVIEMPSVTICPT-GFSRMKYIS----NFVN-
IWSA----KDHS--------FQ---EDTGSIALDMLTEDRLDVGHDLDGLIIKCRFAGRD
CNTSHFGQFLHPELNHCYTFNGKDVNMDDTRIKASTTDAGLHLKIFLDAFEYFN--TSGN
IGLRVTVHPKDTITFPKATGFDIPPGYASTITLKQHKIERLGLPYSECTNR-LLEG---K
YAYTQAGCQAQCFQKNLMKTCGCVSSWHPIPNTLKICTKLDSFTHLGCLTKTVNEKM-ET
-LNCECLPACKEISYSKSISQAYWPDEVIQGFILKMITQYNTHADTIRKNMVSLSISFGD
LSTEVTKQKVEYEGAQLLCDIGGALGLYIGVSFISLCEVGKLLMRLLRYAFCRT--STSR
IE--------
>Ctenoph_Hormiphora_californiensis_evg1163616__p1_GENE_evg1163616_evg1163616__p1__ORF_type_5prime_partial_len_545___score_81_53_evg1163616__2_1636_
----LLSNGA---PQGKRKSFYEDFKEFTTETTSHGIQYVFNAAYKWVRLIYLVLWLSAV
LYTMYIVCISVGKYISMETGTKIEEMVTPAITHPTVTICPHNIVSKAFLNK---NEGLEE
LF--AELH----WEDDSAW----ANWT----YHDV------WKGRP-RVGLLQCEHYRHE
CKSVHYDWEVS-LSGSCYRVNPQ----SL---TQVGDYGELKLFFFTDLNDYSQF-DEAQ
YGYTVTFSDNGTYSSTMTSGFYMSPGNVYKADMRKYREENIGPPYGRCNPHHKTN-VYG-
-TYSLNSCVAQCRDSYVMERCGCVQILPP--VEMVGCTLRQW---MDCGAKAQKEFTDRF
VKLCHCSPACMEIWYEATISSSRLSKFYAKKKATD--P-YTIDTETVYENLMVLQVIFTS
IQESNYKEYIKYDYTQLIGDVGGQMGMLLGASLFTIIEFVHFFVRVAWRYCLRK--RAAE
E-R-DQE---
>Deuterostome_chordata_PetMar_tr_S4RG90_S4RG90_PETMA_Uncharacterized_protein_OS_Petromyzon_marinus_OX_7757_PE_4_SV_1
LEEDDLKDMHS--IEEDGQPQASA-TEFASESTLHGINHIFAPGEFLRRAIWACAFLASL
GMFLYQSADRIVFYLEHHHVTQLDEQESHLMLFPAITLCNFNSFRRSKVTPVDKH-YAGP
IL---IPDND--VDVRLLRW---SRYS----TYEF----YDRAGHTMDEMLLRCRYRDRE
CGPTNFTTVFT-RYGKCYMFNSGKGGRPLLTTLKGGTGNGLEMMLDIQQDEYLPVWISLE
AGVKVQIHSQDEPPFVHQLGFGVAPGFQTFVSCQEQRLIYLPSPWGDCKADPI-D-FFD-
-TYSITACRIDCETRYVVENCNCRMVHMP--GDAPYCTPEQY---KECADPALDFLVEKD
-NYCVCDTPCNTTRYGKELSMVKIPSKASAKYLAK--K-YNKTEDYIRENVLVLDIFFAA
LNYETIEQKKAYEVAGLLGDIGGQMGLFIGASILTILEIFDYLYEVLKDKVCKC--HNKK
R--SENMVSL
>Protostome_Lophotroco_annelid_CAC9640639_1__Ofus_G092493_partial_Owenia__fusiformis_
-------------KKNMTYNMKKVVEEFADHTTAHGWGNISQRSSTLGKTVWIIFTLGCT
CLAIASIIGTISKYFEYETKDIVEL-RDEPLEFPSVTVCPLNPIAHTHQLMQNI-EIYHN
LTNN----ERKT--PQHNT-YD---INSYQGYYEA--MQILVYSHNKDDFITSCTYMENM
CNRSDITTSLHHEHYNCFTYSTSR-SLPDFAKTTVGPNSGLSMILYLDVSKY-D--TSGS
NGARVVIHERGSLPDPEKDGSDIEPGHSVNAALSVNRRELMKKPWGNCVDY-ALDA---G
FVHTMNSCIKRCQQKRVYEECGCVKASLPLEENAQFCGKLDVLNRLECQKSAWR------
---CTCAKNCTYHTYDVSLSQSEWPTDGAVKSFYERWSTFTTTKSAIKNNFVRLNVYFKE
SETKVTTKAQAFDLANLIAETGGFLGFYVGISVISIAEVMILLYNLLNFLRNKL--QQKY
NNTNNAGVNI
>Protostome_Lophotroco_annelid_Pdum_comp417802_c0_seq3_
-------------------GILQHIKSFCESTSVKGVPKITKSPTRGLGALWLFAVLFCA
ACCCIQVGDIVSRYMSHPRVTKEEQISILDLEFPHIIVCNLNLMSADV-SED--MRYVIK
-WTTPSCTPEQN--ELLMK------YYTTHGFYSSNLSAMQSFAIPAGQLISSCKLTNLP
CQFADLSILALPDA-NCVNIKAKPPYRSFMPL------VGFEFVMYLDD--NEG--SAYL
TGGKVTIYKPGTIPLPERDGIYLSPGYYNDVKLEVEAWKRLPPPYSQCSLN-TLDA-YGT
VRYNSDTCLGIHVAKKIEEICGCRDSFVTVSGSLPQCVEP--AERYNCTLHIRK--IASA
---LRCHEGCHETYYRSFNSQTQWTSKKYLSRIYKEHTSF-----QIKDNFVSLKVMLST
RKYIKFQEEPAYTASYMVSSLGGALNLWLGITVILVVEVIDYILKVFLVSNDQT-AEITK
N-NP------
>Protostome_Lophotroco_annelid_CAC9618795_1__Ofus_G081188_Owenia__fusiformis_
--------------------MRTLIGEFAGNTSAHGWGKASQTTSKLAKAAWIFTSSACS
IVALFLIIKVVIKYCEFNTKDSIRV-SKDEAVFPSVTVCPLTPISRKGMATKELNSMYNN
FLYVLNISQNAS--EELQL-YQ---YKTNAGYYEYQQSERLRYTIKQKDFIPSCKYQSEV
CSEELYHS--HHEHFNCFTFNGPLSNISSLDVD-SGPSAGLSLILYLDIDLY-D--TSGS
QGVRVVIHEQGTWPDPENDGFDIKAGNSVNVALSSERRELMGQPWGDCADH-DIKY---R
WKYSTKACLLTCIQRLGFKRCGCIRGSLPVDKDVEFCANIQSLNQLNCSLQ--EYSLSDI
-EGCECKENCKIDKYDIMLSDSEWPMKGIEFHFYCDMSSFNDIGKDLREQFLRLNVYFKD
SDTKVTTQTEDFSIGSMVSEIGGSLGLLIGMSVISISEVFILCLGILAILIRKS------
--KAQTKVET
>Protostome_Lophotroco_annelid_CAC9629795_1__Ofus_G09673_Owenia__fusiformis_
MESMEMTDKNN--KNKKNKTKKELAKDFASNTSAHGFAYLVTSKYGAIHVLWVICIIASG
TGMLYGIFSSFVIYLNFPTNEIVSK-YTTKQDFPAVTLCNVSPVSAYKAKLSV-QSFYVQ
FLMK----------------FE---KESSESIMTV-FENWSLQSHNWTDIILSCKINSKA
CHKDFFKPIMNPSFGICVTING-NQSAEKIKISTSGPTHGLSMLVFLDTYQY-D--IQGG
SGLYVQVHPPGIQPDPVTKGVQIMPGQSTSIRIKTHVNKYLTYPHGNCTKP-FIDD---G
YAHSETLCMGICKQALTREKCGCTSLGEPHDGNLSYCGRFDIFATLRCQQNINLNF-YSE
-TSCACFPPCMDTTYEITTSASAWPEEMYMKGIYDHYLTMSVWKRHMKKNMLQLNIFFKD
LEITLTEQVKSFTFTEMVSSIGGFFGFYMGISVLTLLEIGLFLAAIVKKT------QSNK
D-----TI--
>Protostome_Lophotroco_annelid_Pdum_comp420144_c1_seq15_
------------------------------------------------------------
------------------------------------------------------------
------------------------------------------------------------
------------------------------------------------------------
------------------------------------------------------------
------------------------------------------------------------
----------------------------------NVYTPWKTKNIFVLNNFLKMDVYFPS
LKYEAWEQIEAYGVQNFLSEAGGYMGLLIGGSALTLCEILDLVIYNMVIRLMAK--RQGK
V-SVKSNRAS
>Protostome_Lophotroco_annelid_CAC9667655_1__Ofus_G151630_Owenia__fusiformis_
--------------------MKRILKDFSSNTTAHGWGNIHQRTTTLSKVIWIIICLGCT
AVAIWQVITIVMRYGLFETKDRIKV-EVGEIVFPSVTVCPLIPVPHDGNLKRDMNPFFRL
VFHSSNVSHNLH--SEKLE-YV---AESNQGFFEF--KFMSDYTHQQGNFIPVCSYQGKP
CLRSDFHTLDHPEYNSCFTFNGANKTINNPITKITGPKGGLSLVLYLDVGQY-T--TSGS
QGVRVVIHEKGTLPDPENDGFDIEPGHSINAALSVNERRLMKPPWGECNDQ-PELK---G
FTYTKKHCQLSCLQKFFYRTCGCIKSSLPIDVYKEYCLKLHAMENFRCQNR--EFLSSDV
-DGCQCLEKCSYQTYDMTLSQSEWPMKGVEIEFYCRTSSFTIQKETLRENFIRLNVYFKD
LETKITNQVEDFTISSMISEIGGSLGFFVGMSIITIAEIILLCWNITCLLGKKF------
------VISP
>Deutero_Ambulac_Apla_gbr361_5_t1
MYHQEDGAADPAASAK-QTSLLYVVSHRLAESGAHGIPNIQRANSNFRRVAWTLLFLAGF
GMFIYQGCDLIIKFYKWPYNVNIEVRTPKRVEFPAVTWCNLNPIRKDALADFTD---LRS
LLEG----GPSSTAVNATF-Y-ED-SQTVDAAIDIPYGERAVTGHRLNDMLLMCTFQQKP
CSPRNFTSFYNSRYGNCFTFNSA-RGVAPLKVTRTGPSYGLSMELYIQQDRYITGV-ETG
AGIRIMVHNQTEMAFPEDIGANIAPGTESFLGLYRAMVNRLSDPYGDCATD-TQDNIFKR
LEYTKEACEKDCFFRAVLLDCNCAYINYRY--SQAPCNSSV-EAVKTCIEKVENNFTSGE
L-RCHCHKSCNETRYQISFSNSKWPNREYMETVRKNIKEI--NSYFIEDNVLRVNVYFDS
LNYDDIFQTAAYTLGSLVSDLGGQVGLWIGVSVLTLFEFLELMIDIFVLISTRCRA--GG
ENRRNGKTGQ
>Proto_ecdy_PANarthopod_Tcas_tr_A0A139WHB4_A0A139WHB4_TRICA_Pickpocket_protein_28_like_protein_OS_Tribolium_castaneum_OX_7070_GN_TcasGA2_TC034701_PE_3_SV_1
-----MPQKHFSF----AMLKYEG-KQFCLNTALHGYRFIVLPKRILERVFWTTIVTISL
ISAVVLLLLAWINFQENPTLLVTDSTYPWNYPFPAVTICSFNKILKRRAVAEELERIVF-
QLIY--NKIPQR----------QDE----YPIEDV----MKYLAPKCSELLQRCKWKGEE
CE-S-FEPIKT-TEGYCCAFNYY-L---PRRVSACGYLTALEVLVNSYPADYFGTQ-IAA
IGHRVLIHNSYVYPDWGIQNLLTEKGIINLIGVTPSKIRGIDVSK-KCNNESQL--NFV-
--YNFQNCIIECRMNLSRQYCGCIPFYYQHEGTYRTCNLRDV----QCLTDHRKLLMCK-
-----CLPDCDYVEYAGEASSGVFTREY----------NY----GIVIKDQSVVRVYFND
LVATKNRRDVIFSWHTLLAFYGGLLGLFTGFSFVSAIELVYFFTIRLLIDVR----RKKK
ERPHSDEILN
>Protostome_Lophotroco_annelid_CAC9628722_1__Ofus_G09545_Owenia__fusiformis_
----LLLDH----------DDRGTISHYMSLITTHGCQQIYQTKSKLIKICWTIFLLASV
CVATYFVSVAISKYYKYRTHEETSL-KDTYVDFPAVTVCRLDDDGVSRLFSYT-DEIEMN
ILMKLDFEDVSY--LHLL--YE---APDRQSIPQF-PAIAEYLASDYDRFIVSCQFKEHD
CNKTHFVEKKNGQYFNCFTFNHT----D--TIKKEGPTSGLSLVFFLDTLKL-G--RFTD
SGIKVAIHEPNTIPDIINDGFIVAPGYSTNIALKQSVFEKMKSPWGECDKS-INEN---D
ILYNRETCMKICQQRYIQGKCGCLNVMLPVPNKEKYCFYIDKLKHVDCESKHLLDLPDSY
-YKCDCPLSCHYKTYNSLISQANWPPQNGVHRFIKKYTDYTDLYDMVQNNFLRLNVYHRS
LTVQTTTQVAAYTVQDLVSEVGGIIGICVGMSVLSILELFQLVAIVIRSSGKKA--DRRG
M-----SLKD
>Deuterostome_chordata_PetMar_tr_S4RTA3_S4RTA3_PETMA_Sodium_channel_epithelial_1_alpha_subunit_OS_Petromyzon_marinus_OX_7757_PE_4_SV_1
--------------RGFYDSYDEMFE-FCDNTTIHGTIRLVSKRNKLKTAFWSLLFTVTV
ILFYYTSALVFLQYYSYTVAVTMGLMF-QQSTFPAITVCSLNPYRYEVVQS------LS-
QLDS----PPAT-NATGGD-YSVQA------YVNIPSYIKQSDDANIEDFIFSCMFSGMP
CSDSEYSRFHHPTYGNCYTFNSA-NSSKLWQASKPGRDYGLSLILRTEQNDYIPFL-STV
AGARIMVHDQESPPFMEEGGFDMRPGFETSLGIRMLEATRMPDPYGNCTED-SVLNLY-S
SAYTVQVPECSCFQLALVEACGCGYYFYPLPPNASYCSYNN-TAWGHCYYKLYRQFISDE
L-GCKCAQPCTTKRFAVTPGYAAWPDSSSEKWIFNLL----VTT--VRNDVAKLNVYFRE
LNMKTISESAATNVIWLLSNIGSQWSLWFGSSVLSWLEVGELGIDCCIMVFVRSR---AE
RR-SEAAPPP
>Deutero_Ambulac_Spurpu_015895
-----------MDTEE-KDTVKKSVTDFGNETTIHGLQFVVNKKNIIYRLCWLGICTTFL
VVFLIQGNVILKDFLRWPYSTKIDIVGRPNLAFPAVTVCNANMMRRSQIEGSRFEDLVN-
-LD--DYSGQSS--------FEGGEASKADDYSDFTKEELEQYGHQLEDFIVQCTFDRRP
CNIRDFHVWQNRHYGNCFTFNTELPDNKNILTGKTGGLNGLHLTLFVEQPEYLGVL-SHQ
TGAKVTIHHPNEYPFPEDNALSLGTGQETSIGIRQEYIKRLGGYYTNCTSDGK-DTNFTE
LSYSSVACKKICYQLHLSQLCKCVDDQF----FPTKCDVLN-MTHQICRKFVEDLFLDDK
L-PC-CPPPCT-------------------------------------------------
------------------------------------------------------------
----------
>Protostome_Lophotroco_annelid_CAC9666691_1__Ofus_G142267_Owenia__fusiformis_
--------------MEDEQTLKQILKDFASNTTSHGYSQVKLSTTRLQRWIWIAICAVVN
VVGLALFVTLMFKYFQFETREVVSV-ENKHLKFPSVTICALYPLAGSKLGKKPL-SFSTK
AMAT----NEKY--VQQNK-FK---YNSFMFRSES-QIEMAQRSHSYEDLIVSCDFKGEP
CKREMFRYEFNNEYFNCYTFNGVGTNVS---MVWTGSLYGLNIVFYIDTLNY-N--SGGN
SGIRVIIHPPHTQPDIINNGINIAPGFSTDIGLNLYRKERLEPPWGECKNG-RIEG---E
YEYSVTSCRGQCRQWYLYAKCHCVSAFFLVPVNVQYCGKLNLLDRLDCERNHIRHHVGSY
-LRCDCPMPCSHNQYTKQLSYSKWPFKAAINSYYHTQLSI-EFYDVFHQNFLRLNVFYDS
LNEYVTKQVKDYELVDFAAEVGGVYGICAGISIVTVCEIIQLILAVVKWHQNQY--ESRK
V-----NVIE
>Deu_Ambulacrar_hemi_Ptyfla_40v0_9_20150316_1g20853_t1_scaffold21886_cov93
LKSGDSRTCGDGQERS-QATFKNVLADFGKGTTAHGIVHITEAETSVSRTVWLAMVVAAA
GIMVIQMTLLLVQYFEYGVTVKTF--------FRGINICTT-------------------
--------------------FNGEDFSKSPDYTELNTNEIAAMGHQAEDFILQCTYGGEV
CHPSDFVITQDEVYGNCFHFNADP-NKDTRFTRGTGTAHGLSLVLFTEQYEYLGIY-GQD
SATVVSIVPRNLRPFPVDHGFFAMPGTATSVSLTESKIHRQNQPYGNCTDENSFTDNMKD
KMYSIV---DNLLKLVKVKNQKTRNLND--------------------------------
---------------------------------------------SARSNLVRLKVYFES
LNYESTSEHPAYTVRILVC--------FDDVTVSSLGEFRSVCLRLKVNF----------
----------
>Deu_Ambulacrar_hemi_Ptyfla_40v0_9_20150316_1g29125_t1_scaffold114812_cov86
----EPTTSNAEQSDHDMKR--GVFRTFTQEAGVSGVKYIGDVNSPARRLLWLLIVLLAL
SGLVYQVIRLIVSFAERPVNVNINFEPNTRPEFPAVTICNNNMFEFDNVVG---------
------------DGDKIAN--SDV-YGRQNQFTF-----IDGSAPSLENMLRSCSFGGLP
CGPENFTKVIT-NYGICYTFNSNKEGY-VNKVRNA-------------------------
------------------------------------------------------------
-----------------------------------------------------DEFA---
LSDCHCEEPCVQTHYGTKLSYSSYPSTTYANLLAGAL-NFDHSAEYMLENLSKVTVYFED
LEVNTIVQQPGYHSFNFICDIGGSLGLFFGASMVTFLEIIDFFIVQFWMK--KH------
----------
>Deutero_Ambulac_Apla_gbr412_20_t1
MGS----------GDQ-KETFLGALNTLLETSSAHGLPNIHRSKSFLSKAAWTLLFFAGV
TALTIQVISLVTTYLKFEYTVSLDVRFDRSLNFPAVTVCNINPVRKSKLERASD-EL--D
----GAVNDNTDEYSNSTSVF-RDDYLKEQRLISHTETQRMDMGHLLEDMLLDCQWQGYP
CSPANFTSFYHYKFGNCYTFNSF--------------RFGLTLELFLEQEEFMPEI-TEA
AGFRLVVHDRDTMPFPEDDGISISPGSKTAITARVVTIERLGNPYGNCTKK-DDGNIFRG
VSYSLKACERSCYQKEVISQCGCFDPHYPNT-TVYPCDIDN-DEAQSCMSDLEEKYKQGT
L-TCYCFQQCN-------------------------------------KNVAKIEVYFQE
FNFEYIKQSPAHTIPSLMSDIGGQLGLWLGLSILTVFELFEHCGTFLAVIVSKLCRNLKS
SS--------
>Protostome_Lophotroco_annelid_CAC9661516_1__Ofus_G111721_Owenia__fusiformis_
--------------------MKRTISDFASNTTAHGWGNVTQRTTKLGRTIWIGLCLGCT
GVAIWQVITIILRYGTFDTRDRIVV-KNGDIVFPSVTVCPLVGMPASGYDQQDMKPLLTE
LLQNNNISQSAQ--SEKLE-YE---HTSFQGFFDS--KSIQDYSHKQDNFIPVCVYQGKS
CLKSDFTTLDHHEHYTCFTFNGGNTTIAKPSTKISGPKGGLSLTLYLDAVEY-N--TSGS
QGVRVVIHEKGTLPDPENDGFDIEPGHSVNAALSVNERQLMKAPWGECADH-SEAY---S
FKYTKKHCLLKCLQKTIYETCGCVQSSLPVDAHTRYCLKLHLLEQLRCQN---NFSLSDF
-DGCQCREKCLYQSYEMTLSQSVWPLEGVEIDLYCRSSSFRTYGIKLRKNVVRLNVYFKD
LDTKITQQAEDFTINSMISEIGGSFGFFIGMSVITIAEVIILCLNLAQVIRKQM------
------VISP
>Deutero_Ambulac_Sakowv30044073m
----ELSHGVE-----KRFTRRDIVNEFSRNTRCHGLPRIISAKTLPSRFVWSLVFFAAL
GAFVFQATKLIKLYLNYDVTVTIEDETIASLMFPAITICNTNKLRFSEIEKS---VL---
LRTDGDFEDGLSEQGGSCGF----------------------------------------
------------------------------------------------------------
------------------------------------------------------------
------------------------------------------------------------
------------------------------------------------------------
------------------------------------------------------------
----------
>Proto_ecdy_PANarthopod_Tcas_tr_D6WXM7_D6WXM7_TRICA_Pickpocket_protein_28_like_Protein_OS_Tribolium_castaneum_OX_7070_GN_TcasGA2_TC006575_PE_3_SV_1
MTIINEEGKRSYT----GQNLLNYVVEFCNNGTIHGIRYFGEY-RTIEKLWWAISICLSL
YFCITLIIQTYIKWETSPVIVSFATKTAWQIPFPAVTICPESKTRASVFN-HYLEGYLS-
FICD----FDIE----------SPD----EEMLEF----LEQVQPKFLEDSFDCKFLGIP
CS-E-FVPILT-DDGICYVFNIV-RTQDPRRALRAGIPYALEIKMAVHVDDYTCG--TDV
KGFKVQIAHPQRMPRVKQQHFIVPLERVAKAGIAPDMVKEYKPRK-NCPSERGL--YFK-
--YSQNNCAIECWANFTMSRCGCVPFYVPR-ESVPLCGAGSL----HCLEEAQKYQFKTH
-PDCRCFPICTSMYYDVENTQATWDWRTT---------NIK-------KRMSMLQVFFKG
NQFIYSERNELYGSTDLLANVGGLLGLFIGFSALSLVEIIYYLTLRIICNVAGR------
----------
>Protostome_Lophotroco_annelid_CAC9674854_1__Ofus_G26524_partial_Owenia__fusiformis_
----------------QEMTVKSLLSDFSKTTTGHGWGNIHERKSMCTKVAWLIFCIAST
LASVGHVTSIIYRYSLFETKDRVLV-QRQDLLFPSVTICPLTQMSKQGILEQDSESILQT
LLADQNSTMEAS--SERQQ-YK---FNTYNGFYEV--PTVTKYGHKKHDFISSCMYQGKP
CSDEDVHSVIHSHYYKCFTFNDINTSLSNPYSNTTGPTGGLSLQLFLDTDEY-N--TSGS
QGVRVVIHEKGTLPDPENEGFDIEQGHSANVALSVTRRELMKPPWGDCTEH-QLDE---G
FTFNTRVCQMRCLQKMVYKSCGCKRGSLPMYENVQFCNKIQYLEKLQCGMT--EYNW-DV
VDDCQCQDNCSFHTYDMTLSQSQWPKKGVELDFYCRKSSFKEVGDRLRENFIRLNVYFKD
LETKIIKQEPDFALGSMISEIGGSLGIFIGVSIITIVEVFILCLSIIRVLSQKS------
------KVMS
>Deutero_Cephalo_105580R_t1__name__chr_scaffold204_start_135507_end_150745_strand_pro_len_555_
--------------------------------------------------M---------
---SFECMESLIYYFEYHHVTKVELQYAKNMTFPAVTICNMNKYRRSALKMRDLA-TVGP
YI---IVDQEKFYPKEWVDVIS-SRPE----LSEF----VKRVGHQIKQMIISCEWRGET
CSEKNFTHIIT-HLGNCFTFNGAPAGGTVLSSSKPGEGNGLKVTINIENDEYMAT-DAMD
AGIKVMVHPQHEPPFVKELGFAVSPGFHTFVAIRKEVITTLPAPYGNCQDEGSQK-YFP-
-HYSLSACRIECETEYVINECGCRLVEMP--GNVPVCTPKMY----ECAYGKLLKVTEGD
L--CACRSPCHNVQYNVKLSTLKLRPKSVAEVMDD--D-FEMSHKEIHDNIAVLNVYYEA
LNYESIVQIPAIETEGLLGDLGGQMGLFLGASFLTLVEVFEYLMDELYGRVLKK--RCKA
T-ASAHSASP
>Protos_Platyhelmin_Macrostomum_lignano_A0A267G3Q5_A0A267G3Q5_9PLAT_Uncharacterized_protein_OS_Macrostomum_lignano_OX_282301_GN_BOX15_Mlig003120g3_PE_3_SV_1
MATNKMRRD-------GESS-KKLLKQFCESTSAHGFHKIFQGSSILHRIVWLLIIITAF
SGFSAHLISLFSRFNEGPVNTEISV-YSTNFVFPDISICATSHFSLRRYERNP--SLIKE
LVSD----NNES-------------INLLNSLKSL---HEVNITKQSQEMILHCDFAGTI
CSY-NFTEYIDPNYFSCFTFSPRER----LLV---GEDGGLSVIMYVG--DFIS--LRYS
KGFRAVIHEKGTRPEML-EGFYVQEHACTYVQLGYTEEVVL-----KCAEE-SLDR-YGQ
YRYSVRDCQVNLYQNFLNESCRCVSEILPLPRNITFCH-INEREKQECINEIHKQVSAKT
-KD-YCPLKCNNTRYEMRVMQNKWPNDANEQALWEA---MDT-EEIMEKNFAKLTVYSHS
TMGNIVRENWAYLARNLASDIGGILGLWLGVSIISTFEFFELFIQLFSVR--RK--QAAS
AA--------
>Deutero_Cephalo_036230R_t1__name__chr_scaffold12_start_2806583_end_2814836_strand_pro_len_556_
-------------DEK-TGSILGTLRDYGENTSAHGIPRAVTTTSVPRRLFWTCLFLASF
SYFCSQAYDLVNKYIDYPVTTDIKIQWS-ELEFPAVTVCNANPLRFSMLQRLGD-EALG-
-FQNSNINGEMPTTTTEETTY-PHEFRTVNTFVGLNTSTRQAIGHQARDFIQECQFNGKA
CSPKNFSVFTDPTYGNCFTFNKA-SNATPHSATSAGPLNGLSLILYIEQEEYIPSL-TEK
AGARVVVHSPSRWPFPEFEGFDAAPGFLTSAGLRLTSITRLGERYSECTDG-G----YEP
GTYTQTNCLVTCYQGHMVSECGCADPSQKV--NTTICAV---STNVACKERVTRQIATGV
L-SCACPASCSDKVYGKAIGLSEWPADSYLSKLLGKLGPL---TDRFRRNLLKLNIYYEA
LNYEQISESPGYEVENLLGDLGGQLGLWVGMSLLSAMEVVEIFADLFAILCKKISS--KE
MKSSNKKV--
>Protostome_Lophotroco_annelid_CAC9539641_1__Ofus_G033690_Owenia__fusiformis_
----------------EGNKIRETFVEFTENTSAHGCGQIPTAKFKLTKIFWGLTFLGCF
TWATYSTGNLIARYLSYPTKDVVSI-DFSEIQFPAVTLCSLQPLTLSGMLNEN----TSI
LLYVKNIG------------YR---LSSNQFIYESDEKNTEGFIHDLRSFLLGCKYNSKT
CDLEKFITYQDGQFFNCFTFNSELLVPKAFIVEKTDPSSGLSLVIFVDALSY-N--TSGK
MGVRAIIHSPGTRPMPFEKGFDIPTGFSTSVALQGSIRNLMSEPHGNCTTE-LIPG---N
YTYSSDTCVQECKQEKLIKECGCKSSLLTASPHVPYCGMFNMLERIECEGNILRLFA-YP
-NKCACKEACSSMKYTKTISQSVWPNDNNQNIFYETYNI-EINNDLIHKNFLRLNIYFES
LQVETTSEVEDYPLSQLISDIGGNMGFYVGISVITLLEFLSLTGTVLLYFFKDR--QSKT
T-----KVSQ
>Protostome_Lophotroco_annelid_CAC9657917_1__Ofus_G102514_Owenia__fusiformis_
MGIS------------TKKKAKDLVTEFADDATAHGFGLIKRSGNKYSKILAIAVVLTCA
TFAVKNIWEQIKRYYDYHYIDTISI-EERAIEMPSVSICTALPYPMTIVFQEDL-SLYGY
LLKNTSVS-----------------FKGYDYIFEVPDQEMAYLFHNINNLVIQCRFAGKP
CNSSFFTEFRHPSFGRCFTFNGAGLKMQDMTIRSTDPKSGLHFKVFLDGYKY-D--LGGI
VGLHVTIHQPGSVPFPIEDGFEIPPGYATYVTLKRKKRTRLGKPWNSCEDQ-FLNG---D
FAYTKAGCVSQCYQEKIMHMCGCVSYDFPKNNTMVFCEHLDLLDKLKCLVNI-KNMR---
L--CECLPPCVETDYEHVQSQAYWPGDMTLGYFARSINNINTQSAMMHKNFASLIVYFKE
MTTEVTKQEADYNVSQLICDIGGALGIYIGASLISLYELGKLLVDLCHIVLHRN--KNQV
EE--------
>Protostome_Lophotroco_annelid_CAC9662966_1__Ofus_G12887_Owenia__fusiformis_
--------------------MNKLITDFASSTSAHGWGTIGQRGSKCGKLLWVIFTIACQ
IAAVVWVAIILTRYLQYKTMDRIKMTNDYQVKFPSVTVCPLNPTPISMLGQLDY-ELYYA
LLFKEGIEVDEE--------LS---YNSHRGYLEI--PYLWKYGHEQNNFIPGCMYKKKT
CVNESFERIHHTAFQNCYTYNGATLND--MYVTSQGMEGGLSLIIFLDMGSY-N--DSGS
SGARVIIHEKGTMPDPDNDGFNVEPGLSINVALSVNRRELMKQPWGQCKDE-SLGL---K
FKYSKNACRQKCRKDLICEACGCVYETLPMLRD-ELCGKINTLDRLECLEKYLNYTWREI
-QGCECRENCTTHSYNIETSQALWPIEGSESGFYCRQTTFGDIGDELRKNFIRLNVYFKD
LDTRVIIQDQDFSFWSMLCEVGGILGFFIGVSIISIVEFTLLFLNIFNYVTFKRSKKRKK
TE--------
>Protostome_Lophotroco_annelid_CAC9672326_1__Ofus_G21693_Owenia__fusiformis_
MPAD---------EKPNSGNARSILSNFASSTTAHGCSQINQSQSSVAKCVWLLIFIGCT
IGAIICITALLQKYFAFPTKDVIVL-KTGAIAAPSISVCSLNPIPSSFRTR----GIVLR
ALDL----ANTS--------LE---YLSYIWIYEAGENETLQFAHELDDLVVSCMYQGIP
CDKSTVKIFTNPYFYKCYTFNAMDYNDTGPFIHSTGTKSGISMLFFLDTHDY-N--LGGN
TGVRVVIHQPGTIPDPFNDGFDVAPGYSTNVGITKRKRELLGRPWGDCERR-KLDD---P
FLYDRRSCKLLCLQAFVAERCGCVTSYLPISKNITRCGQMDLLDRLSCELKSVYVIL-DD
-VDCDCPQSCERDIYDYTLSQSEWPSGGVQLHFYRHISSLNKNQRMIQQNFLRVNTFFTS
MDTEIVKQVEEYPFTDMISGVGGGFGVYVGFSIVTMCEFCVLFVHLLRAMIMDR--EKRK
VKLHSSKVIP
>Protos_Platyhelmin_Macrostomum_lignano_A0A267EKX1_A0A267EKX1_9PLAT_Uncharacterized_protein_OS_Macrostomum_lignano_OX_282301_GN_BOX15_Mlig014550g1_PE_3_SV_1
-------------------GLRQDFELFCTATSLRGVAKTVKAPTRPLRCIWTAYVAAMA
AFLVTCVCFIVTDYLSYRTVIQTTVVLND-LSWPAVTVCGHYPFTESG-RQQS-QNFLRA
-HA-KMFDAG---NHIGAE------SDSKRVYYQLEPDDAEKLSHTAQQLFIFCITGSDG
C-AMQLKLISLPDY-NCFQVQATPT-----DS------LTVVLRVTDSHEQFVQ--FQQA
SGFRVQLQEHDRFPEPTDRGIHVAPGKMVEMAYQPVRLIEVGSPTDACLPE--VLD-LGD
FAYSQEGCLRQELGRIVLKACGCHFADLLREATHPYCGD---LRSRACLQSLNLPSLRNL
---GHCLKPCHYHDFEMVSSKTIWRAADWQLHWLALQ--INLG--PSGRDFAYITVRRQT
RNTIQKTETLSLSFSALMSQVGGLSSLTLGLTCAFAVELLELCLLK------RKSKVPQQ
LQRGMI----
>Protostome_Lophotroco_annelid_CAC9623000_1__Ofus_G082429_Owenia__fusiformis_
-----MPKLMK-----SNTK--EILIKFMKTTSIRGLPRIINSESKTWRMVHIVFFLSAL
TLTTYMVQQTLTDYFQYHVSTKTYIIR--NAYFPDITLCNINPHSDKF-EDRDLDLNIF-
-----DIWKTVEWLNNITN------VH------TLTSRQQEMSGHKKEDFIRDCNWYGQA
CKMDHIILHRDLQK-NCYTFQLQTQQ-DMRKT------CGVSFVLFLAPFPEIP--FPSS
NGVIVYIHEPNTMPS-KSKGFTVSPGFETRVSMSVVHSIQQPAPYGNCKED-E--S-GDE
FVYEYDTCIAKCAQEAITKTCRCLWEEAPPF----YCKNV--INNMKCQYDASTSYNSQK
---CHCKDKCKKYTYLNSISQSVWPDVSTHLGIYKQYTKFELNTERVKDSLIKLDVMLNS
KDVMTYEQKKIWTPVSLCASLAATLIFGIGFTYFAVAEILECIFNIIKSCFKKN-TDIKM
E-TEYNTSTL
>Protostome_Lophotroco_annelid_CAC9651783_1__Ofus_G101132_Owenia__fusiformis_
-----MTQTRQ-----ASPN--EVLVKFMKTTSIRGLPRIVNSESKIWCVVHILVFLAAL
GLTLYMVQNILKEYFEYKVTTSVDLSR--DTHFPDVTLCNINPHSKTF-KDRELD-KPH-
-----KSYKKLLGMKDAVE------FH------ALSPHELEMSGHKKGDFIRDCKWYGTP
CEMKQLILFRDLDK-NCYTFQLHTQELNLQRL------RGVSFVLFLAPFYEIP--VPSS
NGAIVYIHEPNTMPS-KSKGFTVSPGFETLVSVSVIHSIQLPAPYGNCKEE-E--S-GRE
FVYDHATCFAKCAQDVFKESCNCSWEEIPSF---LYCMNM--KKNDRCLQKARIHKQKQ-
---CHCKEKCSTYSYQNSISQSVWPDVSTHLGMYKRYTAFDLTLEGVKDSLIKLDVMLNS
KDVLTYEQKKIVTLANLLSSLGSTLIFGIGFTYFAFAEIFECLFYFIKSCIKRE-NDIKG
E-AMSDKSTI
>Protostome_Lophotroco_annelid_Pdum_comp402494_c0_seq1_
MDNN---------KNRPQEKLMYLSHRLTEETTAHGIPHIARANGFWRSLIWIIISLVML
VTWIYHSQYTISQYLKMEVNVKLEFKTAQNLPFPAMTVCNKNAFKNTQLME----RMIM-
RFNT----KNAS----------FNDTQLGEEMMQLEYNTVDDLTYSFKDFVLTCDYERTP
CEKRGINRIFNWLHGHCYVLNAEK----TLLSTQTGPRYGLKVALNIDQDEYW-EV-AEQ
AGVRVLIHDPDQMPFPEDDGYNIPPGLAASLGVRLVKQSRLGGSYTPCFNEKEKHDIFRW
TKYSLKTCMISCYQREVEARCQCSDIRYPAY-KVS-CT-ENMHNPNECLRFVQEMYRNQS
L-NCECLVPCSQNSYVSSVSYSGWPSTKSLETVTQNL-K-DESIANIYKNFVEVTLYYED
FSYNAVSERPAIRLTECLSDLGGNMGMYVGASLFTFFEFFQYLIDVFLWSCVKSTRKVRK
IQ--------
>Deu_Ambulacrar_hemi_Ptyfla_40v0_9_20150316_1g8769_t1_scaffold4611_cov111
MEQIEEGVQAAKPQIG-DHRIRNTLADFGSNTTAHGFARLVAADSKIVKFLWMLICCLCC
GLFIWQAIVFIEKYYRFEVSYSISVDF-RVLPFPAVTVCNMNPLRESALENIAD-KY---
-KER-KYEEQSE-TTSESELE-YDFFRQGLNLSMMPEDVRNATGHRKEDLIQECVFNGIT
CSSNSYKETVSMSHWPSYAFDDK-YERLSKRSSKI--------------NETLLDH-NES
RRNLIKL----KVFFSELESITEKPAFDS-------------------------------
------------------------------------------------------------
------------------------------------------------------------
--------------VDLLSNLGGLMGLYIGASVISLFEFFEFVGKVCCLIKTKWNV----
----------
>Deutero_Ambulac_Spurpu_018446
----EESSWGTAPERE-EKSLRTLLNSRMENSSAHGIPNIQRSSGLVTKLAWSLIFLAGI
GVMTWQAVILFQTYFEWKYSVDIEMRFNRTQSFPAITICNTNPVKRSELETRDA-SF---
---RVHYVSST-VND-----Y-KSEYGKKRIRVVTTLEERVSLGHKLDDMLLDCSWKGIP
CSPENFTKFYDSILGNCYTFNSG-NGEQ-LTTNRPGSTHGLTLELFVQQDEYVEGM-TEE
AGFRVSIHHPSKMPFPQFNGLLVSPGFATNIGLRKLEVDRLPKPYGDCEADLSEDDIYHS
ITYNRKTCEVSCFQNEVISRCDCFDATYPN--TVYPCEYIN-DVETQCIADIEMEHARDE
L-ECNCPLACRETTYLTGASSSIWPSDAYESTLIEKMAEV--ASDWTRRNMAKVEIFYDE
FNYEYIRQDPAYTIPDLLSDIGGQLGLWLGLSIITIFEFFEGAWLVLAFFCSR-------
SGNKTNR---
>Proto_ecdy_PANarthopod__XP_023244170_1_amiloride_sensitive_sodium_channel_subunit_gamma_like__Centruroides_sculpturatus_
MRKL---------QSQ--SSLCGLCRSFAYRSSAHGVQRIASSQDNARRLMWSVVFLFAI
AGCGFHSVYLILTYLSYPRMTITEEIHADHIDFPALTVCNLNPLKKSSIRE---------
LLET----QSVSDKYDDDD-FS---KSKTMDLSDVTKDSLMKCGHQAQDLITQCTYNARN
CFNDSSTIYPSPRYGLCHTIV---DKEPLRKVKKTGLSLGLRLTLNIEREDYLDLV-SPE
FGARLLVHPKGTYPTLQGGGVVLQPGTKTYVGVRMRKIERLPAPYRGCYDN-QLIHFLRH
NVYTYEYCQTLCRDIHLLKNCGCVEEVTPV--NNKFCDPCN-TTQARCRTRFYRSFTRAN
VHDCFCLPACTDVRYDLTVSRSEWPNVRHQNYVLKRWQSLELDVDNLRKNFLRVHVYIQE
MNYLSVRDIPAYTLPQLFADLGGCLGLYIGVSAITIVEVLEHMASVMAFLYKKRKESVKK
SEKRRTNFRL
>Protos_Platyhelmin_Macrostomum_lignano_A0A267DCW3_A0A267DCW3_9PLAT_Uncharacterized_protein_OS_Macrostomum_lignano_OX_282301_GN_BOX15_Mlig012953g2_PE_3_SV_1
-------------------TFHEVFQQFCSSTSLRGAGRLVKAPTRHLRAIWAGYLCLMA
AALIACVCFIAKDYLQYKTIIQTTIVLND-IAIPAVTICSHYPFSKTA-ATSS-RNFLRR
-TA-QLFNSS---EFLMAE------SDTKKVYYQLEHNDAVNLSFSVPQLFIFCVVGPKD
C-SLLLKRVSLPSY-NCYQVQAPRD-----DW------LTLVLRVSSAVEEFVQ--FEQA
DGIRLEVHENDTYPEPTLKGIHVEPGKLVEISYKTERWAEVDSPADACMSA--IRD-LDE
FAYSYEACLRQELGKLALERCGCHYVKYLRSGSHPYCGD---LANIDCLNRLNLDSERRL
---SVCLMPCHFHYFDTVASKTVWRATQWQLHWLMQH--LVMSDGKDDTNFAYVTIRRQS
RNTVQKTEILSLGLSALMSQIGGLSSLFLGLTCAVAVELLELCLLR------QSKR-QQQ
LPVL------
>Protostome_Lophotroco_RotSoc__A0A818HJ21_A0A818HJ21_9BILA_Hypothetical_protein_OS_Rotaria_socialis_OX_392032_GN_FME351_LOCUS17285_PE_4_SV_1
MVATPMNPS-----QDIHHLRISILREFALNATTHDIPGITRSRSMPNRIFWAIPFMAFT
SAMVYFITEALCAYFEYPSQTKVSITNARIQHFPAFTICNAGGIRADALLK----TYNE-
----AHLNTATS----------SNSVIKLADFMRYEDGSLGQYVFPLESMWMSCYYVGIR
CSVNDFIGFDSAEFGRCYKFNAKRKN-SLLYNHETDST-GLLLRLYIHDHQYVPTV-TEG
VAMLAMAHDNTQLPMIEEAGMTLAPGFQHRLSYVKRDIQFLSEPYSSCTNE-PLQIMFEE
YVYSEELRNMLCSQAYMYDQCGCVSPLVPVT-KTRLCNVTN-----PCFNKAMNDFDLQS
IDLCHCLQQCSTTEFVVKSSLSGTLPE-----IREFVTS-DSTREHIFSSYLSLELFSES
SLIETYTQTPTLQPFDIFSNVGGLSSPWIGVSFLTIMELIEMLFLLIQHQIRLSRS-PEN
KKQSTLKEDY
>Cnidar_NemVecNVEC200_001060_1_1_protein_AED_0_01_eAED_0_01_QI_333_1_1_1_1_1_8_1063_559
IQQEDEDEDDRAEDENDTITVSQMWQDFLHTLTLHGFRFVFERGP-IRKVLWLAILLFAV
GMLMMQSKKSIQKYFDHPITTSVQVEFLEEIQFPAVTICNFNLFPYYLINGTI-EKVMS-
ILAPVLFALNYAGGTIVTDLFE-EKFD----FAEF----VRTHGHRIDHMIKKCRWKSQP
CGPENFTAVIT-EFGLCYTFNSGMKGHPLLKVQRAGVDYALRLQLSVQQDQYYGS-LRDS
SGFKVMVHDQEEPPLINELGIAIQPGTHTFCGLRKEEMHNLPAPFTACRDM-QLE-GFK-
-KYTKSACLLKCRADYVMKMCKCRSYDLK--GPAPPCQPREV---KNCVWPAMEIFRNES
-INCECPVPCEITKYQTQLSYAQTPAKHFSEVLARR-K--HINKDYLRDNFLELDVYFEE
MQVTLIQQRQAYDQESLFGDIGGQVGLFLGASILTVLEFLDLLWRILIHKFKKR--KNRK
VR--------
>Protostome_Lophotroco_annelid_CAC9522438_1__Ofus_G031129_Owenia__fusiformis_
--------------------MKRIINEFTSNTSGHGWGMINQTSSKFGKALWVAITLLST
IAAIIWVSTIIVRYVKYETIDRVEAKVDEDIIFPSVTVCPLYGISSMKIAESD--DYLNN
FLSSDELATNET--------MN---ILSNRGYYALGVSGVSTIGHEFGDFIPYCLYQEKE
CSAADFQKLVHHEYKNCYTFNGGDINISKPIISSTGAQKGLSLTLYLENSEY-N--MTAA
SGARVIIHEKGTLPDPDNEGFDVEPGHLISVALSANKRQLLKQPWGECAEH-TLHS---D
YKYTRNTCRIKCIEKVIQRQCGCRYDLLPVDLDIQPCGKFNILAKVICSKE--EHQWTAL
-PSCECEYNCTYVDYEIETSQSVWPMRGSELDFFCQ-GSFANHGDELRANVLRVNVYFKT
LEVKYTIQDEGFSLVSMISEIGGVLGIFVGVSIITILEIFVLCSGIVHVIINSK--KVSS
EITSKSKLEE
>Protostome_Lophotroco_annelid_Pdum_comp416533_c1_seq1_
----------------MELHLCDIVRNALETTGVKGIPRIIKSEEKVLRFLWGFGVTFLL
SMTIYQCYKLIKIYASFPSTTSQGYVFGP-VKFPDVTVCNLNPIYV---SNE--TDFVMQ
-VTSNNCSQRDT--DKLAT------LLTPDGFYQLGAKNVTVKDPPQDNFVLDCSLQGQS
CEISIIRHWMSSSH-RCFTVSQRHINRM---L------VGLTLVLHLDTFDTSY--LKNG
VRLAVHPAGTTPMFDLTSVE--VAAGMATLANFHFQHWEKLPPPHGKCSTA-PNDT-LGP
VAYDYSVCYANCIESRVIEHCGCRDSSVLKPNDVPFCQDV--LNLTKCMVTTRL--SAQD
---CFCPVACHKTSVFMTVSHSQWPSHPIPNEFYNYFQEFSKSEDIVRNKFLKLQVQLDS
VNYIHLKDVVVMTIENLTSALGGVLNLWSGITAVFFIEVLDVIIRLILERCNSL-DPSIK
P---------
>Ctenoph_Hormiphora_californiensis_evg156929__p1_GENE_evg156929_evg156929__p1__ORF_type_complete_len_561___score_102_52_evg156929__369_2051_
VQV-TVSQT-------GSSKFYRRWDEFSDGTTMHGIKFIFSGS-RLTRLAFFLFMLLFV
FKLAWQLRESLANYMEYPTSSKITV----LVTFPTVSICSHNLVGQSYLDS---KPGLDD
LF--ERVE----WDAEVASI---ADLP----YETV------REGGPPDSNVLQCSHFTND
CLDKYMERELS-LRGLCYRINPA----KL---GKGGDYGKLSIKLFSDLDEYSAT-KLAQ
VGYSVQFHDHEQYSGAIPNSYWLSPGLIYKADLSLTRETRLPPPAGRCNDTLLYN-SYG-
-RHEENSCLSQCRDDAIMAKCGCVLVSPP--TNYTPCTLKQW---TECGLAAYSNWYQQY
VELCYCYPSCREVLYSVSLSSSHLSRFYARDH-----PGYN-GTRDVLNNLVVLDILFVN
TQELEIEQVLSYGWTNFLGDVGGVLGLFLGASAFTLIEFVLFLHYVLCAW--------RD
DH--------
>Protostome_Lophotroco_annelid_CAC9477543_1__Ofus_G013338_Owenia__fusiformis_
MDTK---------SVSKDSSIKSILSTFASSTTAHGCSRINESQSARGKLIWMAIFVACF
IGATVCITSLLQKYFKFPTKDVIEV-SVDPISFPSVSFCSLNPVPSSYQRKKS--RMVAA
TYNN----FNES--------MP---RLSYKWMYDANEDETLAIGHDLEDILLSCSIAGYD
CNISQTQSFTSPFYFKCYTLNAKDFNDSEPLVHSTGARSGLSAIFFLDTHDY-N--IGGS
SGLHVVIHPPGTQPDPINEGFDIVPGFATNIGLQKKSRELLGYPWGDCENR-SLSE---P
YKYDKLSCERQCQQKFITDQCGCVTSFQPIPKNMSMCGKMDLMDTIECEFGKFWVLKKDY
-NKCECPSACHNDIYDYTISQSEWPSGGIKLDFYKHVSTLNKNQGMVRQNFLRLNIFFTS
LNTEIVKQVEEYPFTDMISGVGGGFGVYVGFSFVTICEFCVLFAHLLKAIMNHR--NKAV
ED----NIIT
>Protostome_Lophotroco_annelid_CAC9510306_1__Ofus_G024263_Owenia__fusiformis_
--------------------MKQILNEFASNTSGHGWGMVGRTTNAFAKTLWIVITVLST
IAAIIWVATIVGRYIKYETKDKVELKADVDIVFPSVTVCPLHGYSNDKMNDPKL-SFQSR
LIMAKNITTNET--------IE---VHSHRGYYEMGKRETSALSHEIINLVPYCLYQESR
CTPEHFQKLVHHEYMNCYTFNGKDINLTKPVISSSGAQNGLSLTLFLEQKDY-D--ITAT
AGARVIIHEKGTLPDPDNDGFNVEPGHLVNVALSVNKRELMKPPWGECADH-TLQS---D
FKYSRNACKSKCLEKMIQQECGCKKDLLPVEDDIQACGKFNRVTRFKCGEK--EYAWSKI
-PGCKCEYNCSYLTYDIETSQSLWPMKGSEMDFFCGGSTFSLWGDKLRDNFLRVNVYLKE
PVTKYTVEEVDFTVITMVSEIGGVLGIFIGVSIITILEVFVLCNGIVYTLYRAK--KTSS
NITQSKNSEN
>Protostome_Lophotroco_annelid_Pdum_comp404879_c1_seq1_
------------------------------------------------------------
------------------------------------------------------------
------------------------------------------------------------
------------------------------------------------------------
------------------------------------------------------------
------------------------------------------------------------
---C-CPIACNERYYAPAMSYAALSIVSVDTLLRNTY--WYAYNLFIMNNFITVDIYYSA
LRYQEVIQVRGYTLLNFFSEIGGYMGLLLGCSVITLFEILDLFFHNLSLKANEK--RQRL
GAKKSLPQFH
>Protostome_Lophotroco_annelid_CAC9660748_1__Ofus_G11941_Owenia__fusiformis_
--------MAE-----SEKK--LIFIDFLKTTSIRGPPRIIRTKHKLWRLLYSFIFMFVL
GTNCFCIWTTIGDYLAYPVISQSYIIHSDVEHFPDITVCDINAPQPQYAEVRMLDMYLL-
-----RIQKK--NNTQGLE------FYSTRGYLQYTRSQRYQIGHRKEDFIVDCKWYVET
CNMTRILLHQDLGFPNCYTIQLQTQPFDMVKT------NGVSLVLFLGPPEDPP--VPLD
SGAVVYLHEHNTMPF-QQTSFNIPAGFKTTVHLDVSKVMKLKNPYSTCSDS-E--L-DGP
YKYTRDACLAENMQKCMIKNCKCIIDEVPAI----YCLKT--KENIKCMKRMKS--PKIA
---CICLDPCEKYIYKPRLSHTEWPQENKQLPVYNEFGPYALTSELIKESFIKLDVVLNS
KDIVAFSDKPFYTGLSVLSVIASSLIFWIGFTFFSLIEILECLFHMVLSCVSNK--H---
----------
>Protostome_Lophotroco_annelid_CAC9574840_1__Ofus_G053378_Owenia__fusiformis_
-------------KEQDGKSIQERVKEFIETTSAHGCGQIPTAKFKLTKFLWGLTFLSFF
TFATVSSGILIAKYFTYPTKDVVSI-EFGNIEFPAVTFCSLQPITITSLIDQN----VSN
MIYVRDIG------------YK---FDSNQFIFEGEENDMEQFIHDLRSFKLGCKFQGQV
CNGTSFVLHKDGGFHNCFTFNGAGSDLSNVNIVRTDPASGLSLVLFMDAYAY-N--TSGQ
TGVRAVIHSPRTRPMPFDKGFDIPTGLSTSVALKETKRELMTQPHNNCTND-FNQG---N
YSYSVDTCYEQCQQDLLIEECGCKSSLLIPPSDLEYCGKVNILENLDCEEGVMYSFG-NL
-EQCACKDHCQTINYVKTISQAVWPNDNAQEAFYDTYNK-EINNDMIHKNFLRLNIYFES
LYVETTSEVEDYPAGTLISEIGGNMGFYVGISIITLMEIFCITGAIILYCFKDW--HMNK
T-----KVSH
>Protostome_Lophotroco_molsk_AplCal_XP_012941892_1_amiloride_sensitive_sodium_channel_subunit_gamma_like__Aplysia_californica_
METKTSSKAEEDSESK-KANVGRIANEFAENTSMHGMANAVNIHKRWKNVFWFLLILCGI
VMSIMNLVKIAEDFRSSPVTTEVKMEYQPKIEFPSVTICNMNKWRNSQFATFNL-SILS-
-LVLTSFG-DFH-----TECL-QANTKDEKELYYLPDSQKIQWGHQLSDMLLECTFDAVS
IHFIVVLMVVLF-----YILVR--SRHLLKTTSRPGPANGLTVVMDIQQDEYMDA--VDT
GGLRVVIGERDEMPFPEDEAVDVAPGFATSIALTKVEIRRQSPPYGPCLEMKEELNLYAT
YRYTDNTCKKTCLQATTMTECKCCAAGYPC-GNLTYCDLYN-DNQTNCFLHVDARQTSGN
L-GCFCPPACFETKFKKTISFGSWPSLAVQKEYSGRLSRYVEEYQILRQNLLKLHVFYEQ
LNFEKIVTTPKYDWSILLSNIGGQLGLWLGFSLLTAFEVIELLLDMFLNGAFRMAC--CK
SASARGKVAS
>Protostome_Lophotroco_annelid_CAC9674171_1__Ofus_G24722_Owenia__fusiformis_
----------------DGKNMIATVKEFTENTSAHGCGQIPTSKFKLTKFLWGLIFVGFF
MFATISSVNLITIYFTFPTKDVVSV-NFEDIEFPAVTFCTQQPVTATALIDDN----IGK
LVLTPNIG------------YK---SYSNQFVFELDKKDLKTIQHDLKSLKISCKFKGHP
CKDSAFVVHQDGGFQHCFTFNGAGAQLNDTKVIKADPTSGLSLILFVDAYTY-N--TSGQ
SGVRVIIHSPKTRPMPFEKGFDIPTGFSTSVALKETKRELMTEPHGNCTMA-FNGG---N
YAYSEDTCLEQCKQKILIENCRCMSSLLPTPKP-QYCGKVNVLEMLDCETKLMESLG-NS
-NKCECKKPCVHTNYVKMLSQAVWPSDYNQKNFLAESTI-QTKNEMIQKNFLRFNVYFES
LQVKTTSQVEDFPASTLISEIGGNMGFYVGISIITLMEMLTLTGAIILYCFKDL--QSNT
T-----KVPD
>outgro_CafRoe_KAA0150573_1_hypothetical_protein_FNF29_05148__Cafeteria_roenbergensis_
MAEG------------GQR--RRLAARWASSTSAHGFGRIARQPGSCLRLVWFSSVVAFL
VLLVVFILDRLAFYRTWPVTTSFALKQERPIQFPAVTVCSNVFAFDSRIAL---------
-------------------------VN----FTDVTDAALSRLGAQPDELVIMCVFGGRK
CSGLHAEEWIHPAFGLCLTLNGG-DASEYLSAREERVDYP-----PLEASEIA-GLA-ES
AGVRIAVHDRLKTPDMD-TATMLHPGKETHVTYRKRVVTSQPPSWGDCSPR-NGQPL--S
GNYSVAGCELVCAAKLVEAECGCLTIPTPRG-SMRACPLTME-----CPVVQQEKVLLGQ
-AECDCVKDCATTEYPLTTSTLSWPAAPSQQVFLDLF-QLNSTAERLQSNVLLARIYPSS
ATYEEVTSNRAYSITSLLSDLGGQAGLWGGISILTAIEFVEFIGLGFMA-CFRNFTQATT
HTQSKAATDA
>Protostome_Lophotroco_annelid_CAC9602553_1__Ofus_G07376_Owenia__fusiformis_
-------------------KLKEQLKHFAESTTAHGLARIPTSRTKIVKFIWIIIILGCG
ITSFVFLYQSFAKYLAFKPKDVVSISREITVKFPSVTVCPLYPIATGKIYDNN--TYLNQ
IISG----FDEP--------YR---KNAWQWIYEN--PNITNASHSWPDLVPICSFKGKP
CKAEHIEKFVDPNYYNCYTFNGMNSSTSEMIVESIGPTSGLSLIMFLDLHEF-N--TSGS
AGIRVVIHETGTVPDPTANGFDIPPGFSTNVPLRLIQRNHMEEPWGTCDKK-DLKG---R
YTYSRSSCKRQCVQGLLKAKCGCISSLWPINDDSKYCGTFNILLRLDCEEDLLSHLTESE
IHDCDCRPACEHYKYYQDISMSYWPMESAQMTFYESLSTLSVNKDLIRKNFLRLNIYYKT
IETEVISMYAEFTSGELVAEVGGTLGIFLGVSFVTLCEVVGLLSNLISSLLCNK--NRKI
KDDLSEKISK
>Protostome_Lophotroco_annelid_CAC9607166_1__Ofus_G071156_Owenia__fusiformis_
MG-----------FKK-DNTFKDIVSEFANDTATNGVPNIARAGSIPRRIIWTIIVLVAA
GWMFTQLAQSFITYYKRPHSTLLTETFSSKIYFPAVTICNINPVRESQIYLSNS------
-TEI----------------Q-GSEFSQLTELQRSPTSSLQAMGHLPETMIMSCTYAGED
CSYSDFTMFTNYKYGNCITYNAGP----IVTSSQAGAQHGLSLELFVEENEYL-TL-TDT
VGFKVSIERQNKALFPEETGIFVPVGARTALSLKRQEIIRLPDPYSDCWNLANYDNAYSP
KNYTRLACLKTCYQLNLITQCACLSHKIKT-EELDFCNLTD-----SCYLKVKDDYEDGS
L-DCNCNSECWELAYSATISQTSWPAPKYLDDLLRTYDVLNNGNETVDRYFAKLDVYFDE
LNFIRIEETIAYTEWNLFSDLGGQFGFWLGFSIVSIFEIIEFLIDVSIFLVYKSLN--RE
KLKAKVGDSA
>Protostome_Lophotroco_annelid_CAC9672069_1__Ofus_G21330_Owenia__fusiformis_
--------------------MKQTLNDFASNTTAHGWGNIHQRTTTLSKAVWIILCLGCT
GVAIWQVITIVIRYGLFETKDRIQV-EEGDITFPSVTVCPLVGIPKSENSKKDLKEMFDT
QIVYSNISQNAY--REKLE-HV---SKSFQGYIEF--NIFRDYSHKQEEFIPICRYQGKP
CLKSDFQSLDHHEHNKCYTFNGANNTISNPSTNITGPKGGLSLVLFVDASEY-N--TSGS
QGVRVVIHEKGTFPDPENDGFDIEPGHSVNAALSVNQRQLLKPPWGKCANY-AEVY---G
FTYRKKLCQLSCTQRFIYKTCGCIKSSLPVDAHKEYCLKIHPLEKLRCQNR--EYPSSDI
-DGCQCREKCMYHTYDMTLSQAEWPMRGVEITFYCRLSSFRRYGDTLRQNFIRLNVYFKD
LEMKVIKQAEDFTINSMISEIGGSLGFFVGMSIITIAEIFLLCWNITGVLKNRV------
---ENRVVST
>Protostome_Lophotroco_annelid_Pdum_comp402143_c0_seq3_
MSPITEKDVIKKPTEK-----EILVKEFLDETTLHGVTHIAKAKGPATTFLWAFITLIMI
IACILHSKESVAKFLEYKANTEIHILSKRQLAFPAVTLCNKNPFKKEQFYK---------
FFNA----SGMKHNASLYG---HEPPEYGDLILQSLYYTIDNITYSQGDLLLTCLYMQKP
CNTSNVREFISWLYGKCFKIVPKK-------CTRIGPRFGLQLTLNIDQDSYL-VT-STY
AGVQVEIHSPDTMPFPEDKGIAISPGQAGFIAVKVSKHRKLNGKFGDCFDEEQAQDVFRW
VEYGQKNCERTCFQREMIQKCKCADIRFPRQ-RAPACLLDKLNKSSDCYEKVINMFHANN
L-SCNCHQPCKETYFDSSISLSDWPSEASTEYVVDGLKS-KAGIANISKNFLELNVFYTV
LSLERITQTISVEVTEMLSDLGSNIGMYLGASLFAIFELFKIFFDTTLLSC-RPNV----
KKTKADKE--
>Protostome_Lophotroco_annelid_Pdum_comp413248_c0_seq11_
MESTPVYEMPEKDKKRYG----SVTYNYLDTTSAHALPHLISQKTKLQKFIWFLIFWAAM
GYSFYQLRGIVVEFRKYQVTVKTVVRHRTVADFPAVTICNENKLKKNKISGTPFQSILK-
-LE-----------EDEDG--DGEHLSRTTDYSDVNTTELDLYGHQEKDFILQCTFDGEN
CKDSHFTKFYNEAFGNCYTFNGMNQNNTVVRTSKFGSKFGLKLSLNVEADEYLGLF-THQ
IGAKISIHPSNMTPFPEDSAVSAPVGKLTDIALSSNLLEGVQSPYENCSTGEGLYLFY-P
GDYTAQNCMHSCLRKALLEDCHCVETID----RETKCKISN-VTQVICRLNVYKKFKNNK
Y-PCGCNEPCHQVTYNILASYSEWPTEVYRALLKDQLIS--ADGYFLEGNILRANIYFKT
LSYSYQGAFPTYTWETLLANIGGTWGLFIGFSVCTFLEAAEYFLELISLCC-KSK--EKA
ISPKK-----
>Proto_ecdy_PANarthopod_Dmel_tr_A0A0B4K691_A0A0B4K691_DROME_Ripped_pocket__isoform_B_OS_Drosophila_melanogaster__Fruit_fly__OX_7227_GN_rpk_PE_3_SV_1
MTISLTFRRKAGS---ACEGFITTYHEYCRNTSIHGVQYLGEQERPRERIFWLFVFLISI
YGCSTLIQSAYTKWTETPVIVSFAEKTPWNIPFPAVTVCSETKVKQKKYSQEDMLRTLL-
HVCN----IEED----------AG-----LDYFDV----LQRMLPQFDRYFFYCRWLSRF
CE-T-FRKTLT-EEGICYTFNGL-ATEEPARVLSAGARSGIFLALQSFKQDYACR--GPV
QGFKVLLHAPDDVPQVSKQFVRIPMGKEVLIAVKPNMIAEYHPVR-QCSHERSL--FFK-
--YTESNCQLECLANFTLTKCGCVKFSMPR-VDMPVCGEDKI----HCYDRAERELLESR
-SACNCMPACTSLVYNTEISQANFDLEEM---------GL-------GSQMSRLSIYFKQ
SQFITSKRSELYGMTEFLANCGGIFGLFMGFSILSLVEMIYHFTLRLFTNLKVK------
----------
>Proto_ecdy_PANarthopod_Tcas_tr_D6WXM6_D6WXM6_TRICA_Pickpocket_protein_28_like_Protein_OS_Tribolium_castaneum_OX_7070_GN_TcasGA2_TC006574_PE_3_SV_2
MSASSPKKKKFPG----RKNIYDYFTEFSSNTGIHGFKYMGEQERSLEKLYWVVLFAISL
YICVSLIIQTWVKWDQSPVLVSFAQSTPWQVPFPAITICSETKARQRAYN-YYYESDSS-
LICD------------------GNS----FETIEY----LMSIAPPFSEVFFACKWTSLN
CS-N-FSPMLT-EDGMCFTFNML-RSEDPRRAMSAGSKAGLFLLLRAYEQDYVCR--GPV
QGFKVLLHHPAEVPRVGTQYFRAPLNQEIVVAVKPDMLRNYDPHR-QCAEERQL--FFQ-
--YTQQNCQVECVANFTLARCGCVAFHMPH-ESTKICGSGSN----VCIFEAEQELLNDD
-TNCDCLPACTSITYNAETSQADFNWPKV---------AF-------GVQMTRLTIFFKD
MQFITSERNELYGQTDFLANCGGLLGLFTGFSFLSIVEIVYFLSLRLICNVKGI--NDDA
YL--------
>Protostome_Lophotroco_annelid_Pdum_comp419533_c0_seq2_
MVST-----REDAALE-NMGIATLIGSMAENTGMHGLPNISRSKSLFRKLFWLIIFLAGV
AMMTWQVYEAFKKFQSHPTETSIEPKSNTTLPFPAVTFCNLNPIKKSKLSDLGD---IES
LLNS----SNSSSEWTPSGAY-EDAFTLREKILEGTVAEKQAAGHQLNDILLSCTYQGYA
CGPKNFSTFYNSLFGNCYTFNGG-MNT-AAKAGKVGPFYSLSLELYIEQTEYIPGL-ADA
AGMRVVVHNPNAMPFPEDEGFSVAPGELSYVGLHRVEFTRSKPPHGECQKFENARNAWKF
LEYTRRSCAKTCYQQYVMSICGCSDRDFPN-QNFSACNSED-EAMEECQQQVYTNFTENI
L-NCTCPPPCSEATHEITQSHARWPTEAKANDLVNQVSELEERTETVRENVLKILVYFKS
LEYTTITTKPSFGIVDLLASIGGQVGLWLGLSVITLFEIVELFFDAWAFAFCKCETVPKK
KSKNLIQVTP
>Deu_Ambulacrar_hemi_Ptyfla_40v0_9_20150316_1g16271_t1_scaffold12531_cov113
LSMA-------EE-----------------------------------------------
----------------EITDEQITIVTKTSLTFPTVTICNTNKVRRSAIADSSH-DVL--
VIDD-DFMWDGS-------S----------NIQSANKTQGNEQGFII---LLKVSVSPHP
ADLYECSYWQSLNLSN--------------------------------------------
-----VDIHYDELTYQEIREEPAYP-------I---------------------------
------------------------------------------------------------
------------------------------------------------------------
--------------ESLFSDIGGSLGLYIGLSVITVFEFFEFVVEALRVCL-RR------
--HS------
>Protostome_Lophotroco_annelid_CAC9650466_1__Ofus_G101010_Owenia__fusiformis_
MDGV---------KNSKDSSLRDILGNFASSTTAHGCERIDKSTSTIARVIWATIFIGCT
IAAIVCIAALLEKYFQYPSKDVYEM-NSDKIEFPSISFCSLKPIVSSYKKR----KMIDK
AIKN----NNTQ--------LE---YYSYTSMYIA--DETRSLGHQLEDLLLSCKVNMMS
CNMDKIKQFDNALYWNCYTFNWKDYNTTEPYVEMVGGLSGFQATFFLDNIDY-N--IDGS
VGAKLIIHRPGSRPDPLREGLEVPVGFSTNVAVSKKKRELIGQPWGDCENR-KLDG---P
YRYDQANCERGCQQKEIVKKCGCVSPWLPVSKNISWCGKFNLLIPFECHMMMT-KMT---
-TECDCPPACENHMYEYKTSQSQWLLGGNRLNFYQSVSSLNKNRNLVSQNFLRVNIFFDS
MHTDLIRRVEEYTFTDMISGVGGGFGVYVGFSIVTMCEFVVLFASLVTALIQRY--GLRQ
NKPTHVHIIH
>Cnidar_Polpod_Hydrif_GBGH01000761_1__p1__GENE_GBGH01000761_1_GBGH01000761_1__p1__ORF__type_complete__len_571__score_27_43__GBGH01000761_1__228_1940_
----QAMIAKRI-ERYERLSPKQIFKRFTESSTLHGFRYIFTAGTIVRRFSWFVLCVTMT
SLFLSELQKLIMLYSEYPFTTTTTLESVQFHEFPSISICNTNSFRKSISLSSGIDHLFDG
----GSSTKPT------SDI---DGNV----LFEK----LNASSHQIEDMLIYCSFIDAE
CGPHNYTAYTN-LAGLCYRFNPGPTGVPLLSVTNTGILHGLKVYVKLQTDDYSPQ--VQE
AGLQLVLHDHDENP-LSFSPFVVPPGFQTYVEMKKQQVLNLPPPYTHCGSR-TLN-IST-
-TYRRSMCYIQKLSEFVLERCGCKGPFME--KQVPLCNSSQY---KDCYRPTINSFDPKT
A-GDQCPVDCIRSNYMYTLSYGRFIADPKIGTYPSMNR-LNMSYQYIRDNFVAFVIYFSD
MTVENISQERSYDIYKLMGDIGGQLGLMLGASVLTVIEFIDLIFFIVYTKISRIIK--RQ
VNRRF---PT
>Deu_Ambulacrar_hemi_Ptyfla_40v0_9_20150316_1g20263_t1_scaffold20289_cov133
MTSQQLEQGAGKK---GRERLRNIVKEFGNRTSCHGLPRILGAKSLIGRILWLIIFVGLC
SLFFYQLHALVVLYLNFDVAVRIEMGTAKSLNFPAVTLCNTNKLRLSEIEQSE--SL---
ALTNGDFPATLRDSSQDCN-----------------------------------------
------------------------------------------------------------
-----------------DDNVNGDGKNHIMISIERKTY-----PYGNCSNV-DI---Y-D
FYYSSLSGL-------IQR-------HI----N-P-----------KV-TRV--------
-----V-------DS---RS-A--------------------------ENLVNLEVYFEE
LNYHSTLETVAYTLEELLGDVGGLMGLFIGLSAVTVFEIIEFLLEIVYYVT-RF------
----------
>Protostome_Lophotroco_annelid_CAC9661806_1__Ofus_G112085_Owenia__fusiformis_
MHRL-LGNDYQNCSDH-EVRPMGLMRGLAENTSAHGITEIYYSKGFFKITCWVLLTLAAI
AVMILHMTTLFIDFYSYETTMSISVQNKRSLPFPAVTICNVNPIRASRLSQSTI---LQS
TI--------------------MSNFLIEELIEETDTDTKIAMGHQYSDFILDCQYDGYY
CDEGEFLAFYNYKYGNCFTFNSG-NSDV-FLSGRAGPLHGLKLVLDIEAAEYIGDM-SPA
YGVRVLVHSQGDMPFPEDQGITIGPGQATVIGTNMLNIQLAGDKYSDCTN-SFNINVYEG
TSYTQTACMKTCYQSHLLSGCQCGDPSVPL-EPATSCNSDN-QAQVTCEENTYASYVNGS
L-SCTCYPECNQTTFEAHVSSTLWPTDQYISRLIQDLPKT--DSAGLRKNVAHLQVYYEE
LNLQMIQEQPSYSTVQFASDVGGTVGLYVGASLLTAFEFGEFFLDLLVYFIRKPFH--KN
K---------
>Deutero_Ambulac_Spurpu_014519
-------RTDKDLP-H-LNSVNAVLIDYSGSTSAHGIPRIITSRSVKSRLFWSFVTLVCL
GAFLWQGSLLLLDFSKYPYTTQIDVVARTELQFPAVTVCNMNKMKRSAMVHTRFQSLIQ-
-AD--DYS---S-VTGSSTSFEDDDQSTSDDFSDLTREELKVMGHQAEDFILQCTFDRHQ
CNYTDFHQFQNKYYGNCFTFNREVNSTRARSTGKTGAQYGLHLTLFTEQPEYVGLF-AQE
AGVRVAIHPPNVFPFPEDDGVVASTGQATDIGMRQSYFNRLPHPHGNC-TEGT-RTIFME
YAYTTRACVKSCVQQQLFDNCGCVTDII-----ETMCGARN-KSQQVCRQAIEH-FHEDQ
S-SC-CPIACD-------------------------------------RNLARVRIYFEE
LNFEQMIQKPKYTIESLLGGIGGLLGLYIGFSVITICEVGVLVVDLVKFLLRK----REK
IVPIELKC--
>Protostome_Lophotroco_annelid_Pdum_Contig13621_
---------------------------------MAG-KRVLKSKSNIAHLFWLLVCLAAI
AMFCMQMAEVLQRYFSYPKKVTVEV-ISAQVPFPAVSLCNMRNMDVHVLNTRKINDFYMK
LSAK--WY------------YL---FQSRTTYSAI-QHIVSSAAVQLDEFVVSCYFGEYH
CNTTDFTTFFDPYYFNCFTYNMADPDQ-A--SSSEGIENGWSSVLYSGRNKH-E--VSAN
EGVRVVIHPPGTIPFPLTEGFDVPPGFSASFGIRPRQIKRIGPPHGNCITS-PFGD--SS
Q-YRVLSCQKMCLQRYIINSCGCQDKTLPDVK-ATPCRNATDYDRIQCVRSTKDRFMKNS
-TDCGCFPQCDEISYDVSYSLSKWPASGYEGDAFFDIEGFHDTREKTMQDFARLNVYIAD
SNVIITQEMEDYTTTQLVSDIGGQLGLWIGISIITLAEVLELFIDTCRMLFSKR--RIMV
R-KETDRYRS
>Cnidar_AlaAla_c48440_g1_i1_p1__GENE_c48440_g1_i1__c48440_g1_i1_p1__ORF__type_complete__len_576__score_42_88__c48440_g1_i1_504_2231_
LEEPSVSDKDK---RHDLPQYNELWYNFLHNFTLHGFRYVFERGA-VRRFLWLVVLVTAI
GAVSFQTERSIRKYFSRPISTTVSLEYTNEIVFPAVTLCNFNFFPHYLINGTI-EKVVS-
ILEPNILIMDYREGSHAKELFS-NTFD----FAEF----VKKHGHRIGHMIKRCHWKAGK
CGPHNFTSVLT-NFGLCHTFNSGRAGYPLLKVHRAGVDFGLRLQLNVQQDQYYGI-FRDS
SGFKVMIHDQDEPPLINELGFAIHPGMHTFCGVRKTKIINLPKPWTACQEQ-RTD-SAR-
-RYTKAACLLKCRAEYIVRACKCRSFEYE--GDTPLCLPQQI---RDCVRPSVAAFMNES
-DHCQCPVPCEIMKFQPQLSYAQLPAKHFSEALAKI-K--HIDKHYLRDNLLELDVYFEE
MSTQVIEQVPAYDEESLFGDIGGQVGLFLGASILTILEVIDLLGRVLVIRLRKS--PQLT
V---------
>Protos_Platyhelmin_Macrostomum_lignano_A0A267G7E7_A0A267G7E7_9PLAT_Uncharacterized_protein_OS_Macrostomum_lignano_OX_282301_GN_BOX15_Mlig023951g1_PE_3_SV_1
----------------MQRSPQDEFVRFCMLSSVRGVPRILRSRSLCWQAVWLVSVFGFL
GISLLSITLLVNTYLSYQTVLTTRHYT--TVPFPSVTICNLQPFSTDMVKR---VRFLKK
-MKNPN----------YTS------LNEKSFLFQWGIETVRKIGLTFHEFVLDCNVQARE
CLRTDVLLIPNPQF-TCFMISPTPDIAN--TT------YSLEMDLYLDTTEHDA--LDDS
IGAHVLVHPAMTYPRISQLGIHVLPGTKSVIEVVETRSLEKYEQSPKCTNK-LERT-TAP
FAYESFTCRQLMVQEKILSNCGCTDPDYPLT--APFCAELKKLKNYDCASRLELRNLIEN
---LQCATPCQSISFKTTAYQSLWPPKTNELDFYRLRGRYN-QTEAIRDNFLRLRVFRPD
LSLTVTKEKLQITPETLISQIGGSFSLWGGLTVITTVELLEFVYYMAKRFVCYGSQDVAM
PLAS------
>Deu_Ambulacrar_hemi_Ptyfla_40v0_9_20150316_1g8763_t1_scaffold4594_cov140
--------------------VGKSLTEFGQETSIGGVKYVTDVSSNLRRFFWFLVVCTAL
GALTFQIVNICTAYIARPVSVNREYIPMGQMKFPAVTICNYNQIRKTGL----------L
-----EA-----GDGVIKT--APETYD----FEYL----MTTVGHKKDEMIMRCKWPGRQ
CSADNFTTTYA-R-----------------------ERYGLTVYLDVESQEYVD--WQNF
VGFRVIVHDQDDKPNMKDKGFNVAPGTYTAAALKKLS---------------VMHLF--A
MSYS-----------FTIAMCQ-RWYR---------------------FLPPTAKFTDV-
-QGCHCKTPCYEESYGEHLSYALFPSGPSVEELAKAMRDVQYGDKYMSMCPLDRLPGPSH
VFQANDTERSAIAPKKLILEVGEPMMLL--------------------------------
----------
>Deu_Ambulacrar_hemi_Ptyfla_40v0_9_20150316_1g8782_t1_scaffold4615_cov164
MEDN-----NSKNEST-KGNIRDLAKGFALRTSSHGISRIAEANTRFRRAAWIIVVTASF
IGYSVHVGILVSRFLRYDVSIKMDVITGDSVLFPAVTVCNSNKLRLSEVKKSPYSDLAT-
-VN-GDRAESGIFSDDEYN-----------------------------------------
-------------------------------------EYGLKLTLFTEQAEYIGIF-GQE
TGVRVVIHDPHSTPFPEDEGIDAKTGTATSVIIKE-VSLNFSFAFGICYLK---------
------------------------------------------------------------
-----------------------------------------------RNNLARLKIYYES
LNLELMSEVEDYPENQFDKNVSNYAKSWMTSATARIIEIRSFVY-----FHGN----GEN
SGTF------
>Deutero_Urochord_tr_F6SR69_F6SR69_CIOIN_Uncharacterized_protein_OS_CioInt
V---SYTSSSM--SSDLESMKPSN-HVFSSSSTLHGFNHIFALHHSLRRFAWTVAFLTSL
SILLYQSSNRAIYYLSYPHVTRLDEVAAGNLTFPAVTICNLNEFQFSKITKNDMY-HVGE
LL---FLDKNY-PERQTLNLFRRGTFS----MKEF----YERVGHNLSDFLLACNYRGRF
CNADNFTTVYT-RYGKCYTFNSGVK-QPPLKTLKGGVDNGLELLLDTQQNEYMPVWITIE
AGFKVQIHVQSEPPFIHELGFGISPGFQTLVSTQEQRITFLPNPWGKCRNGFD-Y-HFP-
-NYSISACRISCETLYVYLHCNCRMIHMP--GKERYCTPEEY---KTCADKALDFLVMTD
-QLCVCETPCEVIRYNLEMSTLQLPSTQASSYLAY--K-YQVSEDYVRKNFAKLNIFFEA
LNYETIEQKVAYEIPGLFGDIGGQMGLFIGASILTILELVDYFYEVVKDRTWGR--KNTD
R-SPTREEA-
>Cnidar_NemVecNVEC200_011692_1_1_protein_AED_0_06_eAED_0_06_QI_233_1_1_1_0_91_0_84_13_1484_578
LP---CNKEMLRNTDP-KETALEQINQFLQETTAHGFGRLGATAGSKWRIYWVMFCLAAY
CVFAWQLVGLVNQYNSKPIKTRTQLKHAQKLDFPVVTICNMNVLRASRLPPKLR---TK-
----EIIN------------RAPQDSFEETKKIEINYRELVSAAHQLEDILLSCNFNGVN
CRNSSWTQTWNDNFGNCYMFNPAQNGEKPYSSSIPGESNGLTLQLNIEQNEYLEGI-TEV
AGIKVSISDQGVLPFPGQQGIRIMPGQSTGIQMTKLQTRRIDPFKRSCEN-SNDKNLF-N
MRYSKMACKYSCLNAKTIERCGCTNYNTPE-RNISLCNRLN-NAIIDCLNKAYDTFEDGS
---CECPPSCSEVSFDLTISSAKWPAKSYEKTVLKTL---NMTKEEMFENIAQVHVYYGE
LDYLLVQETLAYTFMSLLSDIGGQMGMWIGISALTCAELVELVCVILANMSNRSKK--IV
HISSNIGC--
>Deu_Ambulacrar_hemi_Ptyfla_40v0_9_20150316_1g12811_t1_scaffold8178_cov112
------------------------M------TE--G-----RSRHRTFRILWMVLIVIVA
VLFGYSAFTYVTMYLQYPVTDEVTMVRSRTQQFPAVTVCNTNTFRSDILTLSK------E
--------NNVA-------------FK-------L--------GHT--DFIIHCSFDGEP
CD-SDFKKYYT--YA-WPTFR---S------I--------LKV----------------S
GGVRI--RN-----------VRLSKSTRTSLASRSND--------GNCTNQSDLQS----
--FNQHAAR----AKPLIKQCGSVTVSYPFV--LR---A-------NC--R---------
-----C-NTCWDA-YGVKVSQSHWPDSPFEASLLKD---FNRTQEIMSDNFLELRVLMET
GNVEKIAERISYIITALISTIGGMLQLFTQATFVTVPEIVEFVVSVI--TVAREKNSGES
HA--------
>Filast_tunicaraptor_GIQG01095491_1__p1__GENE_GIQG01095491_1_GIQG01095491_1__p1__ORF__type_complete__len_581__score_92_90__GIQG01095491_1__198_1940_
-----MTARDEANHREDEET-KPLTR-FMHTTTIHGLPRVFEKGHHFRTALWAALFCASF
GMFVYVAQFRFDEFYAYNTSTSVDISFQPRVQFPTVTICNSNMYRRSALSYDVLEALTNE
IVEFNELNSDSSEGEDDQE---ADDSNDAQVLASLSDEQIGEIGHQLDDLVAYAKFKGES
IDATEFERTISHPYGNCYSWNSNGN----YVTTRPGPDLAFDLIINLEQQEYLSSSSIIP
AGLRVHIHDKSEPPFPD-AGLTVAPGTQAFISLQQQTITKMTPPHGECVERTD------T
AAYSVESCFKGCFEKAVFTQCGCR---YPAARTVGTCSTSDF---TDCVDDIEDAFSTDV
AFSCGCDDPCNRITYRKNLSHGRWPSVAVSGIISDA---YNISTREVGDSFLRVTIYYEE
LNVIAMTQEEKYSMSALGAELGGLLGLFLGVSVMTVFEFCEYMTFFFR-RMYRK--KSVK
VTPQS-----
>Proto_ecdy_PANarthopod__XP_023226919_1_acid_sensing_ion_channel_4_like__Centruroides_sculpturatus_
MREL---------KEDENEE-ES-IQTFFGSSAVIGLPQIASSQHILRKLLWCAVLITGI
TFCALESYKFMTEFYKYPVVINLEIENKGILEFPAVTICNINRVRKSEYHVEN--TFINS
--------RDSY----------RE-VDNQAEFYSYNKTVRNKIGHQYHKFIIK-SLRNMN
-A-SHFTSITKPNYGACYTFNSK-NTSDVPMSTHIGPKSGLAMTLNLELEEYLD--DVKT
VGARVVIHSREEFPDTEGEGINIPPGMETSLAITKKSIRRLKSPYDKCRDY-E---YYAP
AILNQKDCRIYCLQQKNLKTCKCTDPLQVFTAN-KKCNLKNL-NKMCCLDNVFDKMIHQY
-AECDCPLECLTTQYEPIISSTAWPAPENFKRLE--L---N--YSEFRKTYSKVNIFYST
LEETIYVQRPAYENSEWYSHLGGQLGLWLGISLPAIFDCIESIILLLCYICLKY--NKKK
FKSENMNVSS
>Deutero_Ambulac_Sakowv30035415m
IPHPSKGDVNACG---CRVFYSDRFREFSSDTTLHGLRYAVAEGVEWRRFLWTVLLVIAV
SATAVYMYLCWYKFFSFPVNTVVTLTYKSKLRFPAITICNYNQYRKSVVKGTRFEEWVRQ
QYPLDDVQVELD-----------ESAN----RTWF----DQMAAHSKWSMIYQCTFGSVP
CSASNFTETFT-DFGVCYTFNGADREGGALLVGHSGSEHGLRMRLFVNQSEYTFG-EHCG
AGFKILPHPQDEVPLVRNFGFAVSPGTEALVGLKMIQEHNLPAPYSQCSNE-TLQ-YFA-
-KYARSNCVRERQTDAVVAKCGCREPYMP--SDARVCNYNET---RVCVRPELERIQ---
---VQCPMACESSTYAPRVSYAMFPGRHIVEDLQM--R-FNLSYVDIRENVVDVKIYFEE
ISLEEIYQEDGYPISELIGEL------FYNADVIT-VRIID----SI-H-----------
----------
>Protos_Platyhelmin_Macrostomum_lignano_A0A267DFK0_A0A267DFK0_9PLAT_Uncharacterized_protein__Fragment__OS_Macrostomum_lignano_OX_282301_GN_BOX15_Mlig021913g2_PE_3_SV_1
LPGEDTASSTDSPRSSSSAKMRLAVTQWARTTSMHGIGKLTDAPSAMRRIVWTCLLVCSV
GFFAYQISQLAIKFSQFPVATRRYEEDVTSVQFPAVTICPINGLSNFSTQAKAL-EVMGY
IFSTGSASTNSS--------LTKENYA-------MNDSLLAGVSVRLQRILLDCSYLGMQ
CTPKDFVTFRNAAFGFCYTINLNGS----WRMASYGPFNSLQMTLALNQSDYVDNG-YGD
AGFRILIHEPHTYPFAEAAGFHLSPGSSAQIGLSFHRIDTLPPPYGTCKDERQLNA-YVE
VGYSHQACLRTCMQQAALSTCGCYSCSYASNNSKRPCELRSAVTEKSCYEKLLT----GG
-VDCRCKFPCSRRVYRATSSYGQFPALSYLPRLIEL---YNMLLDFARGNFLRVSIFAEH
LKVYRVEDSPSYELKDLLSDCGGQGGFWLGLSILTMFELADLLSQLMRSCCRE-------
----------
>Protostome_Lophotroco_annelid_CAC9665778_1__Ofus_G14632_Owenia__fusiformis_
MWQLKLKEENSKDKQKSKNSLKEYLYDWVDNCVLHGIKNIRASKNTFHGLFWLIAVLNFT
VCFVFFGKHQVTLFISKPVKQIQTI-EKSQIEFPTITICPINTYSQRNMDRNS--STTST
FFENMPFSQDDA--------FSTT-FA----YTNIYYSELQQSGHQAKDFIVSCRYKNRG
CTYKDFKLLESVMYQNCYSFKANDS---VIAVET----MGLSLVLFTE-DEY-KAYSDYG
AGVKVFIHPPGTPIDVAAGGITAAVGMTTDIGVNVENIKWLDDPYNQCVPSTEIEHH--N
DTYSQETCFSNCVQDFLKETCGCGSISYPAE-E-EMCGFANIATGLVCLLKNQEQFNASK
-AECNCPPPCDQITYKPTISQGVFPS-SYQYSFLERLSKLNATEELVSKNFLRVNVKFES
TLVSTTTMTPDYTGSDLFSDLGGTLGLCLGGSMVGVVEICELLVGLFLKTLRKI--KVST
VKNKAIKTAW
>Protostome_Lophotroco_annelid_CAC9588452_1__Ofus_G061690_Owenia__fusiformis_
-------------KEECKATVGEILNTFADNTTAHGCGSISRSKHKLGKLVWSVIFLGCI
CTACQGLVAIFVTYFGYPTTDTVTL-ERRELEIPSVTICSLFPFTISSQMT--V---LAK
LLTLGEHK------------YK---KNSYAALFEVEDDQKLLYTHDLSNMLEQCFFNGKP
CDDSFFSEIENANYQKCFTFNGAGLNLTDMTALATDPNNGLSMVLFLDAYKY-N--NSGT
TGIHVTIHSPQTMPFPTIEGFDVPPGYSTTIGLTPVARERLPEPYGVCTNQ-YIEG---Q
FKYSELGCLAQCVQKEMMDQCGCITAYLPYPQGMLYCGDLNLFNSLECEDRLMMGFT-DN
MERC-CLPACNAMKYEQTIAQALWPFNYVQGNFLTNTRRFYINTGMVRQNFLRVNIYFKD
FTVETTKQTVAYGLNNMVSDIGGTLGFYVGISVVTLCEFLNLFWMIICACLRRC--ARRS
DN---IQVKE
>Protos_Platyhelmin_Macrostomum_lignano_A0A267G0V5_A0A267G0V5_9PLAT_Uncharacterized_protein__Fragment__OS_Macrostomum_lignano_OX_282301_GN_BOX15_Mlig024322g3_PE_3_SV_1
-------------PAQEAAFCSFLLATFIDNTSMRGFRKCCGSRYAALRLHWLFYIASMT
VILAYGSFNLFAEFFTYNKSYQIEEVLND--PFPSLTVCSLSPFSPEA-ASRS-ERFLRH
-GM-RMVRLG---RYADAA------NDKMATYFQISESQATQLGHQLAELVPFCVHSNEK
C-NFKVTRLHHPEY-VCYDLELDDA-ES--YV------SSLSLILSNAHDKHVF--FNQG
AGFRIVLHEPGTHPLADTDGFSVQMRTSTLIKYKAVKVQKLDYPAGECADS--ILD-DDR
YKYTFAACLSSQIGQLIRRQCNCTSAFHVRPPAAPYCGHYSAIRRLDCVRNLNLSNLMSV
---MTCQKPCTTFHYESHLSSSNWTPQVWQIHWMMHINPFQLGPEELAEKMALVTVTRMN
YNTLVKQEALQITPSALMSRLGGLGSLTIGSP----------------------------
----------
>Protostome_Lophotroco_annelid_Pdum_comp417550_c0_seq1_
--------------------------------------------------V---------
---------------------DLDFTQRTRIPFPSVTICNQNTHRMSMTYNRKGSPMLSD
ALKI----DRGP--------HK---FRAPGMAKEF----YKDSYHDRRGMIKDCLWNGKP
CNDTLLSTSIT-NMGSCLLFNPGPA---VLNTSVPGPSNGLDLLLDVEYLDLLYGV-EAI
KGFRVHVHEQNDIKLMTDLGASIRTGAVTTISLKRNKHKSLSS--DQCSDT---------
--WDMESCMLKCISDHVSKTCGCRENYMKGD-AI-LCDPLNF---INCSVPQTKYIMTGI
-DQCKCTAACERVTYDTNVVKVPFSQEYISKKLSRDLSNFDLSTEHYEKSYAMLRVSYED
MTVTTITQRKADSLTSLICDIGGSFGLWIGASVLTICEVIDIIFY-V---CRKK------
----------
>Protos_Platyhelmin_Macrostomum_lignano_A0A267DVT2_A0A267DVT2_9PLAT_Uncharacterized_protein_OS_Macrostomum_lignano_OX_282301_GN_BOX15_Mlig012217g1_PE_3_SV_1
----------------AARTVGDEFLRFLTFSSVRGVPRLLRARSLGWSVIWAVSVLGFL
TVSFYFTIRLVMQFSTYQTVYKNEFNS--KAPFPSVTICNLQPFSATLLDRAS-DMYFLR
-LQA-------------SE------LTWKSFFLRWGRKASEKTGLKFYEFVLNCNSSNMR
CPTRDVQELFSSRY-TCFMLSPPQNISN--ST------FSVEMDMYLDTDEKAA--LEDS
IGAFVMVHTARTYPE-GYHGVHVLPGTKSVIEITSVNKEVKLEHFAKCTRK-DE----IP
FAYKSTICRRLMIQRMIARSCNCTDPNHPVP--QGFCGEVSQIKKLVCGLKIELTSSHET
----QCPQPCEEISYRTTAYQSLWPPKSNEIDFYRYHARYA-RSELIRENFLRLHVFRPD
IMLTISEEKLQITLEALISQIGGAFSLWAGLTIITTVELMELLYYVAKRVVVLPRPPRKQ
P-GSSDLISG
>Protostome_Lophotroco_annelid_Pdum_comp418513_c0_seq4_
------------------------------------------------------------
------------------------------------------------------------
------------------------------------------------------------
------------------------------------------------------------
------------------------------------------------------------
------------------------------------------------------------
---------------------LANSDFDVEKMLHQNYKNYNLSRGFYRENFIHLDIFFHE
LSLEVVDHQIAYDLTNLLSDIGGLIELFLGASILSFFEIFDFIFCTFVCRKKSK--TCCN
K---------
>Proto_ecdy_PANarthopod__XP_023234660_1_uncharacterized_protein_LOC111634182__Centruroides_sculpturatus_
----MGDESIECIKIPKKKRKPIRLRELLENVTMTGIAQIARERNCRRMILKLFIFIACL
IGFIIQLTEFFLFFFTYPTTLNVLIEHKDTKDLPKVTICDMNSIRRSSY--RQFAK-MK-
-------MGRFHEIHNITE---ED-FY---EMAQYQRSIINEFGIRSEDILPLI------
---LNIRTIALDVNLTCYSIDGNVQHVDGHLYL-KDSRTVGEIFVQFNPADIFC--PTYP
LGAMVAIHSKDYIINPFKNGFPIYPKNRYIIQLKPLRKSLLPAPYTNCTQYRKDNVSFD-
-ILSRTRCLFECTKRLWIKNCGCISPEYPFIIDEKFCD----LESYRCLNET------NV
-ESCECQRDCILTIFEYDIQNLKWPIYDF-DVPLETT---NKEYSRKQEQVAVMNFFFNR
PELLIYKYKPKFQSIELFSYIGGYIGMWLGISLIAICDLLEVITVYIYHIITRDPN----
---ENY----
>Protostome_Lophotroco_annelid_Pdum_comp411104_c0_seq3_
--------------------M-EVIKEFGDTTTMHGVQKIAKAQYKRLRVFWIVAVICAI
GMFIFQLYLLISQYLKWPTRTTMEL-SRDSIRFPDVSVCNMRNIDVDVLYSKQFNEFLQ-
LTGE----------------YE---FSSRSNLVGFGKDTMIKGAVPPWELTLRCSWQGAP
CYSSNFTTFYDTYYSNCVTFKAP-----VEKIGSEGAESGLSLVALVGSDNY----LAGD
GGLRVVIHPPGSHPLPSIEGYDVPPGFSGSFALKVTNNSLLGKPYGNCSTD--VEQ---G
SSYRVLNCLRKCMQKQIIEKCKCVDARLPFS-NTDFCGKVAPANNITCAKQVAGEMISDT
LSDCNCFPPCKETLYDLTYGLAKWPADHETDFVYQELDRLQQNRE--KKEFAKINVYFAD
LTITKTKQVPDYNLIDLMSDIGGNMGLWLGMSLLTWTEFLQLALDLCIHAKSKT--KVQK
MKSRENLIKQ
>Porifera_Syc_Cil_scpid47944_scgid21366_Acid_sensing__ion__channel__3_Amiloride_sensitive__cation__channel__3_Dorsal__root__ASIC
MDTSQTDE--ADTRER-KAMALKFTYTYVYLAACHGIARAMQNKASARRLFWLLAFSGAV
SMFFYQISLLVKQFTDYEFQVDVEFSFNRQLAFPAVTFCNLNPMNVKLLNCSRF---HD-
-E--LQLAGAN---------IT--DIGYAHEYNFSTRAEYLQYGFLPEDMIITCTWNGEP
CSARNFTISQNPFYGNCFTLN---DPKNPLQTNYPGREAGLALELYMNPDEGIGET-STS
SGVRMSLHQPGVKPFPDEDGFSLATGEATFIGVRQLEVSRLGSPYSNCTQ-EN----WKG
YSYSRTACVQSCLAQEMFDRCGCV-EIFLV--DKPICNNANVKEQADCAAGVRRDYRLDR
L-NCLCYNPCVDRIYLHTLSKATWPAKAYQYSFRETL---SNAEEIYREKFLRAVVYFEE
LNYQRIVQKPAYPAENLFADFGGQMGLWAGLSFLAFVELFDYVGQVLLIALGLKKV----
----------
>Deutero_Cephalo_107760F_t1__name__chr_scaffold21_start_1172790_end_1185891_strand_pro_len_591_
-----MSP-----EDD----KESP-KAFAGNTSLHGFNRIASSPGGSPRVLWVIAILGSY
TGFGYMFGSMMASYFKYDTITDTTLEFADELLFPAVTICNMNKFDSDKLQVADWS-YLSL
FL--YGIQADIPPLDETVNM---TGVK----IEDL----VLAKGFNVSNRMSLCWWRGTN
CSERNFTHSFG-HYGNCYTFNAD--ADNPLKQTMPGAVNGFMAFVDIKEDKYTES-GNAE
VGLKLLVHDPREPPMMDTQGIALAPGNHAFIAIKQILYENHVPPWGVCKDL-QLE-YYD-
-TYTLNGCYLECRSKHLVRNCSCRPYDLP--GTAPSCDPRTM---FTCVRAVLAQVITGD
-LKCDCPVPCRMTSYSTSLSFAGFPNKHTREYLSP--L-LGMEPSYMGDNGVVFSVFYEK
LNYQKIRQLKAMEEGQLASNIGGMMGLFLGASVLSLLEVCEYLLKRPLGFLGRT----RH
--AKVVHVQP
>Proto_ecdy_PANarthopod_Dmel_tr_A8JV41_A8JV41_DROME_Pickpocket_23__isoform_C_OS_Drosophila_melanogaster__Fruit_fly__OX_7227_GN_ppk23_PE_3_SV_1
MPQEHPPESRTQR---FRRSLIYQTKEFFQNSTLHGVRYIAESGRPGEKFMWFCFTSIGA
VTALVIIMSLWEKFQTNPTITGLDTDFHQNVVFPTTVVCPEAAFDHDKTYEYNTQPFLR-
ILTS--FEVRD--------A---------HTIREW----AFEGHIDCKNVFVSCKYRDED
CC-D-FEPIYT-EHGFCYAFNSR-KST-EDVKTGAPHDLALFFIPNSTS-----------
---RIFIFSNEEYFGSDFNAW--SEPQLVEVRISKKNARQLSIGQ-KCSDEVKL--YPD-
--YTFSSCMKQCRMNKAIKLCKCNPPFYKPIANVPMCSIKDF----DCLDEFKSNIT---
-KDCLCELSCSKTVFNIDKLIK-------DRP--E---------------SLGVLVEFLT
WPIIRYKREVLFGWVDLLVSFGGIASLFLGFSLLSGVEIIYYFTLRACCMVYRQ--EKIR
QEVKPAEESA
>Protostome_Lophotroco_annelid_Pdum_comp414793_c0_seq1_
-----------------MGKLQGLMDDYAQSMTAHGVGRISRASSFKAKIFWAVIWTGMI
AMFFLQATTLMRRFFAYPKSVRLEM-ANQPVPFPAVSLCNLRPLDVFMFKDFKIGRFYGN
VYMS--IE----------LLFE---RRSRLTLAAF-EKAAQQGGIQADQFIAQCEYAGKK
CSFENFTYFLDPAYFNCYTFDMNQMGW-ESQTIYEGPDHGLSVVLFIPLSPQ-E--SFGG
EGIRLVIHEQNTVPYPLTDGLDIPRGVSASIGVQLNHNMRLSPPYGNCTDK-TLEG--TN
YTYTMASCKKTCLQGLIADTCGCTDIGLPLSE-EGSCSRFDAFERNLCKRTVRTNISKNL
-NLCKCFPRCYDVAYVTSTSQSDWPTIESSVYLLQDIGGFQARDHILAKNWLRINLYISD
TSVVKIEETEDYGISQLISDIGGQLGLWIGVSIISIIEIFDLIYQICKYLLDPE--RQQK
R-TIRETKQN
>Protostome_Lophotroco_annelid_Pdum_comp418040_c0_seq1_
----------------SKMALRDVLGNFAVSTTMHGVPKVINAKSAMARLFWSIVCLAAG
SMFCLQMSEVLTRYYSYPKKVTVEV-VPTPVPFPSISICNMRNLDVHILNTAAINAFYMY
NVGR----------------HE---FQSRTTFSAIPEDIIALAAVQLDGFVVNCHYAGHR
CNKSDFLRFFDPYYFSCFTYKAPEPSE-LDDSLSEGIENGWSSILLSGKNDH-E--VSAS
EGVRVVIHPPNTEPYPFTEGYDVPPGFSASFGIKPRRNIRIGPPHGNCTNK-PFDQ---T
ERYRLISCQKMCLQSAIIKSCNCSDVGLPRL-DVPLCRSSESSSLIKCVRVTKAKLTKNT
-EECQCFPPCDEVAYDVSYSLSKWPASGYEGDAYFDVEGFNSNREETMKNFARLNVYIAD
SNVVKTQESADYTRNQLVSDIGGQLGLWVGISVITLTEVLELLSDLVRFFTSSY--SRIS
R-YRNNNMNH
>Cnidar_Rhopilema_esculentum_TR96298_c0_g1_i1_p1__Rhopilema_esculentum_TR96298_c0_g1__Rhopilema_esculentum_TR96298_c0_g1_i1_p1__ORF__type_complete__len_593__score_56_12__Rhopilema_esculentum_TR96298_c0_g1_i1_111_1889_
MRKSGMEKHTKKSERE-EANLRSQQKSYLTKSTIHGLSKIEESKHWSLKLLWSLAILALF
VGSVTNIVFLVAEFLEFRTYVLVEEHTNDTAKFPSVTICNLNCYQKSKFNSRRFQSFLNK
SMER---------------------LSKHPGFFNFNI-TLTKAT-QASDKLLECRFGSQD
CNRSDFTSFLNHHSGFCKTFNVN--GK--FTQTLSGVYGGLNLVLYVNQDDYMKLVYDNA
AGVLVMVHPQDVFPRPDNDWFAVQPGTQTLISIEQKFIFRKEKPYSKCVDREG-DPVY-P
GRYGVNNCLQSCHHLKLYERCGIIANSALYH-NPP----KNVGDAGTCLLEFYGDLSSKK
-GTCDCPLPCYEETFKLTGTSSRWPTNVDMQYYRPVL---NVSEDFIRSNFLQLNVYFKS
FSYQKAMEAPAMNFFSLVAGIGGSLGLFIGASFFSILEFLTFIITALF-RYHRRRDGTRR
SR--------
>Deutero_Cephalo_088030F_t1__name__chr_scaffold187_start_204160_end_230405_strand_pro_len_594_
TK------SMS--SYEENEPKPSD-NVFAGNATMHGISHIFTEGSFFRRFLWAAAFLICF
GMVSYNGYDRVIYYLSYPRVTKLDELEAQMMNFPAITMCNLNPFRFSKLTKDDLW-QVGH
AL---ILDEN----PEHLSLFGKDSFN----MKEF----YNRTAHQIQDMVLECSYRGTK
CSWANFTVTI---------FPS--------------------------------------
------------TPVVDMQGF----------------PVWIQQLW---------------
------------------------------------------------TDPA--------
-------------------------------------Q-SHKSDE---------------
------------------------------------------------------------
----------
>Deu_Ambulacrar_hemi_Ptyfla_40v0_9_20150316_1g21914_t1_scaffold24959_cov85
----AHVRRIKMTGKK-KRGLRSIISKFAKNTTAHGIANISNSTSTFSRTVWSVVCVTAF
SLFLWQSSELLKDYFEYGIKIKFDVVTLPKLVFPTVTVCNTNKIRRSEILKSEHQRILI-
-VD-TSLRNPGS------------------------------------------------
----------------CYS---------VKNMSHARMLKGVLLSLSLHVRNFLSIF----
------------------------------------------------------------
------------------------------------------------------------
------------------------------------------------------------
---------------DMLTSYDGVM-----------------------------------
----------
>Protos_Platyhelmin_Macrostomum_lignano_A0A267F1U6_A0A267F1U6_9PLAT_Uncharacterized_protein_OS_Macrostomum_lignano_OX_282301_GN_BOX15_Mlig031795g1_PE_3_SV_1
MFKESSRTSEDSNREKEQTNIKDFLDALLSNTSLLAISNIVKRSHPVFKTLWAIAFTVCL
ILTIRQLYSLSRTYFSDPKSTIIQLSYK-PFEFPSVTVCNHNPLRRSMVSLPDL-RFLET
--------KNYS----------TQQFH-------LTPEQRLRMGYQMSDLILQCSFAGQR
CNTKHFSVSLTKTYGSCFTFNGWQSAMARPVIGKNGREHGLILTLYLELEEYLQNF-IPS
SGIKVHIHEFGSLAFPETTGFSVPPGFQTSIGMSLRMINRINRPKGSCHDG-GLQN---G
FKYTYNACTMLCLYDRVHKLCGCYDRAY---ARLKPCQTEEQ---LSCLMNTVYASDQGD
-LKCDCQLPCEESHFTFKQSLSEWPTDSYEMRLFGDLPK-NQTK-AARRNLLNLVVYVDG
VMAEHIIEKQAYAIDNYLSDIGGTLGLFLGFSVLTGFELLEASALIMAYLCGKIGYADRR
QSRRASQILT
>Protostome_Lophotroco_annelid_CAC9486619_1__Ofus_G015124_Owenia__fusiformis_
SESNGIDEK----SPKITPEITPLFREFCDNASVHGVNHLRTERVKVKRWVWTIFVILAL
GFNLFHCSLLIDKYLGFPSEETQFV-DQSWIEFPSVTICNINAMSRITRKKED-----ST
LLYK--VNFEAL--VSDLALLL---YNLPTGYLEI-GEEALEVGHKLNDLVVDCTFGITK
CHAVNFTSFFESTYYNCYTFNGGNVSTSNLITRTTGPQEGLSIIMYLESDNY-L--LNNA
AGARVMIHAPNTMPSPTDQGFDIPPGFSSSVGVSVSTRTRLGEPYAKCSKR-INIG---D
YLYSDNICLKLCQQRYVMGNCNCISSLLPFDTDLYFCGHMDYFENMACESRVLEEFVHNE
-RECGCHPPCHNYIYNYQTSQSYWPLEYYQADFYDLYLKLQIEKGLIRKNFLRLNVYLKD
LTIVQHIEKRSYAIENLFSDVGGTFGLWAGMSILTICEFSELFFRVMAILVSKF--PMST
R-----AVVE
>Protos_Platyhelmin_Macrostomum_lignano_A0A267EQY0_A0A267EQY0_9PLAT_Uncharacterized_protein_OS_Macrostomum_lignano_OX_282301_GN_BOX15_Mlig025217g1_PE_3_SV_1
MSGSSTKEEKSSRSSAEKQSIKGFMDALLSNSSLLAISNIVKRNHPVLKTLWAIALCLCL
ILSIRQLYSLTRTYLGHPKSTTIELSYK-PFDFPSVTFCNHNPLRRSRVELSDL-SFFSD
LLS-----RNYS----------TQQFE-------LSV-DRLSMGYQHGDFILQCNFAGKK
CDPDMFSVSLTKTYGNCFTFNGWQSRG-ERPVAKNGREHGLIMTLFLELDEYLPNF-IPS
AGVKVQLHEPGSMGFPEYSGFSVPPGFQSSIGVSLKKITRLDHQNDHCEDG-K---FYAG
IKYTYSACMARCKHDRVRQKCGCYDLAY---RHMQPCQSEKE---LSCMIDVEYSGEEGN
-LNCGCLLPCQESSYKYGQSLSEWPTDSYEARLFGDLPK-NETK-LARRNLLNLLVYMDG
LMTEHVIEKNSYAVDNYLSDIGGTLGLFLGFSVLTGFELLEASALVLAYVCGKIIYAHRS
SR--------
>Cnidar_Rhopilema_esculentum_TR55888_c0_g2_i1_p1__Rhopilema_esculentum_TR55888_c0_g2__Rhopilema_esculentum_TR55888_c0_g2_i1_p1__ORF__type_complete__len_604__score_83_96__Rhopilema_esculentum_TR55888_c0_g2_i1_896_2707_
SKDEKARLVRRV-NKIDRLTAKQIFARFTKESTLHGFRFIFTKTFYIRRFIWFVITITMA
AMFLKELTDSINLYFQHPFSTTSTIEYVNRLTFPAISFCNLNDFRFSKINGSDLQDVFMH
----GKFYLH-------FDL---DGKK----LGER----LEDASHRITDMFMKCVWLFSP
CNYTNITTYYG-LNGTCYTFNPGDRGHRLLTLNETGLFHAFELQLDLETHEYLKD--IQE
GGVRVHIHDQNETP-FSSAGFAVPPGFKTFVSLNVQKIENLPPPYTQCGSK-KLK-YYS-
-SYKKSKCYLEELSKFVTKKCKCRGRFMP--DSYPLCSLKQT---VECLRPTIRTFDHRA
--GGACPEDCLSTQYNAQLSYARYVSRPPIGTS----R-ANLTNSVIRDNIVYLIFFFPE
LRVENVKQTVTYDFYKLVGDVGGQLGLMLGASVLTLVEFIDLIAFIIYHQILRLTR--KK
KKKEE---TE
>Protostome_Lophotroco_annelid_CAC9670605_1__Ofus_G181373_Owenia__fusiformis_
-------------SSSMAKRIHDVVQRFASGTTIHGVPKLIRAQTIPGKIFWSLICLAAL
GVFIFELALLLQKFFGYPKSVDVKV-VQEPVAFPSVTVCSVHAMDPFVIHKRQ-NDFYFD
TFLKSYLEIDRH--------KE---FPSRLTLAAL--KSITFPGVEPAELIAFCRYARQE
CSFEHFKTVFDPYYFNCFTFNASVIAG-SLKTLAEGIENALSIVMYIPHNEH-D--LAGS
GGVRVVIHPPDTQPHPATEGFDIMPGYSVSIGVKTTENTRLGRPYGNCTET-KV---FDS
YRYTMTSCRKKCLQNLLSDGCGCLDVVLPTFNGVDFCAKFDDLKRMICMRDIETSGSHHI
-ENCNCHPPCKDLSYEFFYSNSLWPGQQHKQDVYRDLRRFNTEQEKTVDRFARLNVYLYD
TNVVKITETKDYTGIQLISDVGGQLGLWLGISIITLTEVFELIADIVHLCLKRK--RKQS
IRCTPAEITA
>Deu_Ambulacrar_hemi_Ptyfla_40v0_9_20150316_1g24013_t1_scaffold33951_cov84
---------MARKDTD-ERSFRQLFVELVQNSSAHGIPNAGRAKTKFRTVVWSIIFVIGV
AGFLFQFSELFIRFIDFPVTTNVDVTSNRSLVFPAVTICNQNPVRVSALEYASD-KL---
----DTYEPSTS-----TDLY-PSALAQVSLLTELSIEERIELGHQAQDFIVNCTWQGER
CSSDNFTVFNNPVYGNCFTFNGKDADEDVLLTNFPGPLFGLSLQLFIEQGEYLVDY-TEI
AGVRIVIHDRDKMPFPEDDGFDVNPGVLTSIGIRRTEITRLGDPYSNCVSKGDYSNVFTN
ANYSQETCMKACYLTRVAERCDCYDGRYPK-EDLDFCNTHN-NANYRCVKNIEEEVRTNS
T-SCDSPQPCEQVTYTTEFSTAYWPARISQRYVNDWLREVDLNEDLVRLNILKLRVYYRD
LNYETITQSPSYT------DA---------------------M-----------------
----------
>Deutero_Cephalo_132390R_t1__name__chr_scaffold26_start_1783973_end_1797692_strand_pro_len_606_
LTSSDFQTESTKSDETTSKSMKS--KEFVGNTTLHGLNRIVIAPSGYFQALWVLVILGSY
AGFAFMFSSMIMDYFRYDTITDTKLKFADAIPFPAVTICNMNKFDSTKLKLVE--SYLS-
----KEYSTSEL-------------INANISIKDF----VLENGFDINDRML-CYWRNEA
CSY-NFTHSYT--FGNCFTFNSDKSNM--LWQTMEGHGNGMMVFIDIRA-R--------A
AGDLVTL---------------------------------------K----------F--
-------------R-------------L----D---------------------------
--------------Y---AS----PP---A---------------AL--------V----
------RQ---------LTAVGD----------LT-------L-----------------
----------
>Proto_ecdy_PANarthopod_Dmel_tr_Q7KT94_Q7KT94_DROME_Amiloride_sensitive_Na__channel_OS_Drosophila_melanogaster__Fruit_fly__OX_7227_GN_ppk_PE_2_SV_1
MAEIIKSRIRYGS----LSACKGLLLEYAKSTTIHGIRYIFEVHRPYEKLYWLFFTCISV
YFAVSLIWDTYLKWQESPVILGFDETVPHKIPFPTITICPEIKMERNVFD-NVSEAVAM-
HICD----VVQR----------SQN----VDVTQT----LIDLSISKNETGPFCKWNGRF
CD-K-FDFVAT-DEGICYQFNGL-PKDNPQRTVFSSVKNGFFAFLQGLQHDYDCR--SFK
QGYKVFLNSPESVPLTTGNYILVPHGDEVLVSVLPAYLHEITPEK-QCDDERSL--FFR-
--YSQSNCQTECLANYTVSKCGCAKFWMPK-LGTPVCGLKDI----NCYTSAQDELYSDE
-ITCNCMPACTSLEYNFEISRAKYDVAKT---------AYA---------GSRLSVYFKE
HQFTAIKRTILFGVSTLISNCGGICGLFMGISCLSFLELIYFFCMRICGSCRRK------
--EKSEN---
>Protostome_Lophotroco_annelid_Pdum_comp420310_c0_seq1_
-AAA---------MSSFDKSWQDLLYDYTQNSTLHGVRYVTSNTRRLRRFIWVCVLLTYV
SIFLYFFIHRLIYFFSHPTTVNIEVAYNETMLFPAVTICNQNEFRLTAIQERGL-DVFAK
-----KFSDNRTNFTHESE-YR-------------------------EDKKITCDFETPT
CEF--TDPYLR-TDGMCMEFFYIMPDASSLIVSVRGENFVKKPLLEVRTVA--------F
HWRRKFIKLPSGVFRIMIEGNVSQGV-SASIAIDDVSVWPCQDF-SECRRFG--DDY--I
GKKTVPVCMAWSISSVATAKNYCR---RPYFPTHRNCD----------------------
-IAC-CPNHLKAC-----SNGQCLPESFFCDG-KRFV-KI--------------------
------------------------------------------------------------
----------
>Porifera_Syc_Cil_scpid46263_scgid5448_Acid_sensing__ion__channel__1_Acid_sensing__ion__channel__1_3_Amiloride_sensitive__cation__channel__2_C_neuronal_ZASIC1_3
MTIAKLGNRRNGSKRRQSNSVRSLASSFLKTSTLHGLRFW-TYPNQIVQLLWILLTLGAL
GAVTYFSYDAVNKYLQYKTTTHYDVQRASTLPFPSVTVCNFNPLRFTDILGED--SLLPN
LYLL----SDKF-------L--ADNRT----LGEI----YAEFGHKKWQMITGCKFAGRP
CSGANFSTTIS-EYGNCYTFNGDQNSQ--LVSRAQGQKAGLEVVLNVEQDEYFSRG-TTA
VGMAVFIHPPHRPLLAYHEALALTPGTENFLAIRARKTVREPKPYGDCTDE-KVQ-YYQ-
-DYSLAACKKECAARFVYDRCGCRMPEMPPL--MKVCKLFDT---IACGEKERDYFESNY
-EYCNCKEPCNETGFQYTYSSSNFHSNSLQ--MIQAL-ALRTSLTGARENLLKLVVYFDD
LNFEERKEIPVYPLVSMLGDLGGNLGLFLGASILTIIEVIQFALTYTHRKLKKRSRAEKQ
NARSSVALAA
>Protost_ecdy_cyclo_nema_Cele_tr_P91103_P91103_CAEEL_DEgenerin_Linked_to_Mechanosensation_OS_Caenorhabditis_elegans_OX_6239_GN_delm_2_PE_3_SV_1
ISKPARKSSNESPNSSFKHSVERETQHFCETTTMHGPKRIFQGKR-WATLFWLIMVCTSI
GLLITQVCILASNYLSKPVVSDVSLINEEGIQFPQITICNFTPIRKTFVNEKT--QIIN-
YIMHILIGSNWQEGNKDLQ-YK--NFT----VQGF----FIDAGFSCSDIFK-CSFQGET
C--SISTPVLT-PLGKCYTLDLLSSTKPMHKQTEPGIQAGLAITLDAHLEEFSNGMNSFV
NGFQYFVHPPNTIPHLSSDEFTVTPNSVAYTAISSERFELLTNKWGNCTEHSGIK-S--D
LPYLTGNCVSLCKAKFFMENCGCTPAVYNN-RNLKECTPFET---LACVNNHNS---NAT
-GKCQCAQQCNNLIYRAFNSQGNQFSARAFEWFR------NWTMAHIKTNFQIIHIFYQD
MSNTEYNQVQDASISDLLSNIGGNMGMFLGMSLITITEICLYFSKIIWLGISKKRRMYSK
RVTHKKEIVE
>Deutero_Ambulac_Spurpu_025881
-----------MDTEE-KDTVKKSVTDFGNETTIHGLQFVVNKKNIIYRLCWLGICTTFL
VVFLIQGNVILKDFLRWPYSTKIDIVGRPNLAFPAVTVCNANMMRRSQIEGSRFEDLVN-
-LD--DYSGQSS--------FEGEKPPKPMTTATF-------------------------
-SSRRRKSWKSTVTSWKISLCSVPIVDHVI--------SGLHLTLFVEQPEYLGVL-SHQ
TGAKVTIHHPNEYPFPEDNALSLGTGQETSIGIRQEYIKRLGGYYTNCTSDGK-DTNFSE
LSYSSEACKKICYQLHLSQLCKCVDDQF----FPTKCDVLN-MTHQICRKFVEDLFLDDK
L-PC-CPPPCTEYKYVRTPSSSLWPSERYEEHLLRRLNE-LQSNELSRKNLIRLKIFYED
LNYEVVEMVPVYTIPSVLGSIGGLMGLYIGMSFISVFEVLFLVLRLIKIALIR----INR
VQPYPVKNV-
>Placozoa_TriAdh_evg1307556__type_protein_aalen_609_92%_partial3_clen_1981_strand___offs_155_1981___evgclass_main_okay_match_evg1307557_pct_99_100_
-----MSQSSYHDSDEDFRWRPSI-ENFPFSASFHGIEHIYEGRYGTRKILWILLVAATM
IACFVFIFIQIAHYSAFHTTTKSTLVYEKQLAFPAVTICNYNSFRRSAVTANDLI-HMAY
LV---AYRLNQ-GEKERQKIYD-KKFN----YQLF----VERVGYHASQMIKSCHFRGLK
CGPKNFSNVLT-SYGNCITFNGPKESNPKLYQKNPGAHQGLELLINIQEYEYTGS-DRPD
IGIKFVIHERHYPPDVTSQGKAVGPGSHAYASVKYKTISNLPSPYGHCGSK-KLA-FYK-
-KYTYAGCQISCKTEYVQKKCGCRAPDMPGQGQIPVCSPQKM---IECVSPNLEKLITIN
-KVCICPIPCHIVHFDTTISYAKIPNPQMAKDLTE--K-INKTAFYISQNYILLNVFFDD
LYYEKTVSTPVYTFTSLLGNIGGQLGLFVGASVLTLVEIIEFGFYRSRGVIRRS--DWKQ
NLSRSREVTA
>Protostome_Lophotroco_annelid_CAC9670604_1__Ofus_G181372_Owenia__fusiformis_
----------------MVRMFDEVVQHFASGTTIHGVPKLLKAQTIQGKIFWSVICLSAL
GVFIFELVLLLSKYFEHPKSVDIKI-VQEPVAFPSVSVCSVYAIDPFVIHEKTMEAFYLD
DFIENRLASEAE--------RK---LPSRLTLTAM--EHIAFPGIKPKEFIALCRYARKE
CSYKHFTTVFDPYYYDCFTFNASIIAG-ARKTLAEGIENALSLVMYLPHRDH-D--LSGS
GGVRVVIHAPGTHPYPATDGFDVMPGSSVSIGVKTTENIRLGWPYGNCQKE-DIQQ--KT
YKYTMTSCREKCIQSNLLKGCECLDVNLPTFEHGEYCARFDDLKRMNCMHDKEA---NNN
-GECNCHPPCEDVDYDFFYSSTPWPDANYVNGVYRDLHKFN---ERIKKRLARLNVYLYD
TNVVKITENEDYTGIQLISDVGGQLGLWLGVSIITLTEVFELIAHIIHIVCKRD--DKRD
VD--------
>Deutero_Ambulac_Apla_gbr361_4_t1
MYRS-----QQQKDEEAKTSVQSLVLSLLENTGAHGIPNIKRAPNNVRKVFWTILFFFGL
GMFIWQTSWLLERYYAFGVDVKMEISSDRMVEFPAVTICNLNPIKSDFWEELDE-GIIPP
SLTR----PNTGYGPDDSE---FDDFEMLGDAIELKYKDRRTAGHLLRDMLVRCVFQGRP
CHARDFTYFFHYLYGNCYIFNAG-ENATRLFVTKAGPLYGLTLELYIEQDQYIEDI-QPA
AGARVVVHARHNMPFPDDEGVSVSPGQETFIGFKRTNFTRLPHPYSNCTVVNN-ATIFNH
VRYSQRACENNCYYQNLTRVCGCADVRFRY--DVPLCLN---STQEQCLEGVERMYLAGM
L-DCMCSPPCRELQYDIVTGQARWPNEKFKLFLDDNIDDI--DPDFLEKNLLKVNVYYDK
LEYTTIYQDVAYDHIALLSDMGGNVGLWIGVSVLTVFEFIELLYDLGKLIFYRVIN--KN
ATRKTGKVTS
>Protostome_Lophotroco_annelid_CAC9484202_1__Ofus_G014375_Owenia__fusiformis_
MPQK-----LQEKDKNDEVKLTHLYRGLVEHTSSLGITQISYSKGPVKIGFWVALTLAMS
VLTIWNVSTVFMEYLKFDVDMTIVVEQRATLDFPAITVCNMNSIRLSKYLSNPM---LNA
TLNGNATATSTTNGNKQTN---VD-FAFQERVSEMGESEKVPMGHQREDFIIDCKYNGYE
CFIDQFATFYNPKHGNCYIFNAG-NNSSRFTSSRPGPFYGLQLTFNIEQSEYIGKL-TST
AGVRVQVHHQNVMPFPEDEGINIVPGQSTSVGIQMLNLQKQGGKYSDCFDDDVRMNVYEN
VKYSNPACMKTCFQRHLLESCGCADKQYPM-ATVETCNSND-ISQSRCIQNITDQHIGGK
L-RCSCYSACNETLYKTEVSSVLWPADAYKDDLLANLPSV-ADTDAYKRNFAHLQIYYSE
FNFQSIVENIAYDEGALASDLGGAFGLWLGASILTICEYIDFIMDVCVWALRKLKK--KM
TV--------
>Protos_Platyhelmin_Macrostomum_lignano_A0A267EZS4_A0A267EZS4_9PLAT_Uncharacterized_protein_OS_Macrostomum_lignano_OX_282301_GN_BOX15_Mlig028584g2_PE_3_SV_1
----PDRRDIQ--SAA---ELRREFIRFCQNTTIRGLPRIVKSDSRRIRTLWLVSVLALF
VSCLLCLTFLVNQFLEYDVMHPPRVLKDA--PFPSLTICNMRPLSTPG-KDSQ-GQFVEG
-LTRLYYSNEST--KHIYY------SFGLAAFLELPRNS-LNLGHRLQDFVLDCRRNGFF
CSAGTFHAFRHASF-NCFTLDIAESLRN--DT------TLVEMSVYLDNVDYLQ--NTQL
SGAILTIHDGDTFPDVNHDAVHLKSGSLTEVKIKNVLNVQKRPPYGRCSAD-LLDL-FAR
YKYIEGACRQATIQRDIRDTCGCQAAEYPQ-DEVRFCTGL--HRFIKCKQAVIS--KYKD
---VSCTLPCSFYSYQTERSTSDWPTKSWQLQLLQSSRKY-LDMGLLERNLLSIQLIRPN
FDLHKVAEKEVLSLTSFLSQVGGLFSIFIGLTMISVVELIDFCIHCYGVCAMGR-HTAQS
E-AAGTDL--
>Proto_ecdy_PANarthopod__XP_023234651_1_uncharacterized_protein_LOC111634174__Centruroides_sculpturatus_
MCL-LVVKSEGNKYTLTNEEKRVYLVHLLGKVLMTGIPQIVTESNNKRRIFKLFVFVACL
IGFLYQLGSFLSFYFTYPTSLEILVKYKSIKNLPKVTICNLNEVRRTMY--KDFER-IR-
-------NQHFNQKENYNN---ED-YY---YYTSHNRTLIEKYGDEVEDMLN--------
---PNNRVILANDGIKCYTVDSK-NYIHYSKRL-VTESNIVEMNVTFNPEETFY--PTIP
IGARLSVHSRTQLINPFINGVLIRPGRKYGIQLRIIEHNLLPAPYTNCKMYDRHGKTRH-
-LYSRDRCLIECSKINWIKKCGCVGEEYPFRFEGKFCD----FDSLQCVRNL------NN
-EDCKCRINCRYYIFRYSVDES--------------T---NPESVRKHGKHSLLSFFLKS
PEILIYKYKPQFQVIEVFGYIGGYVGIWLGISLIAVFDLLETLFVYFSYRLKGKPKCVST
EYTADFYSTN
>Protostome_Lophotroco_annelid_Pdum_comp408841_c0_seq5_
MAHPDMRNH----RPNKTMDVHRVFREFADSTSMHGVPRIINARSLAARVFWSITCICAF
GIFLWQCIILLQRFYSYPKKVNVEV-VQRPVRFPSVSFCNTDHLDLVVVKRSD-NKFYQA
FWDSPYLQ------------YK---MTSRLGLIALGVDLASQGGIEMRDFIVNCRFMGEP
CDEKSFVKFFDPYFFNCFTFDPSTI--SSKTTRLQGAEYGLTIILFTGKSEYVPGMLASG
RGARVLVHSPGTAPRPASSGFDAPPEFSVSLGVRARENVRIDKPWGNCSFG--MDS---K
FKYTLEDCQNTCLQRNIMQKCGCIDNKIPSYKGLPFCLTLPTTFRMDCRKEVYENLTMDP
-DNCGCFPPCNDIIYEASYSLSTIPEQTEENSAFYSI-NLNLNKDRIRGYIGRINVFIAD
SNVVKTTEAPDYEAIRLISDIGGQLGLWIGISVMTLFEVMQLTCDICRFLSASG--RQKS
RDARPTRVDR
>Protos_Platyhelmin_Macrostomum_lignano_A0A267DUE3_A0A267DUE3_9PLAT_Uncharacterized_protein_OS_Macrostomum_lignano_OX_282301_GN_BOX15_Mlig022931g1_PE_3_SV_1
-------------------RRKNGVMLFCECSSIRGMPKIARSSSKFLRKMWLAFVVGMS
LALIVSVSFSVHRYLNYDVIVHISDKQKF--KFPAITVCLHQPFSRSA-FPSN-SSYLRD
-LA-KAINRT-GDNMDPIE------YDSVEVYYQIPYESIIRLSHAQS-VIRKCIQMGDP
CHGFDIKLFSHPKH-NCYTVEPREQKTS--ET------YSLGLAVDLGPQQFLN--FDQA
AGLRVVIHEPNRYPDVEHQGMNIEAGKMTELAYTPTIWNRSNTPVNPCIEG--YMD-LGN
FDYSQKECIKLNRQQLVMENCNCILGVYPRPKENAYCAAFSEIDRVSCV---GEIMSRE-
----PCLSRCVLFEYETKISVTEWGATDWQVDWSGRYPGFQLQN-LESKSFAYVLLKRKG
DNLILKEEKQVLTLNALMSQIGGLCSLTIGLTCAVAVEIVEFVYIYLTSRRNTEANAESQ
AAATSMSADA
>Protos_Platyhelmin_Macrostomum_lignano_A0A267DWC3_A0A267DWC3_9PLAT_Uncharacterized_protein_OS_Macrostomum_lignano_OX_282301_GN_BOX15_Mlig016990g1_PE_3_SV_1
------------------MFPKFLVSTFIENTTIRGIKKCYTTKYSALRLLWLLYLISMT
VLLGYGTCDLFSEFFEYHKSYQIEKRLND--PFPSLTICSMSPFSARA-LKRE-REFLRR
-GM-DFLRDG---RYKEAA------SDKVSTYFQINESSAKQLAYSFNDLMPFCIHSAED
C-EFQES-FHHPDF-FCHDLELLQP-DS--YV------SSLSILLSNAHSEYAF--FNEA
SGFRIVLHEPGTYPLIDTQSFSVQMQTSTLIKYRPVKVEKQNCPEGECSEA--IQD-DDK
YLYTFDACLSSHIGQLITEKCNCTSTYHVRPEKAPYCGFYSAIRRLNCVRNLNLSELTSV
---SECPKRCSFFHYESQLSAADWFLRLWQIHWMSDIRPAELTPQRLSKKMALVTVSRFD
YTTQVNRETLQISLSALLSRLGGMGGLTLGVTVTTAFELLELLYLSSKRLLQGFKQENFA
RAS------L
>Deu_Ambulacrar_hemi_Ptyfla_40v0_9_20150316_1g34414_t1_scaffold1171760_cov98
LNVNEKSNT--ARDK-DRASLRTITTSRA-RTLCDS-GRLRGHISLLNRLMWLAVFSIAV
AVFAFQAYELVALFLNYDVSVNIEIGTATSLAFPAITICNTNKLRLSEIEKSEQ-QDL--
AKTD---------------G-----DAESMPSSDM-------VNHYNRTNVTYLNPNDDM
--------------------------------------LXLKLTLFIEQNEYIPLY-GQE
AGVRVLINPQDITPFPEDEAITVAPGLKTSIGIRKDCHKSMLQQY-DCVD----------
------T------H----LK-------G----Y---CNIANQ----KR-MNV--NHL---
----------------------------------------------LFDN----------
-----TCSN---------------------------------------------------
----------
>Protostome_Lophotroco_annelid_Pdum_comp417306_c0_seq28_
MMNPPMTPVSAFSDPPYNDSFKSVTLEYLDTTTAHGLPSVITKRRKIQKVLWFLIFWALM
GYAVYQLFGIVNEFNEYQVTVKTLKKHRNLAEFPAVTICNENKLKKSKLGGTNYASIIE-
-LQ-----GPSAPLTNSTG-TNGDHSSKTSDFSDVSMTDLDKYGHQFDDFVLMCTFDGEN
CTSDDFVRVYNEVYGNCFTFNRQTNGSTVRTTTKFGSQYGLKLSLNIEKDEYLGLF-SHQ
YGARVTVHSNNITAFPQDNSVSIPVGYYASVAVDTEVMDSKERPYENCTHGKSADLFY-E
GLYSTDNCLNSCLRKMVKEVCSCVETVL----NESRCSISN-TTEVACRLEVYANFRDNA
Y-SCECNEPCLEVTYRTSVSYANWPTDGFNALVGRQL-----------------------
------------------------------------------------------------
----------
>Deu_Ambulacrar_hemi_Ptyfla_40v0_9_20150316_1g14838_t1_scaffold10372_cov150
----SISAAIA--RQSIDSTPSGRIRIWAAQSDIHGVKHIVGERSRLRKLLWALVVLASF
GILLQQCIKAAINYGEFHHVTKVDVEYVQHMPFPAITICNFNKYRKSAITPADMV-HVGK
PL---LMDEDG-FSEEFVRM-E-KRFN----YTEF----TYRVGSQVKETIVECTWNGHK
CTEHDFVKVFT-HYGICFAFNKYHRDTEARHAGKPGADNGLRVVLNAQTSEHLPT-SFIN
VGFKLMIHPPTEPPYPKELGFAVGPGSHIFLAITRQEIKRLSKPYGECDMKG-SK-YFD-
-HYSMSACRIECETALLLEMCGCRLVEQP--GNGPVCTPKIV---KECAHVKLLEYIEGH
I-DCPCHIPCDSEVYSVTPSSSRLKPDRSGK--SA--M-SNYTQEYIDSNVLVLTIFYEE
LNFETITQLPETSLVGLLGQLGGNMGLFLGASILTLIQIIEYFVDECIHCFRP----MAP
K-KPKRTYRG
>Protos_Platyhelmin_schman_A0A3Q0KFY2_A0A3Q0KFY2_SCHMA_Amiloride_sensitive_sodium_channel_putative_OS_Schistosoma_mansoni_OX_6183_PE_3_SV_1
----PLENNNNSHQRS--EKKVSILEIICDTFSIRGVARMKR-GPPFLRGLWFCFVLIMT
VGLLLTTYLLVQDYLVYDVSVNIHVELDA--PFPALTICHHHPFSQNA-YHRN-DIFMRN
-LT-KFLMDN---DVDAAE------YDSLSIYYQLKAIDAYRLGHDTT-AFLNCMVNHDN
C-GFQIRKFSHHTY-NCHTFEPKTKVEA--DT------DTIALIVSLGTEQFLV--FEMA
RGLRVVVHEPGTYPDLEREGLHVEPGKLNEINYQPVLWKRLNTPQNPCIDR-PYND-LNS
YRYTQSQCILFHQQKDIIKECGCQYIYNPRPSNLPYCGSLEGAKRIQCLSGPLNVTVKQY
---ELCHPRCRYYTYESTISVTTWRAVDWQLHWLRQLNGWNLAN-LQGDNFAYVVLKRRA
SDVRVSQEKLVLSISVLLSRIGGLCSLSIGLTAAFIVELIEFTYRL----ATRSRRSVSD
GENKLKR---
>Deutero_Ambulac_Sakowv30037801m
--------------------------------MAIGERKFHHFHH-FYRALWTVFLVIIA
LISLIEIVFIVTTYLSYPSRTEVVMVTREQAPFPSVTVCNVNRLRRSAVANSQYEQLLS-
-LDSGDFERNGENGEDENN-YEDDGLSRSSRVNDVNTEELKTLGHQFEDMLIKCQYNGGK
CGHSDFTVFQDNKLGNCFTFNSPS------PVNVAGTQNGLKLTLSLEQDEYLGLF-SGE
VGVKVLIHDPDVKPSPETDWFYARSGVSTSKEIKRVEIKRLSEPFGRCSAESS------E
-------CREKCLRYEMLEYCGCTDSLIAN--ETAPCDVTD-IRQDLCLQLLRHIHRTGV
V-TCDCPLPCSETKYKVMTSEATWPSSPYVPHLLEELVT-LNDETAIRRNLLLLETYYGS
MDSENVASFPEYTMQKLMKDIGVSIAIYLSLFMII-----ALLVYVC---C--GPK-CDT
QKKKDVEITS
>Deuterostome_chordata_Ggallus_tr_A0A3Q2UMV1_A0A3Q2UMV1_CHICK_Uncharacterized_protein_OS_Gallus_gallus_OX_9031_GN_ASIC4_PE_3_SV_1
LLS-PLP-LSC--CPD-GEALAPA-GGFLRATRIPGLHYMGTRPQSLRRLLWGLAFLASA
GLLATGATDRLHHLLSRPVLTRARLTRVPQLRFPAVTLCNPNRARFLQLTKPDLY-SVGQ
WL---LSREDR-----LLALYSRSERT----MQSF----FHRLSHQIEDMLVECRFQGKR
CGPQHFTPVYT-RYGKCYTFNG--DRRNPRVTRQGGMGNGLEIMLDIQQEEYLPIWTSFE
AGIRVQIHSQDEPPYIHQLGFGVSPGFQTFVSCQEQRLTYLPQPWGNCRASVQLP-GYD-
-TYSIAACRLQCEKEAVVRSCHCRMVHMP--GNESICSPNVY---IECADHTLDAAVEDS
-ERCSCPTPCNLTRYGKEISMVRIPNKGSARYLAR--K-YNKNETYIRENFLVLDIFFEA
LNYEAIEQKKAYDLAGLLGDIGGQMGLFIGASILTILEILDYIYEVIRDRVSRVLRPPLK
K-PSGSIATL
>Proto_ecdy_PANarthopod__XP_023215424_1_amiloride_sensitive_sodium_channel_subunit_gamma_like__Centruroides_sculpturatus_
MRPY---------DIH-INTLCGLCQAFAYRSSAHGIPRIASSQNRFRRFMWIIVFLVAV
AGFAYHSIYLILTYLSYPRMTTTEEIHADQIDFPYVTVCNLNPLKKSYFAD---------
LAEI----TSTPPSSDDHG-FS---RSRTMDLSDMTKENLSKFGHQSKDLVVQCTYNARN
CFNTSYSIYPSPRYGLCHTII---RQESLRKVIKTGSALGLRLTLNIEREEYLDLI-SPE
YGARLLVHPQGTFPTLQRGGVILQPGTKTYVSVRMRKIERLPEPYRGCSDD-QLAKYLKH
QVYTYEYCQTLCREAHLLNQCGCLEELALE--GNKSCDPCN-GTQARCRSGFYRSFTRAS
SHECLCKPACTDIRYDLTVSQSEWPNVQQQQYALKRWKRLQINRKYFRKNFLRVHVYIQE
MNYLSVKDIPGYTLPQLFADLGGCLGLYIGVSAITVVEIIEHVFSVFAFLYVKRKRSSRK
SATRHVPTQF
>Protost_ecdy_cyclo_nema_Cele_tr_O45402_O45402_CAEEL_DEgenerin_Linked_to_Mechanosensation_OS_Caenorhabditis_elegans_OX_6239_GN_delm_1_PE_3_SV_2
ISP-SLSPSTPS-NDSFQKSVKRETQHFCETTTMHGPKRIFKGKRIFTKLFWLIMVLGSL
GLLIYQCWILSASYLSKPIVSQVSLIPEDGMEFPSVTVCNFTPIRKSYIEART--DVI-N
YLMNILLGTDQQKGNEELR-YS--NFT----VDQF----FMDASFDCSDLMK-CSFQGES
C--SLASPTLT-PVGKCFTLDL---SKSMNKQTEPGIRAGLSLTLDANLDEFSTGINSFV
NGFRYFVHPKDTIPNLASDEYTVSPNSVAYSAISKFRYVLLPNDWGNCTEDYGIQ-S--N
LSYTSGNCLSLCKAKYFMNQCGCTPALYNI-NNFQECTPFET---YNCVNNSLSLL-NET
-GKCRCGQQCDSQVYRADNSNGNQFSAGAFNYFNS-----SWSVDYMKSNFQMIRIFYRD
MSYTEYNQVQDASITDLLSAIGGNMGMFLGGSVITIVELFLFFSKVFWIGFSKTRRLYSK
RAAHKKEVVE
>Protostome_Lophotroco_molsk_OctBim_tr_A0A0L8FW45_A0A0L8FW45_OCTBM_Uncharacterized_protein_OS_Octopus_bimaculoides_OX_37653_GN_OCBIM_22006431mg_PE_3_SV_1
MKVT---------RQQRNYNALSIITELAAESNAHGLAKIATSTQTPRKVLWALMVIVGF
TAATLQLSLLVRKYLEFQVVEVSKMKDGMDVEFPAITVCNIAPISLTKTKESS----LTQ
WLRF----------------FA---TDTVQSLYEL--DEAQLLGRDLNDFLIHCQYNQEI
CNIQNFTRYFDGHYFNCYTFNSGHQTGTSLLTHATGPQSGLSLILSLDNDDY-N--IEHS
AGVRVVVHPPSTMPSPVDHGFDVPPGYSSSVGLKTIMHARLSNPYGNCQNS-LQNS---K
YIHTVFSCLELCKQRIVMSTCGCRSSNLPEMANFTFCGLVENLTELACEERVLKEFS-NR
-SSCNCFQPCQETTYQKSISLSYWPLEFNQLSALETFSRLQRASNMIRQNLLRLNVYLED
LSIIEFRQMPAYELADLFADIGGTLGLWMGISVLTIMELIELFTRLLMLIFSSEKKDCQK
SS--------
>Cnidar_HydraVulSc4wPfr_147_g8550_t1
SSENRIRLKERM-RKIERLTVKQIFKRYIESSTLHGFCYVCMDTFLGRRLIWAVLMILGA
IYFIFKLRYGIKEYFDYPFSTLSTVEYVDDLLFPAVSVCATNSYIASQVYTNQLNTMYKE
----LPLDNNQ------YNI---PGDE----LVKT----LKNSSLTIESLLKYCDWIMQN
CGALNFTSYFN-YKGQCHTLNSGAKGHELLKVSDVGISHGYELVFDLQTNEVIKN--YQL
SGMRIVIHDQVFPP-QLVDGFFISPGFKTYIKLGITQSQSLPPPYTECGQK-KLK-YYA-
-IYSQRLCLLETLTDFTGDLCGCRDVFMP--EGLPFCSLQEL---YSX------SFSEFT
M-RKECPSDCEERTFSYELSEARYLHNPPIGLSLSR----D------KSNIISVILFFGD
TRIDYHEQEATNDFFQFLGNMGA---LMAGVGLLSFTQ--DLSSYSAFY---KS------
----------
>Protos_Platyhelmin_Macrostomum_lignano_A0A267GVL0_A0A267GVL0_9PLAT_Uncharacterized_protein__Fragment__OS_Macrostomum_lignano_OX_282301_GN_BOX15_Mlig005363g1_PE_3_SV_1
----MLRSANSRPNEDEDQP-TKQQQQL---ASSHGIFRLSQGSGV-QRVLWALVVVGVC
VGFILHLSMLVQQYTSYPVSTELEA-RTDFFEFPDVTICSTNYLSVTSVAVARL-DMVSR
FFHL----TD------------AS-VNPYSSYRHK----LNKIAYRSKEIVLLCRFNSIP
CSYLNFTIYKDDELFKCMTFAPLNN--T-VVS--AGPGNGLYLLMYTYSSSFFT--IDDI
PGMKVVLHPRGVKPNM--NGPHVMLKYKTEAVIDTSIQEKVDRSY-RCLESPNITD-YST
FRGSTEDCRVRIMQQEYLDTCGCLATHLPKPQGV--CHIRNDIARLDCYQRVLDRQNRGV
-DT-GCPVLCRVKSHEVMPRYYQWPNSVKSKAVSNL----NADKDLVSESYAGLDLYPRD
LIVQMSIESWAYPLRNFFSDLGGILGLWIGASIVTLVEILELAMYVIVI---KP--QEQQ
QEHSELETDQ
>Protostome_Lophotroco_annelid_Pdum_comp417306_c0_seq24_
MMNPPMTPVSAFSDPPYNDSFKSVTLEYLDTTTAHGLPSVITKRRKIQKVLWFLIFWALM
GYAVYQLFGIVNEFNEYQVTVKTLKKHRNLAEFPAVTICNENKLKKSKLGGTNYASIIE-
-LQ-----GPSAPLTNSTG-TNGDHSSKTSDFSDVSMTDLDKYGHQFDDFVLMCTFDGEN
CTSDDFVRVYNEVYGNCFTFNRQTNGSTVRTTTKFGSQYGLKLSLNIEKDEYLGLF-SHQ
YGARVTVHSNNITAFPQDNSVSIPVGYYASVAVDTEVMDSKERPYENCTHGKSADLFY-E
GLYSTDNCLNSCLRKMVKEVCSCVETVL----NESRCSISN-TTEVACRLEVYANFRDNA
Y-SCECNEPCLEVTYRTSVSYANWPTDGFNALVGRQLRN--EIKEYIENNILRVNIFFRT
LTYSHQQVFPTYTWETLLSNIGGTWGLFVGFSVCTFLEAAEYFLELICVCCGKKK--KEK
VAPEGFNYAK
>Deutero_Ambulac_Spurpu_025728
LDEE-----EKPSEKPPKASWRTVVQSFCKSTTMHGMSRVIDSTRAIFRLAWLLTVLTFL
CVLMWQAYRLVDEYRGNPTTTTIQMVTNNKLSFPAVTVCNMNRLRRSKLVGTRFEPLLD-
-ID-GEIEDDHARRKRSVN-LSENDLSESDDFQDFSKGELRKLGHQAEEFILQCSFNQHY
CDYRNFTTTHNSQYGNCFTFNRPAENNSVLQTGKIGSRFGLHLTLFTDQSEYIGLL-SHQ
SGVRVAIHEPNARPFPEDEGITASTGTLTSIGLRLRNITRLSGRYSDCRKKNR-DPSFTD
FDYSLRACLNACYQGKLRYECGCVNDVM----NTTICSTLD-RRQEACQRRVDQMAIDDK
L-GC-CVSPCR-------------------------------------KNLVRVEIFYEK
LNYEAYTQMPKYTFGSLLGGIGGIMGFFAGMSLITVFELCGFIIQLLGLLCGRLTTVGRR
FTSARARQTD
>Cnidar_NemVecNVEC200_012234_1_1_protein_AED_0_06_eAED_0_06_QI_105_1_1_1_1_1_14_954_633
------------MGKE-KKKIVTKIKDFLGYTTAHGFARLVESKNPVQRAFWVLACLGAF
VAFGLQVHKLFSKFNRKPVDTYITVKHEMNLEFPAVTICNLNPIRKKHLPESLR---EY-
----YSLGDSST----VRGL--LCEARRRKYLYWRPTETLIQSGHQFLDMVQECSFAGVS
C---NWTQFWNHLYGNCFVFNTAMSNRESYTSSIPGPSDGLLLRLRIEGEEYLGNF-STV
SGVRVHISDRHEMPFPGDKGFSVSPGFETSVGMRKVFIHREDPFGNSCISDGKRPDYYMG
VNYSTIACRSSCVANLQKTMYGCVESAYAI-LRKIVCNALN-TTVFRCIVKANETAEDSD
G-KCKCAIRCDENIYKLTISSAVFPSPSYQNISSQ-----SGNEEQIRANLLSLRIFFEE
HNYETIEQRKSYELIDFLSDIGGQMGMFVGLSVLTCAELIELLALIIMHLFNRDHK--RG
AVGADTVTPV
>Deutero_Ambulac_Sakowv30039242m
MSHI-----SSNCKEK-QQTFSSILGSCFVQSSAHGLPNISRAGNAPRRSLWIISLGGTV
AIFCLISATLIVRYFDYDVNVSVAMQFSRELTFPAVTICNLNPLRKSKTQMDGP-SDED-
-IQRQTYHVEQDVDDDETSTY-PTQWNKSASLNQWPTQQKEEWGHQLKDFLLDCQWNDVM
CSPKNFTKFVSSRYGNCYTFNSG-NNSTVVKTNYAGPYYGLTLELFIEQNEYLDDY-PDF
AGVRVAIHSQKTMPFPEDDGFNVEPGRVTSVGIRR-------------------------
------TCMKSCYQKRVAERCRCLDGRYPP--TLNACFIGA-----------NMAYQYDV
M-SY-----------------------LFQDYVNVQLQQI--GNEFVRENIVKLQVFYQD
LNYEGITQSIAYTEESLASDLGGQVGLWIGISFLTLIEFIELVYDLFKLWIRRLCC--MA
TKNTGVTNVI
>Deutero_Ambulac_Spurpu_020954
----EKSSRGTTPERE-EKSLRTILNSRMENSSAHGVPNIQRSSGLVTKLAWSLIFLAGI
GVMIWQVVTIFQAYYEWNYSVIIEVKFNRTQSFPAITLCNANPMRKSKLKTKNA-SF---
---QVNYVPSMPVKD-----Y-ESVYEKRRIRVDATLEERVSLGHKLDDMLLDCSWKGKP
CSPENFTKFYDSQLGNCYTFNSG-NGEQ-LTTTRPGSKYGLSLELFVQQDEYVEGM-TEE
ASFRVSVHHPSIMPFPADDGVLVSPGFATAIAFIKLELDRLPKPYGDCKADLSEDDIYHN
ITYNMKTCEVSCFQNEVISRCDCFDATYPN--TVYPCEYNN-RVA---------------
-----CPY-CQQVLHLIIIKKKSWESDQFHSTLFEKMAEV--TAEWTRRNMAKVEIFYDE
FNYEHIRQEPAYMVCK-------------------------KTRQIASYDVHKPPPPFRN
KRKRSTRI--
>Protostome_Lophotroco_annelid_Pdum_Contig8214_
--------------GTMAKKDKGLWKEFSQNTTIHGLNKVAEENGLFRRLFWITLILGGT
ALFAYQVVERSLYYIKWPVSVNYKFVYQSEMPFPTVTICNQNAFKLSTSVQSGLHDVITS
IFS-KRNSIPK-SRNNISSL---SSLK----TDDV----WQLLAHAKEDMIYSCSWQEDP
CSPDNFTTLLT-DHGVCFQFNSASNSHPPLKVTQSGSQQGLSLVMNVEQYEYMTG-PHDS
VGLKVLLHDSSHVAMVRDLGEALPTGSHAFVAVTLSKIQNLKHPYGECVNNVSLD-YYD-
-TFSLSTCRRDCETRKTVKDCGCRDAYMP--GTPQVCTLQEY---SQCIQANKDQQSGI-
-DVCNCPIPCLTTSYKSSTTFSTAFENYADDIDKSYYRNF-------RDNFVKVNIFMKD
LYLEDMESNEAYSLIALLSDIGGSMGLFIGGSVMTILEVLDILVIACMRKKKKN--ETNE
T---------
>Cnidar_HydraVulSc4wPfr_391_g24657_t1
VSTR-LPGANHD-TVDRNQSINDYLSDMAVNSSFHGINYICDSTYKVRRIIWIVVTLTAM
LYAMREVYESTRKYLNYPVSTVRMKIYVDDLEFPAVSLCNLNDVRMSIVNGTSFDNALID
--------QN-------TQI---SADD----ALMI----AREARHNLEDMLLECKFNGRS
CSAKNFSEFNW-MQGRCFTINSGKPGHSRLSVKGTGIKRNLELILNLQHYEYYRD--EME
SGIHFILHSQEETP-VRMRGPIVSPGFTTYFRINKIKTKNLKYPYTRCGSL-NLK-FFK-
-GYSKQLCWLDQLTDYVNSKCGCKDFFMPVKNNIMVVAFLDI---LGCHLPAWNKFSMNE
I--TTCETEIDSEEKSEKNVKVIFNVNE-NRDIEEPMD-I--------ENRYVVILTTPS
RMYQ-----------------------FVGNASIEVASFQNVL------SVFNPDPK---
----------
>Deuterostome_chordata_Ggallus_sp_Q92075_SCNNA_CHICK_Amiloride_sensitive_sodium_channel_subunit_alpha_OS_Gallus_gallus_OX_9031_GN_SCNN1A_PE_2_SV_1
VKAECKQETEQQQEREFYGSYQDVFQ-FCSNTTIHGAIRLVSKKNKMKTAFWSVLFILTF
GLMYWQFGILYREYFSYPVNLNLNLNS-DRLTFPAVTLCTLNPYRYSAIRK------LD-
ELDQ----MSLA-SENNED-YSVDA------YINIPD-AKDLDESDFENFIYACRFNEAT
CDKANYTHFHHPLYGNCYTFND--NSSSLWTSSLPGINNGLSLVVRTEQNDFIPLL-STV
TGARVMVHDQNEPAFMDDGGFNVRPGIETSISMRKEMTERLGGSYSDCTED-SVQNLY-S
SRYTEQVCIRSCFQLNMVKRCSCAYYFYPLPDGAEYCDYTK-HVAGYCYYKLLAEFKADV
L-GCKCRKPCKMTEYQLSAGYSRWPSAVSEDWVFYML----ITS--KRNGVAKVNIFFEE
WNYKTNGESPAFTVVTLLSQLGNQWSLWFGSSVLSVMELAELILDFTVITFIRSKQ-WH-
---SSPAPPP
>sp_P37090_SCNNB_RAT_Amiloride_sensitive_sodium_channel_subunit_beta_OS_Rattus_norvegicus_OX_10116_GN_Scnn1b_PE_1_SV_2
MPVK--------------YTYKELLV-YCNNTNTHGPKRII--EGPKKKAMWFLLTLLFA
CLVCWQWGVFIQTYLSWEVSVSLSMGF-KTMNFPAVTVCNSSPFQYSKVKH------LK-
DLYK----SSHTS-ANGTV-FSTQA------ATNILPQDLVGMGYAPDRIILACLFGTEP
CSHRNFTPIFYPDYGNCYIFNWG-MTEKALPSANPGTEFGLKLILDIGQEDYVPFL-AST
AGARLMLHEQRTYPFIREEGIYAMAGTETSIGVLLDKLQGKGEPYSPCTMN-SIQNLYSN
TTYSIQACLHSCFQDHMIHNCSCGHYLYPLPAGEKYCNNRD-FPDAYCYLSLQMSVVQRE
T--CMCKESCNDTQYKMTISMADWPSEASEDWILHVL----SNITLSRKGIVKLNIYFQE
FNYRTIEESPANNIVWLLSNLGGQFGFWMGGSVLCLIEFGEIIIDFIWITVIKGLR-RRR
PQAPYTGPPP
>Deuterostome_chordata_Ggallus_tr_A0A3Q2U1X6_A0A3Q2U1X6_CHICK_Uncharacterized_protein_OS_Gallus_gallus_OX_9031_GN_SCNN1D_PE_4_SV_1
-----MEQEAARERKEFYDSFKDMFE-FCKNTTIHGTIRLVSSSNKMKTAFWTLLLLASF
GMLYWQFALMFSQYWDYPVVLTMSMHS-EPKMFPAITICNLDPYRFDLVSE------LA-
QLDR----TSAS-NATGGN-YSMDA------YMNIPVIINISDEEKIEDMVYSCQYDGEP
CRPSDYVHFHHPVFGSCYTFNSK-GTDPFWTATKPGIPYGLSLILRAEQKDHIPLL-STV
AGVKVMIHNHNQTPFLEHEGFDIRPGIATTIGIQQDKVNRLGGNYGKCTTD-SVKLLY-N
S-YTLQACLHSCFQHIMVQKCGCGYYYYPLPPGAEYCNYNK-QPAGHCFYQLYSRLRNHH
L-NCQCPKPCRESLYKVSAGTAKWPSRKSQDWIRQAL----STS--NRKDIAKVTIYYKQ
LNYQSVNESPLLSDNLLLSSMGSQWSLWFGSSVLSVVEMLELLIDTLVLSLLRSKT-LNV
AR----TPSI
>Deuterostome_chordata_PetMar_tr_S4RK61_S4RK61_PETMA_Sodium_channel_epithelial_1_gamma_subunit_OS_Petromyzon_marinus_OX_7757_PE_4_SV_1
MASE--------------PSITDLLD-YLNNTNMHGMRRIAS-KGPIKKTIWIVFSLIAV
AMVFWQGIQLIQSF--YSIAVSVTINY-QKLPFPAITVCSLNPYKYNQSQA------LE-
KLDR----TNLS--GEERK-FSIDA------FINIPEKDKDKLGYSADEFIIDCLFSGTV
CDSTSFKKLQHPILGNCFTFNDG-SDGKSLDIASAGIDYGLHMVLNTRQDNSLPYL-AMG
AGAKIGIHLQNTTPFIEAVGIDIPPAMESSLGLRVNDVQKLGDPYSDCTMD-SVKSLY-D
SPYSVQTCQNSCFQWEMIKSCGCANYEQPLPEGSRFCNYDN-NPGEYCYYRLYDMYIKEE
L-KCVCRQICSETEHEVTLSLADWPSKASKGWLLRAL----ANDTLKPSDIAIVNIYFKD
LTQKTISESPASSIVTLLSNLGGLLGLWLSCSMLCVVEVLEIFVDFPWILLKSSAF-ASL
IRGPDPAPSV
>Filast_tunicaraptor_GIQG01084220_1__p1__GENE_GIQG01084220_1_GIQG01084220_1__p1__ORF__type_5prime_partial__len_641__score_99_41__GIQG01084220_1__3_1925_
------DGDDGDNDGDDG------------------------------------------
------------------------------------------------------------
------------ETTDSADVLDSDGQTRAERLSTAVSLDAAKLTFEASEFIINCRWKNGP
CSAANWTTFYVEEYGSCFTFNGPKEDAAVLASGSPGPNGGLTLTLYIDQPEHFTVLLTPG
AGVKILMHDQKDSPEMD-GATDLAPGRYYSLSMQKIIIDNLGPPYGDCREE-G-------
TRYSIRSCFRECFYRRVADECGCLPIDSPSTSTSR-CTTVAL---YDCQQSVESSL-NQN
VDLCGCPKPCKAVLFPPSMSFQQWPTKKDKAIFLADV-R-DVDETLFEENFLTANIFFQD
LNFQQIEQSPAYSVGNLMAEIGGMCGLFAGISILTVMEFVEMLFL-TLRKLRRNTNAERQ
PTVGKLKLTG
>outgro_CafRoe_KAA0153446_1_hypothetical_protein_FNF29_03263__Cafeteria_roenbergensis_
MSSE------------RQP--EQPLQEFSDNVTAHGVGKVFSKERSCRRWLWLVLLLGAL
VALVVIVTDRVQYFLQNPTATVVKWESRAPVPFPAVTVCNENGFQQSRVAQ---------
-------------------------YG----LSTLNNSVLELMTQPVNNFILRCEFAGLE
CFADNFSVLLDAQFGACYTFHGL-NSGNPLTSARTGPDYGLRLVLDIEQAEYV-GYGPES
AGIRVIIHDPSVLANPT-SGFGVGPGSASDIAFERVDRSRLFPPWGTCNEA-SATD---P
AGYAKTACERDCYYASVADVCECLLLPWPTT-SLYVCSSEEK----ACIATQLSRFQAGE
-LGCSCPDRCLETLYTATAGRQLWPSVASASTILDVV---TITPEYLAQNMMSVRVFPPT
TEYQVVTTVRAYSFESMLGEVGGNTGLWAGMSALTIVEILEFVMLALSALCSKRRTLVAP
QAAPQAAAAA
>Protos_Platyhelmin_Macrostomum_lignano_A0A267GUI2_A0A267GUI2_9PLAT_Uncharacterized_protein__Fragment__OS_Macrostomum_lignano_OX_282301_GN_BOX15_Mlig004814g1_PE_3_SV_1
MTT-TDEEHKEPDAKT-GNSFLELASSWGSNIGMHGIPNITRSSSVAKKFLWTLLLLAGL
CLTVVQIKSIVDKYYSYPIAVARGAEINLPREFPAVTVCNQSPARKSKVQSATS---TS-
-TSTNATANSTSANSTPAPKYSVPDVRMTYMFLDFDDDVKTEIGYQISDMLVDCSMGTSY
CSVSNFTRFLHPMYGNCYTFNAA-TNSSRVSVKQQGPLFGLTLTLYIDQSDYVSTV-AQS
AGAVVVLHEPTTQPFPEESGIRVSPGRETYIGMKQTYKKLLGSPYDNCAIDKTKYNMYRK
VNYTKMVCLKTCIQRKTESRCNCSSPKLPP-PALPICKYSYNSQEAECLHAVESEFET--
---CGCQSQCEEMQYDASISMAAWPSMGYESDAFHQVPIMDSKADFISQNMVKLIVFFAD
PETRTEISTKGYEITDLLSDMGGQVGLWLGLSVLTLFELIEMLLDFVVLAASKAAL--QP
KLPRDSKQPP
>Protos_Platyhelmin_schman_A0A5K4FAT6_A0A5K4FAT6_SCHMA_Uncharacterized_protein_OS_Schistosoma_mansoni_OX_6183_PE_3_SV_1
----KYKQSNKCHPAP--HSLKYAFNLFCNCTSVRGMSKLCR-GPKVLRIMWLIFVLSMT
FLLLSSTALLIKDFLNYDVTVNTQLILDN--PFPSLTVCHQPPFSYKA-YKNQ-KQYMRK
-LI-NSLYKN---DIYLAS------YDSLSVYYQINYKDTILLGHNIT-IFFNCMYSHDN
C-GYRIKQLSHHQY-NCYTFEPINMIAA--ET------TFLSLIVGLGPQQFLP--FEQA
RGLRVVIHEIGTMPDLEKNGIHVEPGKLNEINYEPIRWKRLNTPKRPC-----YLD-LNK
YNYTHTQCLLVHQQIEIMNNCHCIYVMHPRLNTLPYCGQLWPIEKILCLSKYLNNTIKKY
---DMCFPRCEFYDYESTTSVTKWRAYPWQLYWLRVQSAWNPHNNLDSEDFAYVILKRKS
QSTIEKTEKLVLSLYVLTSRIGGLCSVTIGLTAAFFVELLEFSYLLYKNGSNNSKSEIQQ
TENSSLQYNI
>Protostome_Lophotroco_annelid_CAC9669406_1__Ofus_G17804_Owenia__fusiformis_
---------SSQNGGQLQSNIRPTLVDFAETTSINGPKRILKAKGKFSTITWTIIFFGMV
SMAVNLIASVVVKFYSYPVEDGLSV-TTQPLAFPAVTLCPFIPYHMADINPRR-FHMSYK
VIFQYDAHRKIDG-CLPLQ-IQ---IS-SGWLVEVIDYETFATPIKVEDFILECIYNNKP
CESQMNITRTNTVYGQCFTLTVN----PNDHVSEIGPDKGIALILYTGRANGFT--STPS
DGVQVVLHKPGTMPRPYNEGFYIFPGRFSSVGITQETRTRLLPPYGECTDAGYITN---T
YGYSYDVCVDQCIQERIAKTCGCISPMFITPNKAPFCGNMSEIERLRCEQR------LM-
-TSCKCKRPCKENTYTHLINTIPWPQKKVVERGHHRLKNLNLDK-VMDQNFMKLNLHFES
LDVRTVFEERTYTYDNVMTDIGNVFGFYLGMSVVSVVEALIIIGVMIKLIIWRL--CARC
NY--------
>Protostome_Lophotroco_annelid_Pdum_Contig18637_
MAGQ---------KRDNKGTL--ICHEFATETSAHGMSHIIRARGTCRKLFWLVVTLGLI
AIWLLQSQDTIRKYLKNEVNVQVEIKASRELPFPAVTICNKNPYKGDDTIR--F---IE-
LMNHLAISRNQS----------SDDAKFGEQMLQLYHNSLAELSVDPDNFILNCMYERVH
CDMRNMTSIFNWLYGGCIVYIIKQ-------TTRTGPRFGLELTLNIEQSDYM-DL-TTQ
AGALVLVHPPEEMPFPEDDGISIPPGQAALIGVKVKRTERLGGKFGDCAHANKFTNYFQW
TNYSLKACQRSCFQWNVRQMCQCLDVRFPPFKNFTSCV-NKYPESVGCLDEVTKKFNAHQ
L-GCLCHVPCKQTYYEPFVSYAAWPSDAALNVTLENLA--EVGHDNFRKNFLQLTVYFQD
LNFEFITEKEAVELTQMLSDLGGNTGMYVGASLFTMIEFVELFGDLWLWVCCRRKRPSKQ
NNNKQNRQPH
>Deutero_Ambulac_Apla_gbr2_220_t1
MPSE-----EPEKENH---TCGSIVTNFADSTTAHGVARIANASSCFASFLWLVILCVAF
GGFFFQGTNLVLDFFSWPYGTTIDIITNTSVDFPAVTVCNMNRLRRSKLPGTRFEGVIA-
-ID--DYSSASAAAGSSYS-YDGESNSKSEDFSDITQDEMDELGHQAEDFILQCTFDRRK
CNYTDFYKFQNSHYGNCFTFNHG-RNETVRTTSKSGFQYGLHLTLFIEQPEYVGLF-SPE
SGVRVSINHWQTTPHPEDSGITATTGQATSIALRKNFIKRLGGWYSNCTYGT--ETNFTF
FTYSPLTCKKQCMQRNLKDRCDCVTDLL-----GEKCSYLN-STQQRCRQLVEALYEEDK
L-DC-CPVACEENVFKTSASVSIWPSERYEEHLYSRLAV-LQDVETTRKNLARVRIYFEE
LNYQKVEQIPQWTIESILGAVGGLMGLYVGISSITLMEIIVFVFSLLKQCCKS----LNK
VQPSN-----
>Protos_Platyhelmin_Macrostomum_lignano_A0A1I8H6N9_A0A1I8H6N9_9PLAT_Uncharacterized_protein_OS_Macrostomum_lignano_OX_282301_GN_BOX15_Mlig002809g2_PE_3_SV_1
-------------------MLPETARIFLETSSIRGVGKVFKTQSPLLSRMWGIFVLGST
SFLFYSVFKITLDYLQYDVNIQTYQEIDD--PFPAVSICNNQPFSVNA-YQSN-QEFLRQ
-QALQSMFDS---SVAAMT------YDNLRMYYQMLADEAMELGHTRNESIVDCIYGSTR
G-MVKVKTFSDPNF-NCLSVEFTPE-YA--TI------ISITLIVWLGPRQFLN--YEQA
YGLRVDVHEPKTQPRVLEQGIQTEPGKMNEIKYQPIRFERKDTPKNPCISL--FRD-LRE
YNYDFELCLNSKVQEVVLNKCGCMYIELPRIKTHPYCGFMDEKERSQCVKSLDMRTIRSF
---EDCFPKCVDLSFEKELSTTKWRETKWMLHWIKEL--FTVSGNFD-DRFSFIVVKRQS
NNTFVKTEKIVLTLNALFSRVGGLCSMYIGLTLTFIMEFIEFIFRL----ASKSKTGRSE
AKQSTRNSCR
>Porifera_Syc_Cil_scpid49206_scgid6888_Amiloride_sensitive__sodium__channel__subunit__alpha_Alpha_NaCH_Epithelial__Na_channel__subunit__alpha_Nonvoltage_gated__sodium__channel__1__subunit__alpha_SCNEA
VDQDITDRDVADIQRK-RVGFIDFTMRFVLDTAGHGMPRIVEKDIWIRRIIWGCIVLGAA
VGFIIQTHALVSKYLDKDFKVDVKYKFNKEIGFPAVTLCNLNPLNRSKLECSRF---DT-
-SVHQQTASGNH--TTVQVLLSLQQKERAFQYNFTTAAEIAKYGYDLSKLMVSCTFRGQP
CGIENFTRFESARYGNCYTFN---NISTQIQISQPGPAFGLAIDLAYDPLEEIGLL-SHG
AGFQVAVHEPRSKVFPEEDGMSISPATATSIGIRQAVVERLGEPYGNCTNITG----WGG
YKYTRTICLKECFAQAMLDACGCVSENILV--GKRLCLPATLKTEADCRAEIEELYRIYK
L-PCQCFNPCKERIYRTTVSTASWPSFEYQREFKQLL---VR----FRDQYARVEVFYEE
LNFENIVQKPAYEPENLLADMGGQLGLWLGFSVLAILEIIEYLIYMLLVALGKVKL----
----------
>Deuterostome_chordata_Ggallus_tr_F1NW62_F1NW62_CHICK_Uncharacterized_protein_OS_Gallus_gallus_OX_9031_GN_SCNN1G_PE_4_SV_2
MAP--------------APTLRELMR-YCLNTNTHGCRRIVVSRGRLRRFIWILLTLSAV
GLILWQCAELLLNYYSASVSVTVQF---QKLPFPAVTICNINPYKYSSMKD------LS-
ELDK----TKVRDANNSSE-FSVNA------YMNIPLETKEELSYSADDLLLTCFFDGLS
CDKRHFTRFHHPLHGNCYTFNSG-ENGTVLSTSTGGSEYGLQVVLYIDEADYNPFL-VTS
TGAKIIVHDQDEYPFIEDIGTEIETAAATSIGMHFTRSRKLSKPYSDCTET-AVENLY-N
KSYSLQICLHSCFQKAMVESCGCAQYAQPLPNGAEYCNYKK-NPNMYCYYRLHEKFVKEQ
L-GCICKDACSFKEWALTTSIAQWPSTVSEDWMLRVL----INKKLNKTDLANLMVFYKD
LNERFISENPANTLVILLSNFGGQLGLWMSCSVVCVIEIIEVFIDSFSIVMRKKWW-NHR
KRDETGKPPE
>Protos_Platyhelmin_Macrostomum_lignano_A0A267EUK8_A0A267EUK8_9PLAT_Uncharacterized_protein_OS_Macrostomum_lignano_OX_282301_GN_BOX15_Mlig024916g1_PE_3_SV_1
-------------------VLRMLAETFVFNTSMRGFMKLYKTPHRFLRCLWALYAISML
SLWITACYFLIEHYSGFYVTVQQSERIQD--PLPSITLCSQAPMGDHA-ASSN-TAMMRN
FGN-TSRRLS---QFYAAK------ADKISTYFQIDITEARRIGMRPEDLLVFCLHTPEI
C-RLSVKWVRHPLY-NCYTVTVDQE-DT--DV------SSVSLILRSGVLQHVF--FSQS
QGLKISLHEQGSHPNIDESAISVGMGRNTEIRYTLVQHRRLNLQRSNCLDS-KLRD-FDT
YNYTFDACMSQAIGQLILGECNCVSAFHLVTRNTPFCHYHEGLSRLDCVRNIKLPHRIQL
---RTCLRRCNFNQFDMQVSSAQWMPTRWQLKLVLQLHSVRLSPD---SRLTLVTVSRAT
YNTILKTETLQVTLSTLLAQIGGLGSVTIGLTITVLFEACEYFYLTTFNIYKRDR-EEDE
KSSDQGE-TL
>sp_P37091_SCNNG_RAT_Amiloride_sensitive_sodium_channel_subunit_gamma_OS_Rattus_norvegicus_OX_10116_GN_Scnn1g_PE_1_SV_2
MAP--------------APTIKDLMH-YCMNTNTHGCRRIVVSRGRLRRLLWIAFTLTAV
ALIIWQCALLVFSF--YTVSVSIKVHF-QKLDFPAVTICNINPYKYSAVSD------LT-
DLDS----SRKR-SNDTSD-FSINA------YMNIPLEKKINMSYSAEELLVTCFFDGMS
CDARNFTLFHHPMYGNCYTFNNK-ENATILSTSMGGSEYGLQVILYINEDEYNPFL-VSS
TGAKVLIHQQNEYPFIEDVGMEIETAMSTSIGMHLTESFKLSEPYSQCTED-SVTNIY-N
AAYSLQICLYSCFQTKMVEKCGCAQYSQPLPPAANYCNYQQ-HPNMYCYYQLYQAFVREE
L-GCVCKQSCSFKEWTLTTSLAQWPSEASEKWLLNVL----INKKLNKTDLAKLLIFYKD
LNQRSIMESPANSIEMLLSNFGGQLGLWMSCSVVCVIEIIEVFIDFFSIIARKDWW-ARR
QTPPSTETPS
>Deuterostome_chordata_PetMar_tr_S4RY81_S4RY81_PETMA_Sodium_channel_epithelial_1_beta_subunit_OS_Petromyzon_marinus_OX_7757_GN_SCNN1B_PE_4_SV_1
MKIR--------------ASVSELLY-YCMNTNTHGCKRIV--YGKKKRVLWFLITIIML
GVVLWQWVLLFQAYLSYGVSVSVNMGF-QRMNFPAVTVCNLNAYRYSSMKD------IK-
DLEA----DSSTCDSAGDK-YSMTA------LLSLSTEEKSNLSSSGDELIRSCLFSSDT
CSATNFTTFFHPMYGNCFIFNWG-ENETVMQVSNPGVEYGLKLVLSIDQDEYIPFL-TTI
AGAVIMVHDQNTYPFLSDLGVFVKTGVETSVGIEVGQLQRQGAPYSDCTMD-TITNLYNG
TAYSVQACLRSCFQTKMIEMCGCGYYLYPLPPGEKYCQNQN-FTGRYCYYKLYEQFVEED
M-DCICKQPCIESEYKMSISMSDWPSQSSEDWIFHIL----VSRIFNRKDIIKLNLFFQE
FNSMTISESPAQTIVTLLSNLGGQFGFWMGGSVLCIIEFIEIIIDCVWIGMIRERR-KTS
RKPRYSDEPP
>Protos_Platyhelmin_schman_A0A3Q0KJ87_A0A3Q0KJ87_SCHMA_Putative_amiloride_sensitive_sodium_channel_OS_Schistosoma_mansoni_OX_6183_PE_3_SV_1
----SNNELNK--TSNEYNQIKRQFRQFCETTSLRGVPRIVSTKDSKRRFLWLIFVISFF
IGCITCLTFIINQYLEFDVIHQPKKLYDQ--PFPSVTLCNLRPFSTRD-IRKK-EMYLKR
-FMIVPVEY--------RR------LWDFSTYLALPDLDANNLGHTLEDIVKRCFKTGTA
CKSGYWTKTQDRVF-NCYTYTINPNKTN--TA------LNMELVVYLDNFDQER--ASQL
TGARLLLHPGASYPRVAEEGVNLMPGTMTDIRFTVYEWSMMEPPHGRCSKN-PISF-NNN
YTFSEEACHAHMVQEKVASNCQCLTQHLPIPD-LRKC-----ARFAECAE---K--TGAM
---DQCRPACVRYTYKPSITAAQWPTKTFLTWFVTKFNEFEIRQEIFEQNFLSIIISRPN
FDLERVEEKAVVSLTSLFSQIGGLLSIWIGLTFVCIVELVELGLNVADAVIHKL-K----
----------
>Deutero_Cephalo_088140F_t4__name__chr_scaffold187_start_416588_end_437049_strand_pro_len_664_
----ELGDG----EQTYYRKQAQT-SDFAAGSTLHGLPHIFPDAPLIRQVAWALAFIGSL
SVLLYQCSDRVKFYFQYPHITKLDMVLAERLDFPAITICNMNMFRWKQFTQNDLW-HMGK
GL---ILDENNNATPGDMELFD-SPFS----IMEF----ANRTGHQIESFLLDCKWKNFT
CGPEYFTEVFT-RYGKCYTFNSGSPNQPVLKTLKGGIGNGVEFFLDVQQEDYMPAWVTFE
VGFKIQLHTQEEPPFIHELGFGVGPGMQYYVSTQEQRITYLPAPWGQCKAENDLT-FFA-
-KYTTSACRIDCETKFVVSQCGCKMVHMP--GNFPICTPDIY---VECADQALDFLVKSD
-KKCVCDTPCNTTRYNLFMSHVKFPSEQAVKYLAR--K-YGKPEDYFRKNTLVLNVFFEA
LNYETIEQQKAYEVASLLGDIGGQMGLFIGASILTILELFDYLYEVLKDKCTER--RHQP
R-SESNAVSV
>Protos_Platyhelmin_schman_A0A3Q0KSP8_A0A3Q0KSP8_SCHMA_Putative_amiloride_sensitive_sodium_channel_OS_Schistosoma_mansoni_OX_6183_PE_3_SV_1
MTKK-------------------EFLYFCQTTTIRGVTRVVNARNKTLQILWIGSVILFF
GGLFICMFILTRQYLEYNVIHPPQVLRDT--PFPSLTLCNLRPLSSEA-NINK-KQFLNN
-FAAAYYYSNDI---HSYQ------AVSMGGYLELPQIV-PKLGHNLSHTVIHCMAEGNE
CQVGRWRRFVHAQY-NCYTYDIHEIYRN--HV------RTIELFVYLDESDFSS--KSQL
SGAVVTVHNAETYPDINQEGINIQPGSLTEIKVKTIKHTQKTPPYGRCSPD-PINL-YSV
YAYSEHACRMSTIQAKINSLCGCNAIEFPY---LPFCLEM--KNRVLCKSEVTK--HYGD
---VSCTLPCAFFAYETDRSTSTWPTKSWQLSWLSTRRPYELGKEVLERNLLAIMLIRPN
FNVHKVDEKEVLSLTSLLSQSGGLFSIWIGLNMMSVIEVVELIFHLITRCRQKR-KTCDT
P-NTNSETGV
>Deutero_Cephalo_088030F_t2__name__chr_scaffold187_start_203431_end_230405_strand_pro_len_665_
TKSF----SMS--SYEENEPKPSD-NVFAGNATMHGISHIFTEGSFFRRFLWAAAFLICF
GMVSYNGYDRVIYYLSYPRVTKLDELEAQMMNFPAITMCNLNPFRFSKLTKDDLW-QVGH
AL---ILDEN----PEHLSLFGKDSFN----MKEF----YNRTAHQIQDMVLECSYRGTK
CSWANFTVTI---------FPS--------------------------------------
------------TPVVDMQGF----------------PVWIQQLW---------------
------------------------------------------------TDPA--------
-------------------------------------Q-SHKSDE---------------
------------------------------------------------------------
----------
>Protostome_Lophotroco_brch_Lingula_anatina_comp148540_c0_seq7_p1_comp148540_c0__comp148540_c0_seq7_p1__ORF_type_complete_len_666___score_77_65_comp148540_c0_seq7_79_2076_
MSTGDHNSQDPEKSAR-EESLIALAYDWASNSPVNGIPNVVRSQNLIKRFFWLVALLGCF
GVMGYQTWELVAKFYRFPVDTTLTYTHSKEVYFPAVTVCNVNPLRRSMLSSAGD-DVLL-
GPPKGSFASQSQTGTNSTSS--MNEFEMRKRFGNINYTTRETVGHELDTMIISCTFNGVT
CSSANFTRFNNHQFGNCYTFNSG-DSSPVETSSNAGPLYGLSLEMYIEQSEYIGDL-SES
AGVRVQIHSQRSMAFPEDEGFNIAPGYLTSMAMTRVEITRRPHPYSKCRNFTEQKSVFTN
VDYSVSGCMKTCYQRYVISECACGDPAYPFSESVDPCVS---DADDECVAGIKRRFADDD
L-SCDCPLTCVDVEYSGVPSLAKWPSKQYMSTLHATLAHINM-AAEPGDNLLKLEVYFQE
LNFQKISENVAYDVFALLADIGGQIGFWVGLSIMALFEVVELILDVFRLLLFRVGSCFKK
QQSRQVKVQP
>Deuterostome_chordata_Ggallus_tr_F1NE95_F1NE95_CHICK_Uncharacterized_protein_OS_Gallus_gallus_OX_9031_GN_SCNN1B_PE_4_SV_4
MNLK--------------YTYKELLV-YCDNTNTHGPKRII--EGPKKKVMWFFLTLLFA
SLVFWQWGILINTYLSYNVTSSLSIGF-KTMKFPAVTVCNANPFKYSEVRP------LK-
ELDK----LNNSSHQGSNN-FSAQA------STSIPLQERIRMGYQAEDMILACLYGAEP
CNYKNFTQIYHPDHGNCYIFNWG-MDKEALNSSNPGAEFGLKLILDISQQDYIPYL-SSA
AGARLMLHQQKSFPFLKDQGIYAMAGTETSIGVLVDELERMGYPYSDCTAN-SVKNLYSN
TSYSIQACLRSCFQNHMTEICGCGHYMFPLPEGVTYCNNED-NPGAYCYSSLRSSIRHRQ
I--CSCKETCNDTQYKMTISMADWPSEASEDWIFHIL----TNVTLDRNGIIKLNIYFQE
YNYRTISESAATTIVWLLSSLGGQFGFWMGGSVLCLIEFGEIIIDSLWITVIKGLK-QKR
VRARYPDTPP
>Protos_Platyhelmin_Macrostomum_lignano_A0A267G692_A0A267G692_9PLAT_Uncharacterized_protein_OS_Macrostomum_lignano_OX_282301_GN_BOX15_Mlig031432g4_PE_3_SV_1
----PTDADAD--AASVR-ALHRQFICFCENTTIRGIPRIIKSESRRIRLLWIFFVVALF
VACILCLSFLTLQFIEYDVMHPPRVLKDY--PFPSVTLCNMRPLSSEG-RQRQ-GDFLEL
-FARLYFYNEST--KYVYY------SMGFPAYLELPRSS-RDIGHTLQDFILDCRRNGKF
CFAGNFHAFLHGNY-NCYTLDLHEELRD--NT------TMVEMAVYLDNVDYTM--STQL
SGAVLTIHSGDTYPDVNHEAIHLKAGSLTEVKLKHVLNVQKQAPYGRCSQD-QLNL-FGE
YKYSEDACRQATIQRDILNTCGCQAIEYPL-N-FTYCTGL--YGYIRCKNDVIS--KYKD
---VSCTLPCSFYSYQTERSTSDWPTRSFQLRLLNSRRKYELSQELLERNLLSIQLIRPN
FDLHKVEEKEVLSLTSFLSQIGGLFSIFVGLTMISVVELIDFFIHCYEICTR----SAVR
R-ASRSEADV
>Protostome_Lophotroco_annelid_CAC9584386_1__Ofus_G061163_Owenia__fusiformis_
-------TVIDTKEEEGASDAKTVTDEFMGSFGAHGLPRVWSSASPVKKIVWLVLFLAAS
GYCLNIIIRVGIKFGTFPSGINSKVYPRSIVDFPAVTICNLNMLKATSISNNNVEKYLS-
-VQ-----LNYTNQAAETN-YDSENKSKTDDYQDLTKTELELYGHSAQDMIVSCTFDSKK
CNYTLFKTFQNSYYGNCFTFNYDDTQEVVFNTTKKGSRFGLKLTLNIERQEYIGLF-AHG
SGVRVAVHPRNATPFPEDYGISAPTGWETAIGVRENRVTRLTKPFENCSHGNH-DPSETT
GLYTLLECNQRCLQKQIRSKCKCLDEIM---SMLNPCSILN-STEEKCRQRMYYLSQTNR
L-GC-CPLPCLELGFEESLHSSEWPSAQYYPLMMQKLII-MNDLKTTRENFVRLHVYYKD
MILESLEEFEAYTVDSLIGDIGGILGLFIGMSVLTIAEAVEYLIDLCLLRCKK----RNS
VVALK-----
>Deutero_Ambulac_Sakowv30002567m
MADI---------NKQQRKKIRKTWKKFSQETSLAGVKFVGDDSTISRRIIWLLIVLAGA
AGFVYQVYRMVDTFAEMPVTVNYRYTYPEQRSFPAITLCNNNLFSYVSMEKTEL-SFLEE
-------------------------LEVPENFGDLTAE-MDMHNHDIKDMLISCDFGGIY
CDAHNFTSTVT-NGGICYTFNGGQGNEDLLKLTGTGLTHGLNIVLDANKNDYLA--PSDT
[truncated: 85,031 more chars]
