# Supplementary material for: Function and phylogeny support the independent evolution of an ASIC-like Deg/ENaC channel in the Placozoa
Source: Commun Biol. 2023 Sep 18;6:951. doi: 10.1038/s42003-023-05312-0 (PMC10507113; doi:10.1038/s42003-023-05312-0)
Supplement: Supplementary file 15 — Supplementary Data 12 [file 42003_2023_5312_MOESM15_ESM.xlsx]

## Sheet: Figure 3b
	TadNaC2			TadNaC6			Endogenous			mASIC1a
	Recording	Max Current		Recording	Max Current		Recording	Max Current		Recording	Max Current
	20n16034.abf	-1350.64		19213001.abf	-305.993		20o16013.abf	-12.9935		20o20032.abf	-2634.12
	20o16001.abf	-3252.83		19213004.abf	-628.514		20o16025.abf	-213.179		20o20037.abf	-2507.45
	20o16000.abf	-5030.93		19213008.abf	-198.192		20o16028.abf	-28.933		20o12022.abf	-903.754
	20o15029.abf	-1900.14		19213014.abf	-1186.51		20o16020.abf	-12.0638		20o21042.abf	-786.743
	20o15024.abf	-3354.24		19213016.abf	-1416.5					20o20034.abf	-2899.93
	20n17022.abf	-3239.92		19213025.abf	-191.89					20o20038.abf	-1447.76
	20n17020.abf	-1944.92		19213026.abf	-199.457					20o12023.abf	-2333.67
	20n17010.abf	-1984.26		19213027.abf	-335.717					20o21043.abf	-3004.71
	20n16045.abf	-3087.26		19213028.abf	-1231.17					20o21047.abf	-2064.59
	20n16042.abf	-2366.33		19213031.abf	-532.452
	20n16041.abf	-2723.09
	20n16034.abf	-1350.64
	AVG	-2632.1		AVG	-622.639		AVG	-66.7924		AVG	-2064.75
	SD	1045.71		SD	477.727		SD	97.8979		SD	831.822

## Sheet: Figure 4b 
	TadNaC2
		Recordings
	pH	20n16034.abf	20o15029.abf	20n17020.abf	20n16042.abf	20o16001.abf	20o15024.abf	20n17010.abf	20n16041.abf	20o16000.abf	20n17022.abf	20n16045.abf	20n16034.abf	21104012.abf	21104013.abf	21104014.abf	21104017.abf	21104021.abf		AVG	SD
	6.5	0.00496638	0.020709	0.00490781	0.00441745	0.00170134	0.0374951	0.0192177	0.00640094	0.00374942	0.00250562	0.00487777	0.00496638	0.00359582	0.000807861	0.00100227	0.00585109	0.00126707		0.00755524	0.00956894
	6	0.00658387	0.0320455	0.00935754	0.00662617	0.00700957	0.0654763	0.0344935	0.0109528	0.0015946	0.0033724	0.00585203	0.00658387	0.00562112	0.00115219	0.0014969	0.0102669	0.00152626		0.0123536	0.0167477
	5.5	0.286819	0.100374	0.10438	0.210013		0.0894852	0.198743	0.421773		0.167562	0.245373	0.286819		0.437244	0.352788	0.314164	0.301014		0.251182	0.112641
	5	0.482404	0.595388	0.625626	0.713602	0.555727	0.698676	0.518282	0.792217	0.758232	0.666804	0.705733	0.482404		0.795396	0.667928	0.538255	0.582953		0.636227	0.104289
	4.5	0.721592	0.888655	0.895882	0.838395	1	0.919858	0.742869	0.902422	0.899713	0.925464	0.97621	0.721592	0.941986	0.953964	0.947951		0.966042		0.890162	0.0890445
	4	1	1	1	1	0.910565	1	1	1	1	1	1	1	0.947447	1	1	0.899195	1		0.985718	0.0330289
	3.5	0.695339	0.918668		0.765875	0.945075	0.84063	0.8398		0.941133	0.772553	0.739827	0.695339	1	0.954143	0.991771	1			0.864297	0.113811
	mASIC1a
	pH	Recordings
		20o20034.abf	20o20037.abf	20o20038.abf	20o21042.abf	20o21043.abf	20o21047.abf	20d02022.abf	20d02026.abf	20d02018.abf	20d02023.abf	20d02029.abf	20d02020.abf	20d02025.abf		AVG	SD
	7.5	0.00301464	0.0149864	0.0124368	0.022442	0.00168897	0.0079974	0.066682	0.0453199	0.0454875	0.0564471	0.0424186	0.108439			0.0356134	0.0316992
	7							0.270932	0.26808	0.294897	0.217078	0.159905	0.432584	0.312732		0.279458	0.0848324
	6.7	0.807792	1.07422	1.07422	0.732108	0.974451	0.856276	1.07422	1.07422	0.834945	1.07422	0.763796	1.07422	1.06224		0.959765	0.138124
	6.5	1.07422	1.00113	0.975662	1.07422	1.07422	1.07422	0.886273	0.905608	1.07422	0.76432	1.07422	0.988405	1.07422		1.00315	0.0985527

## Sheet: Figure 4d
	TadNaC2 pH4.5 normalized peak current (early)	Sweep number
	Recordings	1	2	3	4	5	6
	20n23038.abf	1	0.928374	0.853983	0.760414	0.689769	0.63964
	20n23043.abf	1	0.852	0.761053	0.851158	0.833895	0.940211
	20n23044.abf	1	0.759179	0.652215	0.616716	0.509264	0.552211
	20d03003.abf	1	0.602882	0.484478	0.392367	0.365673	0.341578
	20d03004.abf	1	0.890651	0.70703	0.60859	0.57175	0.559396
	20d03006.abf	1	0.821941	0.719162	0.673634	0.591611	0.440237
	TadNaC2 pH4.5 normalized peak current (late)	Sweep number
	Recordings	1	2	3	4	5	6
	20n23038.abf	1	0.933492	0.892157	0.821176	0.750415	0.670332
	20n23043.abf	1	0.808087	0.981666	0.929454	0.89346	0.909625
	20n23044.abf	1	0.846295	0.80567	0.733579	0.716163	0.687615
	20d03003.abf	1	0.603044	0.508885	0.419795	0.455862	0.340027
	20d03004.abf	1	0.896131	0.795603	0.743146	0.692465	0.650957
	20d03006.abf	1	0.875552	0.728822	0.578682	0.477389	0.312691
	TadNaC2 pH5.5 normalized peak current	Sweep number
	Recordings	1	2	3	4	5	6
	20n23049.abf	1	0.70689	0.553448	0.451787
	20d03018.abf	1	0.893986	0.773567	0.820582	0.690338	0.487876
	20n23051.abf	1	0.717593	0.466695	0.360032	0.287546	0.164087
	20d03020.abf	1	0.850166	0.676852	0.623277	0.49841	0.443623
	20n23052.abf	1	0.863123	0.772836	0.702922	0.653095	0.610267
	20d03016.abf	1	0.839754	0.670188	0.581325	0.500014	0.467897
	mASIC1a pH 5.5 normalized peak current	Sweep number
	Recordings	1	2	3	4	5	6
	20n24090.abf	1	0.822168	0.673292	0.552956	0.511737	0.421311
	20n24096.abf	1	0.926212	0.784143	0.671185	0.582164	0.489462
	20n24088.abf	1	0.692251	0.61185	0.550171	0.563038	0.501322
	20n30012.abf	1	0.728655	0.600926	0.510495	0.428193	0.366175
	20n24091.abf	1	0.819444	0.88447	0.674874	0.637626	0.612374
	20n30015.abf	1	0.869657	0.759173	0.688507	0.553411	0.444048
	20n24092.abf	1	0.919529	0.929792	0.749636	0.702353	0.650921
	20n30016.abf	1	0.840975	0.730024	0.609524	0.526443	0.464867

## Sheet: Figure 4f
	TadNaC2
		21301005	21301006	21301008	21301010	21301013	21301016	21301019	21301021
	pH4.5	-4713.97	-12945.4	-8193.77	-6399.76	-7161.33	-12591.1	-4046.52	-5407.87
	pH4.5_Amiloride	-2374.61	-4330.58	-3159.53	-2702.62	-2572.9	-4915.33	-940.515	-2898.12		AVG	SD
	Percent inhibition	49.626	66.5473	61.4399	57.77	64.0723	60.962	76.7574	46.4093		60.448	9.55402
	Minus tacky	30.5431	47.4644	42.357	38.6871	44.9894	41.8791	57.6745	27.3264		41.3651	9.55402
	Tachyphylaxis	20n23038	20n23043	20n23044	20d03003	20d03004	20d03006
	Sweep 1	-6842.65	-2899.17	-3139.29	-2984.85	-8176.88	-11026.6
	Sweep 2	-6352.54	-2470.09	-2383.28	-1799.51	-7282.74	-9063.19		AVG	SD
	Percent inhibition	7.16261	14.8	24.0821	39.7118	10.9349	17.8059		19.0829	11.6533
	mASIC1
		21302000	21302001	21302002	21302003	21302004	21302005	21302011
	pH5.5	-445.659	-291.31	-569.305	-473.979	-881.984	-316.474	-750.899
	pH5.5_Amiloride	-71.3909	-39.3472	-40.0543	-38.4369	-95.2464	-26.6481	-30.1665			AVG	SD
	Percent inhibition	83.9808	86.493	92.9644	91.8906	89.2009	91.5797	95.9826			90.2988	4.06595
	Minus tacky	72.3275	74.8397	81.311	80.2373	77.5476	79.9264	84.3293			78.6455	4.06595
	Tachyphylaxis	20n24090	20n24096	20n24088	20n30012	20n24091	20n30015	20n24092	20n30016
	Sweep 1	-220.026	-1469.17	-1138.73	-4942.24	-966.797	-3986.29	-88.88	-2373.39
	Sweep 2	-180.898	-1360.76	-788.285	-3601.18	-792.236	-3466.71	-81.7278	-1995.96		AVG	SD
	Percent inhibition	17.7832	7.37877	30.7749	27.1345	18.0556	13.0343	8.04706	15.9025		17.2639	8.30905

## Sheet: Figure 4h
		Recordings													Tachyphylaxis
	uM amiloride	23222016	23223003	23223007	23223008	23223019.abf	23223022.abf	23224030.abf	23224037.abf	23224040.abf		AVG	SD		AVG	SD
	1	1	1	1	1	1	1	1	1	1		1	0		1	0
	3	0.842389	0.853558	1.05701	0.641935	1.07617	0.953275	1.01889	0.848895	1.08068		0.930311	0.14651		0.809171	0.116533
	10	0.779219	0.715612	0.717218	0.580407	0.819734	0.657377	0.784273	0.742092	0.75365		0.727731	0.0725448		0.69632	0.123699
	100	0.576015	0.354852	0.220296	0.505456	0.41213	0.224173	0.434071	0.558523	0.386821		0.408037	0.129121		0.65048	0.156467
	300	0.428451	0.21619	0.185633	0.445787	0.301306	0.136802	0.342668	0.46686	0.278259		0.311328	0.119097		0.59366	0.159082
	1000	0.309453	0.142048	0.0257697	0.308892	0.143153	0.0822359	0.143854	0.291125	0.119031		0.173951	0.104017		0.578879	0.205366
	3000	0.150378	0.0924367	0.0633979	0.20176	0.0689254	0.0433335	0.0687293	0.148604	0.0504133		0.0986642	0.0550563

## Sheet: Figure 5c to e
	Na/Na	Recordings
	Voltage	20d07057	20d07067	20d08000	20d08006	20d08014	20d08026	20d08035		AVG	SD
	-80	-1	-1	-1	-1	-1	-1	-1		-1	0
	-60	-0.725019	-0.579749	-0.711897	-0.70741	-0.691633	-0.749589	-0.775129		-0.705775	0.0622129
	-40	-0.480394	-0.364933	-0.415007	-0.450142	-0.443684	-0.470683	-0.48683		-0.444525	0.0428152
	-20	-0.22887	-0.183562	-0.163806	-0.227503	-0.217031	-0.224532	-0.232277		-0.211083	0.0265955
	0	-0.00660485	-0.00380509	0.0101632	0.0046363	0.00459634	-0.00538402	-0.00295965		9.17511e-05	0.00634697
	20	0.203421	0.185301	0.161546	0.220028	0.221284	0.169843	0.201093		0.194645	0.0233472
	Na/K Early	Recordings
	Voltage	20d08002	20d08005	20d08008	20d08016	20d08024	20d08031	20d08036		AVG	SD
	-80	-1	-1	-1	-1	-1	-1	-1		-1	0
	-60	-0.397162	-0.386887	-0.526129	-0.509011	-0.451992	-0.368382	-0.466498		-0.443723	0.0615288
	-40	0.409713	0.464756	0.392005	0.294488	0.433159	0.34816	0.303488		0.377967	0.0647916
	-20	1.16865	1.00204	0.838882	0.728968	0.916424	0.837359	0.743518		0.890834	0.154739
	0		1.71699	1.2882	1.19582	1.34249	1.48461	1.22452		1.37544	0.196117
	20		2.46929	1.7117	1.8846	1.61407	2.07117	1.75566		1.91775	0.312981
	Na/K Late	Recordings
	Voltage	20d08002	20d08005	20d08008	20d08016	20d08024	20d08031	20d08036		AVG	SD
	-80	-1	-1	-1	-1	-1	-1	-1		-1	0
	-60	-0.322344	-0.0691321	0.020249	0.0273657	-0.0652954	0.17438	0.154037		-0.0115343	0.166989
	-40	0.776643	0.93798	0.933393	0.885471	1.1583	1.33943	1.33129		1.05179	0.22455
	-20	1.78811	1.98654	1.97519	2.21474	2.32898	2.98149	2.71047		2.28365	0.429136
	0		3.24708	2.9232	3.93601	3.29904	4.78123	4.46231		3.77481	0.740486
	20		4.39611	3.66713	6.45068	3.68509	6.80563	6.51699		5.2536	1.49334
	Na/Li	Recordings
	Voltage	20d08003	20d08018	20d08022	20d08032					AVG	SD
	-80	-1	-1	-1	-1					-1	0
	-60	-0.724669	-0.763821	-0.766625	-0.682679					-0.734449	0.039471
	-40	-0.470152	-0.514737	-0.510409	-0.421715					-0.479253	0.0432948
	-20	-0.230428	-0.284302	-0.258273	-0.214175					-0.246794	0.0309326
	0	-0.0174179	-0.0281668	-0.0459683	-0.0269613					-0.0296286	0.0119071
	20	0.19003	0.206165	0.194041	0.186882					0.194279	0.00844795

## Sheet: Figure 5g
		Recordings
	Ca in mM	2023_03_03_0008.abf	23307018.abf	23309000.abf	23309015.abf	23310002.abf	23310010.abf	23310011.abf	23310013.abf	23310019.abf	23310021.abf	23310023.abf	23310045.abf		Average	SD		Tachy pH 4.5	SD
	0	1	1	1	1	1	1	1	1	1	1	1	1		1	0		1	0
	0.0001	0.911085	0.760606	1.02825	1.03499	0.998123	0.763438	0.927501	0.913308	0.934797	1	0.917196	0.976622		0.930493	0.0902795		0.809171	0.116533
	0.001	0.788014	0.673457	0.973887	0.842446	0.981795	0.706226	0.874469	0.792838	0.804203	0.890493	0.897776	0.711153		0.828063	0.100835		0.69632	0.123699
	0.01	0.724493	0.623834	0.952826	0.779172	1.00018	0.629578	0.731484	0.564806	0.805893	0.871127	0.82565	0.671452		0.765041	0.133914		0.65048	0.156467
	0.1	0.582733	0.627802	0.800901	0.753998	0.826763	0.496501	0.638398	0.585445	0.712193	0.796831	0.778843	0.718132		0.693212	0.105303		0.59366	0.159082
	1	0.412097	0.613751	0.454478	0.884335	0.861132	0.563309	0.705527	0.557883	0.682161	0.758451	0.830268	0.662263		0.665471	0.152936		0.578879	0.205366
	10	0.375426	0.397714	0.332648	0.583105	0.518242	0.464323	0.538152	0.306696	0.47662	0.438732	0.67361	0.300317		0.450465	0.115283

## Sheet: Figure 5i
	Recording	0-0 mM		Recording	0-10 mM
	23316001.abf	6.31674		23316003.abf	30.2207
	23316010.abf	7.63826		23316005.abf	26.359
	23316011.abf	6.55425		23316006.abf	25.0147
	23316012.abf	17.3684		23316007.abf	19.9468
	23316014.abf	15.9643		23316015.abf	27.9499
	23316034.abf	17.8778		23316020.abf	35.0567
	23316038.abf	17.97		23316025.abf	33.2776
	23317004.abf	13.42		23316032.abf	28.1102
	23317006.abf	20.1585		23317002.abf	30.8037
	23317008.abf	14.0962		23317019.abf	19.059
	23317009.abf	9.47475
	23317013.abf	11.9987
	23317016.abf	12.3975
	AVG SD	13.172		AVG SD	27.5798
		4.63103			5.21846

## Sheet: Figure 7a
	WT		Recordings
		pH	20n16034	20o15029	20n17020	20n16042	20n17010	20n16041	20n17022	20n16045	20n16034	21104013	21104014	21104021	21226003	21226006	21226014	21226019	21226020		AVG	SD
		6.5	0.00496638	0.020709	0.00490781	0.00441745	0.0192177	0.00640094	0.00250562	0.00487777	0.00496638	0.000807861	0.00100227	0.00126707	0.00017292	0.000513173	0.000788256	0.000313787	0.000799168		0.00486465	0.0061408
		6	0.00658387	0.0320455	0.00935754	0.00662617	0.0344935	0.0109528	0.0033724	0.00585203	0.00658387	0.00115219	0.0014969	0.00152626	0.000748895	0.000450424	0.00201017	0.000626094	0.000780565		0.00774241	0.0103019
		5.5	0.286819	0.100374	0.10438	0.210013	0.198743	0.421773	0.167562	0.245373	0.286819	0.437244	0.352788	0.301014	0.147809	0.105975	0.428644	0.435648	0.333054		0.264436	0.120868
		5	0.482404	0.595388	0.625626	0.713602	0.518282	0.792217	0.666804	0.705733	0.482404	0.795396	0.667928	0.582953	0.492318	0.723099	0.824188	0.80717	0.624572		0.65472	0.116316
		4.5	0.721592	0.888655	0.895882	0.838395	0.742869	0.902422	0.925464	0.97621	0.721592	0.953964	0.947951	0.966042	0.796403	0.739291	0.917947	0.776017	0.715024		0.856919	0.0967704
		4	1	1	1	1	1	1	1	1	1	1	1	1	1	1	1	1	1		1	0
	F70A
		pH	20d31023	20d31026	20d31028	20d31029	20d31033	21105006													AVG	SD
		6.5	0.000915969	0.00068698	9.51805e-05	0.00112593	2.67022e-05	0.00195403													0.000800799	0.000715401
		6	0.000742878	0.000313955	0.000267033	0.00122275	0.000139955	0.00208666													0.00079554	0.000747438
		5.5	0.672082	0.377587	0.531824	0.162845	0.382391	0.660018													0.464458	0.19552
		5	0.715197	0.604042	0.683808	0.514737	0.593803	0.93884													0.675071	0.147389
		4.5	0.800595	0.578819	0.840232	0.571337	0.533953	0.86476													0.698283	0.152133
		4	1	1	1	1	1	1													1	0
	F70H
		pH	21106003	21106005	21107001	21107002	21107003	21107011													AVG	SD
		6.5	0.0050284	0.00143493	0.000425809	0.000999318	0.00133496	0.00924909													0.00307875	0.00343451
		6	0.00846394	0.00283196	0.0014455	0.00152381	0.00177337	0.0165861													0.00543744	0.0060814
		5.5	0.554046	0.499261	0.361628	0.346889	0.456249	0.455499													0.445595	0.0795568
		5	0.605434	0.602758	0.508113	0.4543	0.526219	0.594333													0.548526	0.0621084
		4.5	0.745792	0.733646	0.700336	0.68211	0.694286	0.800539													0.726118	0.0438106
		4	1	1	1	1	1	1													1	0
	D75A
		pH	21209001	21209002	21209004	21209005	21209006	21209007	21209008												AVG	SD
		6.5	0.000309358	0.000419433	0.000873587	0.000553241	0.000949465	0.000691617	0.000817831												0.000659219	0.000240671
		6	0.00106288	0.000632615	0.00183557	0.00210548	0.00206589	0.00234187	0.00144891												0.00164189	0.000620926
		5.5	0.479707	0.37335	0.347438	0.37988	0.49151	0.541576	0.387805												0.428753	0.0741741
		5	1	1	1	1	1	1	1												1	0
		4.5	0.772344	0.738298	0.932415	0.864778	1.00772	0.85518	0.967294												0.876861	0.0992698
	E77A
		pH	21111008	21111010	21111016	21122007	21216008	21216009	21216010	21216012	21216013										AVG	SD
		6.5	0.00921015	0.00167884	0.00351731	0.00322674	0.000363212	0.00139498	0.000513252	0.000687986	0.000816689										0.0023788	0.00280585
		6	0.0204152	0.00300843	0.00416194	0.00639899	0.000536394	0.00228189	0.000802528	0.00191614	0.00103713										0.00450651	0.00624706
		5.5	0.259954	0.253683	0.0825254	0.129032	0.0820964	0.255796	0.217199	0.129042	0.208727										0.179784	0.0742094
		5	0.49449	0.462614	0.464322	0.688454	0.571927	0.689117	0.702376	0.669632	0.798066										0.615666	0.121099
		4.5	0.556852	0.509715	0.691768	0.734465	0.501879	0.699527	0.720096	0.552414	0.687159										0.628208	0.095637
		4	1	1	1	1	1	1	1	1	1										1	0

## Sheet: Figure 7b
	WT		Recordings
		pH	20n16034	20o15029	20n17020	20n16042	20n17010	20n16041	20n17022	20n16045	20n16034	21104013	21104014	21104021	21226003	21226006	21226014	21226019	21226020		AVG	SD
		6.5	0.00496638	0.020709	0.00490781	0.00441745	0.0192177	0.00640094	0.00250562	0.00487777	0.00496638	0.000807861	0.00100227	0.00126707	0.00017292	0.000513173	0.000788256	0.000313787	0.000799168		0.00486465	0.0061408
		6	0.00658387	0.0320455	0.00935754	0.00662617	0.0344935	0.0109528	0.0033724	0.00585203	0.00658387	0.00115219	0.0014969	0.00152626	0.000748895	0.000450424	0.00201017	0.000626094	0.000780565		0.00774241	0.0103019
		5.5	0.286819	0.100374	0.10438	0.210013	0.198743	0.421773	0.167562	0.245373	0.286819	0.437244	0.352788	0.301014	0.147809	0.105975	0.428644	0.435648	0.333054		0.264436	0.120868
		5	0.482404	0.595388	0.625626	0.713602	0.518282	0.792217	0.666804	0.705733	0.482404	0.795396	0.667928	0.582953	0.492318	0.723099	0.824188	0.80717	0.624572		0.65472	0.116316
		4.5	0.721592	0.888655	0.895882	0.838395	0.742869	0.902422	0.925464	0.97621	0.721592	0.953964	0.947951	0.966042	0.796403	0.739291	0.917947	0.776017	0.715024		0.856919	0.0967704
		4	1	1	1	1	1	1	1	1	1	1	1	1	1	1	1	1	1		1	0
	E104A
		pH	21114000	21114002	21118001	21118007	21118012	21225009	21225010	21225012											AVG	SD
		6.5	0.00191063	0.0124276	0.00232089	0.00123895	0.000775785	0.000575745	0.000675767	0.000951014											0.00260954	0.00401485
		6	0.00280911	0.0213562	0.00316017	0.00194149	0.00107129	0.000692195	0.000624768	0.000721358											0.00404707	0.00706341
		5.5	0.229762	0.60583	0.245512	0.183078	0.184994	0.050978	0.143998	0.262653											0.238351	0.162863
		5	0.438016	0.59137	0.824084	0.409178	0.698519	0.65051	0.796272	0.690245											0.637274	0.151539
		4.5	0.559652	0.988684	0.830697	0.582358	0.708487	0.672953	0.787698	0.825242											0.744471	0.142586
		4	1	1	1	1	1	1	1	1											1	0
	E105A
		pH	21125001	21125020	21129000	21129004	21129006	21129008	21222000	21222001	21222002	21222003	21222005	21222006	21222008						AVG	SD
		6.5	0.0035744	0.00140867	0.00259679	0.00546635	0.00954063	0.00198619	0.00129897	0.00104577	0.00139794	0.000326249	0.000558177	0.00065959	0.000350677						0.00232388	0.00261183
		6	0.00477906	0.00145536	0.0028199	0.00489805	0.0145028	0.00363393	0.00149984	0.00169176	0.00125454	0.000855297	0.000968001	0.000552118	0.00132959						0.00309541	0.00372273
		5.5	0.354176	0.203328	0.119808	0.457612	0.139092	0.255083	0.054703	0.131806	0.109671	0.199472	0.15685	0.171326	0.128806						0.190902	0.109513
		5	1.05829	0.858926	1.1291	1.11396	0.905946	1.00794	0.343158	0.384683	0.300126	0.651814	0.512371	0.350928	0.468624						0.698913	0.322222
		4.5	0.999933	1.10581	1.20709	0.961192	1.09183	1.03054	0.448036	0.508491	0.51899	0.567303	0.448917	0.410383	0.451145						0.749974	0.312212
		4	1	1	1	1	1	1	1	1	1	1	1	1	1						1	0
	E104,E105A
		pH	21128004	21201007	21201008	21223000	21223003	21223004	21223005	21223006											AVG	SD
		6.5	0.0197607	0.00395529	0.00436305	0.00890977	0.000497452	0.00180415	0.00151474	0.00583032											0.00582943	0.00623905
		6	0.0199759	0.00570886	0.00555334	0.0066673	0.000684051	0.00272242	0.00234359	0.00446882											0.00601554	0.00598534
		5.5	0.0838209	0.0652878	0.0589058	0.0417382	0.115832	0.173186	0.0697894	0.0783054											0.0858581	0.0413004
		5	0.548861	0.50222	0.642666	0.274479	0.71342	0.702459	0.439469	0.578973											0.550319	0.146282
		4.5	0.868228	0.739928	0.897783	0.275148	0.571694	0.749935	0.639228	0.679326											0.677659	0.195885
		4	1	1	1	1	1	1	1	1											1	0
	H109A
		pH	21205000	21205002	21205004	21205009	21205010	21205013													AVG	SD
		6.5	0.00546448	0.00187126	0.00726393	0.00327065	0.00440529	0.00685976													0.00485589	0.00208847
		6	0.00819672	0.00299401	0.0169492	0.00654129	0.00881057	0.00609756													0.00826489	0.00471528
		5.5	0.0418944	0.0415419	0.0484262	0.0842191	0.0792952	0.0708841													0.0610435	0.019356
		5	0.684882	0.966692	0.493947	0.851186	0.77533	0.416159													0.698032	0.211133
		4.5	0.120219	0.269087	0.145279	0.313164	0.299559	0.24314													0.231741	0.0808292
		4	1	1	1	1	1	1													1	0
	E104,105,H108A
		pH	21202004	21202005	21202009	21202013	21225001	21225002	21225008												AVG	SD
		6.5	0	0	0	0	0	0	0												0	0
		6	0.000630517	0.00228529	0.0155192	0.00157109	0.012697	0.0773564	0.00636962												0.0166327	0.0273806
		5.5	0.00945776	0.00918149	0.0155192	0	0.0518739	0.115063	0.0748887												0.0394262	0.0429578
		5	0.0630517	0.0179717	0.130923	0.0204242	0.135473	0.108733	0.189259												0.0951194	0.0639236
		4.5	0.211854	0.142681	0.518904	0.127258	0.346152	0.200869	0.503539												0.293037	0.164986
		4	1	1	1	1	1	1	1												1	0

[truncated: 4 more sheets: Figure 7c, Figure 7e, Figure 8d, Figure S2]
